# Supplementary material for: A glance of the blood stage transcriptome of a Southeast Asian Plasmodium ovale isolate
Source: PLoS Negl Trop Dis. 2019 Nov 15;13(11):e0007850. doi: 10.1371/journal.pntd.0007850 (PMC6881071; doi:10.1371/journal.pntd.0007850)
Supplement: S1 File — Variants refer to single nucleotide polymorphisms when compared to the PocGH01 reference. Degree of functional impact (high, moderate or low) is based on potential changes to the amino acid. (CSV) [file pntd.0007850.s007.csv]

Gene ID	Product Description	High Impact Variants	Moderate Impact Variants	Low Impact Variants	Synonymous Variants
PocGH01_00177900	PIR protein	1	16	1	1
PocGH01_00196300	PIR protein	0	14	1	1
PocGH01_00164500	STP1 protein	0	12	1	1
PocGH01_00081450	PIR protein, pseudogene	3	27	3	3
PocGH01_00101200	hypothetical protein	0	20	2	2
PocGH01_00011200	PIR protein, pseudogene	0	10	1	1
PocGH01_00187400	PIR protein, pseudogene	0	9	1	1
PocGH01_00155300	PIR protein	1	13	5	2
PocGH01_00162000	PIR protein	0	31	5	4
PocGH01_00110600	PIR protein	0	8	1	1
PocGH01_00149400	STP1 protein	0	54	7	7
PocGH01_00071000	PIR protein, pseudogene	2	21	3	3
PocGH01_00079800	PIR protein	1	22	3	3
PocGH01_00097550	PIR protein, pseudogene	0	30	4	4
PocGH01_07037900	merozoite surface protein 1, putative	0	15	2	2
PocGH01_00146200	PIR protein, pseudogene	1	36	5	5
PocGH01_00196600	STP1 protein	0	29	4	4
PocGH01_00234600	hypothetical protein	1	6	1	1
PocGH01_10011400	conserved Plasmodium protein, unknown function	1	6	1	1
PocGH01_00039900	PIR protein	0	7	1	1
PocGH01_10038300	merozoite surface protein 3, putative	0	7	1	1
PocGH01_00175700	PIR protein	1	19	3	3
PocGH01_00230100	hypothetical protein	1	11	2	2
PocGH01_14071500	rac-beta serine/threonine protein kinase, putative	0	6	1	1
PocGH01_00053200	PIR protein, pseudogene	2	44	9	8
PocGH01_00189600	PIR protein, pseudogene	2	27	5	5
PocGH01_00026600	PIR protein	1	21	4	4
PocGH01_00234300	PIR protein	0	66	12	12
PocGH01_00011700	PIR protein, pseudogene	0	49	9	9
PocGH01_00129800	PIR protein	0	13	6	3
PocGH01_00220900	PIR protein, pseudogene	1	9	2	2
PocGH01_00046600	PIR protein	0	20	4	4
PocGH01_00047400	PIR protein	0	13	5	3
PocGH01_00068500	Plasmodium exported protein, unknown function	0	5	1	1
PocGH01_03012800	liver specific protein 2, putative	0	5	1	1
PocGH01_04017700	conserved Plasmodium protein, unknown function	0	5	1	1
PocGH01_07010700	conserved protein, unknown function	0	5	1	1
PocGH01_09051900	conserved Plasmodium protein, unknown function	0	5	1	1
PocGH01_12072200	TRAP-like protein, putative	0	5	1	1
PocGH01_13051200	conserved protein, unknown function	0	5	1	1
PocGH01_14065800	conserved Plasmodium protein, unknown function	0	5	1	1
PocGH01_00203350	PIR protein, pseudogene	8	45	12	11
PocGH01_00126300	PIR protein	0	42	10	9
PocGH01_00026400	PIR protein	1	35	8	8
PocGH01_00122700	STP1 protein	0	54	12	12
PocGH01_00137200	PIR protein	0	18	4	4
PocGH01_00100200	PIR protein	0	9	2	2
PocGH01_00137250	PIR protein, pseudogene	0	9	2	2
PocGH01_00040800	PIR proteine	0	22	5	5
PocGH01_00139500	STP1 protein	0	13	3	3
PocGH01_00074300	PIR protein	0	11	5	3
PocGH01_00227600	PIR protein, pseudogene	1	27	8	7
PocGH01_00053300	PIR protein	1	47	13	12
PocGH01_00234200	PIR protein, pseudogene	1	18	6	5
PocGH01_00078900	PIR protein	0	24	6	6
PocGH01_00136700	PIR protein	0	12	3	3
PocGH01_09019300	conserved Plasmodium protein, unknown function	0	8	2	2
PocGH01_00224800	PIR protein	0	4	1	1
PocGH01_01018900	50S ribosomal protein L1, mitochondrial, putative	0	4	1	1
PocGH01_02014500	eukaryotic translation initiation factor 2-alpha kinase 2, putative	0	4	1	1
PocGH01_08012100	WD repeat-containing protein, putative	0	4	1	1
PocGH01_08018100	conserved Plasmodium protein, unknown function	0	4	1	1
PocGH01_08025800	conserved Plasmodium protein, unknown function	0	4	1	1
PocGH01_09035700	rRNA (cytosine-C(5))-methyltransferase, putative	0	4	1	1
PocGH01_14029100	conserved Plasmodium protein, unknown function	0	4	1	1
PocGH01_14038000	peptidase family C50, putative	0	4	1	1
PocGH01_14064800	AP2 domain transcription factor, putative	0	4	1	1
PocGH01_00137400	PIR protein, pseudogene	5	37	12	11
PocGH01_00099700	PIR protein	0	34	10	9
PocGH01_00083100	PIR protein	0	23	6	6
PocGH01_00186700	PIR protein	2	36	10	10
PocGH01_00173500	PIR protein	0	38	10	10
PocGH01_00115700	PIR protein	2	13	4	4
PocGH01_00189100	PIR protein	0	15	4	4
PocGH01_00201000	PIR protein, pseudogene	4	22	7	7
PocGH01_00110500	PIR protein, pseudogene	1	21	6	6
PocGH01_00137000	PIR protein	1	10	3	3
PocGH01_00043400	PIR protein	0	29	8	8
PocGH01_00053100	PIR protein	0	46	14	13
PocGH01_00014700	PIR protein	0	24	8	7
PocGH01_00177600	PIR protein	0	31	10	9
PocGH01_00150300	PIR protein	1	54	17	16
PocGH01_00174900	PIR protein	1	6	2	2
PocGH01_00233000	PIR protein	0	7	2	2
PocGH01_05014800	HECT-like E3 ubiquitin ligase, putative	0	7	2	2
PocGH01_10019300	conserved Plasmodium protein, unknown function	0	7	2	2
PocGH01_10030100	RNA pseudouridylate synthase, putative	0	7	2	2
PocGH01_00122800	STP1 protein	2	115	34	34
PocGH01_00204900	PIR protein, pseudogene	1	23	7	7
PocGH01_00082100	PIR protein, pseudogene	1	16	5	5
PocGH01_00188900	PIR protein	1	9	3	3
PocGH01_00143700	STP1 protein	0	30	9	9
PocGH01_00050300	PIR protein	0	16	5	5
PocGH01_00102300	hypothetical protein	0	19	6	6
PocGH01_00081500	PIR protein, pseudogene	1	46	15	15
PocGH01_00229650	PIR protein, pseudogene	2	23	8	8
PocGH01_00204600	hypothetical protein	1	23	9	8
PocGH01_00105700	PIR protein, pseudogene	1	23	8	8
PocGH01_00041300	PIR protein	0	28	12	10
PocGH01_00061100	PIR protein	0	24	8	8
PocGH01_00040900	PIR protein	0	9	3	3
PocGH01_00134300	WD and tetratricopeptide repeats protein 1, putative	0	6	2	2
PocGH01_00195400	PIR protein	0	6	2	2
PocGH01_11027600	SET domain protein, putative	0	6	2	2
PocGH01_14064100	conserved Plasmodium protein, unknown function	0	6	2	2
PocGH01_00230200	PIR protein	0	5	3	2
PocGH01_00027600	PIR protein	0	3	1	1
PocGH01_00041900	Plasmodium exported protein, unknown function	0	3	1	1
PocGH01_00056600	STP1 protein	0	3	1	1
PocGH01_00104300	STP1 protein	0	3	1	1
PocGH01_00165000	PIR protein	0	3	1	1
PocGH01_00181500	PIR protein	0	3	1	1
PocGH01_02020700	cation transporting ATPase, putative	0	3	1	1
PocGH01_04022900	conserved Plasmodium protein, unknown function	0	3	1	1
PocGH01_07030900	cyclin-dependent kinases regulatory subunit, putative	0	3	1	1
PocGH01_09011000	chromatin remodeling protein, putative	0	3	1	1
PocGH01_09029200	conserved Plasmodium protein, unknown function	0	3	1	1
PocGH01_10010500	conserved Plasmodium protein, unknown function	0	3	1	1
PocGH01_10035000	conserved Plasmodium protein, unknown function	0	3	1	1
PocGH01_11047000	conserved Plasmodium protein, unknown function	0	3	1	1
PocGH01_12011500	inner membrane complex protein 1f, putative	0	3	1	1
PocGH01_12078100	cysteine repeat modular protein 4, putative	0	3	1	1
PocGH01_13025800	dynein-related AAA-type ATPase, putative	0	3	1	1
PocGH01_13026900	zinc finger protein, putative	0	3	1	1
PocGH01_14016300	carbamoyl phosphate synthetase, putative	0	3	1	1
PocGH01_00118400	STP1 protein	0	67	24	23
PocGH01_00040400	PIR protein	0	30	13	11
PocGH01_00040300	PIR protein	1	28	10	10
PocGH01_00217900	STP1 protein	0	43	19	16
PocGH01_00204800	PIR protein	1	10	4	4
PocGH01_00230300	PIR protein	1	26	10	10
PocGH01_00053400	STP1 protein	1	50	19	19
PocGH01_00158300	PIR protein, pseudogene	1	7	3	3
PocGH01_00022500	reticulocyte binding protein 2b, putative	0	8	3	3
PocGH01_00229600	PIR protein	0	29	11	11
PocGH01_00050130	PIR protein, pseudogene	0	21	8	8
PocGH01_00052300	PIR protein, pseudogene	1	46	18	18
PocGH01_00179700	PIR protein	0	13	5	5
PocGH01_00025900	STP1 protein	0	59	23	23
PocGH01_00076800	PIR protein	0	10	4	4
PocGH01_00110300	PIR protein	0	5	2	2
PocGH01_00165900	PIR protein	0	5	2	2
PocGH01_00233900	PIR protein	0	5	2	2
PocGH01_00158500	PIR protein	1	16	7	7
PocGH01_00157600	PIR protein	0	17	7	7
PocGH01_00152500	PIR protein	0	23	11	10
PocGH01_00057400	PIR protein	1	12	7	6
PocGH01_14011800	conserved Plasmodium protein, unknown function	0	7	3	3
PocGH01_00041200	PIR protein, pseudogene	1	28	14	13
PocGH01_00173600	PIR protein, pseudogene	3	22	11	11
PocGH01_00104600	PIR protein, pseudogene	2	23	11	11
PocGH01_00061300	PIR protein	0	33	16	15
PocGH01_00234400	hypothetical protein	1	8	4	4
PocGH01_00104900	PIR protein	0	9	4	4
PocGH01_00228300	PIR protein	0	9	4	4
PocGH01_00234000	PIR protein	0	9	4	4
PocGH01_00048200	PIR protein	0	11	5	5
PocGH01_00050700	PIR protein	0	11	5	5
PocGH01_00092900	PIR protein	0	11	5	5
PocGH01_00076900	PIR protein	0	10	6	5
PocGH01_00021400	reticulocyte binding protein 2b, putative	0	13	6	6
PocGH01_00059000	PIR protein	1	16	8	8
PocGH01_00230250	PIR protein, pseudogene	1	20	10	10
PocGH01_00041400	PIR protein, pseudogene	1	26	13	13
PocGH01_00235300	PIR protein	0	25	15	13
PocGH01_00111200	PIR protein	1	13	7	7
PocGH01_00089400	PIR protein, pseudogene	1	3	2	2
PocGH01_00119400	PIR protein, pseudogene	1	3	2	2
PocGH01_00101800	hypothetical protein	0	14	7	7
PocGH01_00067500	PIR protein	0	10	5	5
PocGH01_00108600	STP1 protein	0	10	5	5
PocGH01_08028800	ABC transporter I family member 1, putative	0	10	5	5
PocGH01_00088100	PIR protein	0	6	3	3
PocGH01_00034200	PIR protein	0	5	4	3
PocGH01_00176900	PIR protein	0	4	2	2
PocGH01_12018800	zinc finger protein, putative	0	4	2	2
PocGH01_12036700	conserved Plasmodium protein, unknown function	0	4	2	2
PocGH01_00019400	reticulocyte binding protein 2b, putative	0	2	1	1
PocGH01_00022300	PIR protein, pseudogene	0	2	1	1
PocGH01_00024500	reticulocyte binding protein 2b, putative, pseudogene	0	2	1	1
PocGH01_00034000	PIR protein	0	2	1	1
PocGH01_00053000	PIR protein	0	2	1	1
PocGH01_00114200	PIR protein	0	2	1	1
PocGH01_00156100	PIR protein	0	2	1	1
PocGH01_00226500	hypothetical protein	0	2	1	1
PocGH01_01011300	erythrocyte membrane-associated antigen, putative	0	2	1	1
PocGH01_03011300	SET domain protein, putative	0	2	1	1
PocGH01_03012300	conserved Plasmodium protein, unknown function	0	2	1	1
PocGH01_03019300	conserved Plasmodium protein, unknown function	0	2	1	1
PocGH01_03019400	DNA polymerase alpha catalytic subunit A, putative	0	2	1	1
PocGH01_03021900	dynein heavy chain, putative	0	2	1	1
PocGH01_03022000	exported serine/threonine protein kinase, putative	0	2	1	1
PocGH01_03022100	cysteine repeat modular protein 2, putative	0	2	1	1
PocGH01_03028200	conserved Plasmodium protein, unknown function	0	2	1	1
PocGH01_04019900	conserved Plasmodium protein, unknown function	0	2	1	1
PocGH01_05018600	phosphorylated CTD interacting factor 1 WW domain-containing protein, putative	0	2	1	1
PocGH01_06014900	schizont egress antigen-1, putative	0	2	1	1
PocGH01_06017200	conserved Plasmodium protein, unknown function	0	2	1	1
PocGH01_07017000	subpellicular microtubule protein 1, putative	0	2	1	1
PocGH01_07020500	heptatricopeptide repeat-containing protein, putative	0	2	1	1
PocGH01_07024800	conserved Plasmodium protein, unknown function	0	2	1	1
PocGH01_07027300	regulator of chromosome condensation-PP1-interacting protein, putative	0	2	1	1
PocGH01_07034100	glutamine-dependent NAD(+) synthetase, putative	0	2	1	1
PocGH01_07043400	cytoadherence linked asexual protein, putative	0	2	1	1
PocGH01_08022500	merozoite surface protein MSA180, putative	0	2	1	1
PocGH01_08023000	transcriptional coactivator ADA2, putative	0	2	1	1
PocGH01_09014000	polyadenylate-binding protein-interacting protein 1, putative	0	2	1	1
PocGH01_09018400	conserved Plasmodium protein, unknown function	0	2	1	1
PocGH01_09018900	ATPase, putative	0	2	1	1
PocGH01_09035900	phosphatidylinositol-4-phosphate 5-kinase, putative	0	2	1	1
PocGH01_09045400	RNA-binding protein, putative	0	2	1	1
PocGH01_09046900	conserved Plasmodium protein, unknown function	0	2	1	1
PocGH01_10034200	subtilisin-like ookinete protein SOPT, putative	0	2	1	1
PocGH01_11010100	tryptophan-rich protein	0	2	1	1
PocGH01_11014200	rhoptry protein RHOP148, putative	0	2	1	1
PocGH01_11023900	NLI interacting factor-like phosphatase, putative	0	2	1	1
PocGH01_11049000	conserved Plasmodium protein, unknown function	0	2	1	1
PocGH01_12040500	histone-lysine N-methyltransferase SET2, putative	0	2	1	1
PocGH01_12068300	nucleoporin NUP313, putative	0	2	1	1
PocGH01_12073100	mitochondrial inner membrane protease ATP23, putative	0	2	1	1
PocGH01_13010900	PIR protein	0	2	1	1
PocGH01_13029600	endonuclease/exonuclease/phosphatase family protein, putative	0	2	1	1
PocGH01_13047100	AAA family ATPase, putative	0	2	1	1
PocGH01_13054500	GTPase-activating protein, putative	0	2	1	1
PocGH01_14013100	MCL1 domain-containing protein, putative	0	2	1	1
PocGH01_14013400	conserved Plasmodium protein, unknown function	0	2	1	1
PocGH01_14035000	RNA-binding protein, putative	0	2	1	1
PocGH01_06018100	EF-hand calcium-binding domain-containing protein, putative	0	1	2	1
PocGH01_09028800	conserved Plasmodium protein, unknown function	0	1	2	1
PocGH01_00157300	PIR protein	0	39	23	21
PocGH01_00101700	hypothetical protein	1	31	18	17
PocGH01_00098600	PIR protein	0	23	12	12
PocGH01_00198800	PIR protein	0	34	21	19
PocGH01_00204700	PIR protein	0	13	7	7
PocGH01_00175200	PIR protein	0	11	6	6
PocGH01_00040200	PIR protein	0	20	11	11
PocGH01_00061800	PIR protein, pseudogene	1	8	5	5
PocGH01_00026300	PIR protein	0	9	5	5
PocGH01_00099900	PIR protein	0	9	5	5
PocGH01_00047100	PIR protein	0	23	13	13
PocGH01_04024800	conserved Plasmodium protein, unknown function	0	7	4	4
PocGH01_00204500	PIR protein	2	22	14	14
PocGH01_00217700	hypothetical protein	1	11	7	7
PocGH01_00023900	reticulocyte binding protein 2b, putative	0	17	10	10
PocGH01_00217100	PIR protein	1	26	16	16
PocGH01_00097300	PIR protein	2	3	3	3
PocGH01_00195900	hypothetical protein	1	4	3	3
PocGH01_00098000	STP1 protein	0	10	6	6
PocGH01_00070300	PIR protein, pseudogene	0	5	3	3
PocGH01_00081400	PIR protein	0	5	3	3
PocGH01_00189000	PIR protein	0	5	3	3
PocGH01_02017600	ubiquitin carboxyl-terminal hydrolase 1, putative	0	5	3	3
PocGH01_12051700	conserved Plasmodium protein, unknown function	0	5	3	3
PocGH01_00034100	PIR protein	0	4	4	3
PocGH01_00097900	PIR protein	1	23	15	15
PocGH01_00232600	PIR protein	0	8	5	5
PocGH01_00182900	PIR protein	0	6	4	4
PocGH01_07038100	diacylglycerol kinase, putative	0	6	4	4
PocGH01_00179000	PIR protein	0	3	2	2
PocGH01_01025900	lysine-specific histone demethylase, putative	0	3	2	2
PocGH01_06014800	conserved Plasmodium protein, unknown function	0	3	2	2
PocGH01_08030000	conserved Plasmodium protein, unknown function	0	3	2	2
PocGH01_09026200	conserved protein, unknown function	0	3	2	2
PocGH01_10022100	carbon catabolite repressor protein 4, putative	0	3	2	2
PocGH01_13042200	conserved Plasmodium protein, unknown function	0	3	2	2
PocGH01_14049200	conserved Plasmodium protein, unknown function	0	3	2	2
PocGH01_00177800	PIR protein	0	16	11	11
PocGH01_00235200	PIR protein	1	32	24	24
PocGH01_00177200	PIR protein	0	11	8	8
PocGH01_00046300	STP1 protein, pseudogene	1	7	6	6
PocGH01_00175000	PIR protein	0	18	17	15
PocGH01_08038200	phd finger protein, putative	0	4	3	3
PocGH01_00204200	PIR protein	0	17	15	14
PocGH01_00140200	PIR protein	0	20	16	16
PocGH01_00155200	PIR protein, pseudogene	1	5	5	5
PocGH01_00114000	PIR protein	0	7	6	6
PocGH01_00182800	PIR protein	0	7	6	6
PocGH01_00050500	PIR protein	0	12	13	12
PocGH01_00026000	PIR protein, pseudogene	1	3	4	4
PocGH01_12014800	conserved Plasmodium protein, unknown function	1	2	3	3
PocGH01_00163500	PIR protein	1	0	1	1
PocGH01_00204400	PIR protein	0	5	5	5
PocGH01_09053000	sporozoite and liver stage asparagine-rich protein, putative	0	5	5	5
PocGH01_00152800	PIR protein	0	4	4	4
PocGH01_00170400	PIR protein	0	4	4	4
PocGH01_00186800	PIR protein, pseudogene	0	4	4	4
PocGH01_00233100	PIR protein	0	3	3	3
PocGH01_08044400	spindle pole body protein, putative	0	3	3	3
PocGH01_12038500	conserved Plasmodium protein, unknown function	0	3	3	3
PocGH01_00023100	PIR protein	0	2	2	2
PocGH01_00123000	PIR protein	0	2	2	2
PocGH01_00209800	PIR protein	0	2	2	2
PocGH01_01018000	conserved Plasmodium protein, unknown function	0	2	2	2
PocGH01_05023600	conserved Plasmodium protein, unknown function	0	2	2	2
PocGH01_07010200	reticulocyte binding protein 1a, putative	0	2	2	2
PocGH01_07029000	tetratricopeptide repeat protein, putative	0	2	2	2
PocGH01_08028100	oocyst capsule protein Cap380, putative	0	2	2	2
PocGH01_08030300	DNA-directed RNA polymerase II subunit RPB1, putative	0	2	2	2
PocGH01_08037000	kinase-related protein PKRP, putative	0	2	2	2
PocGH01_08040400	conserved Plasmodium protein, unknown function	0	2	2	2
PocGH01_09010600	CCR4-NOT transcription complex subunit 1, putative	0	2	2	2
PocGH01_09041000	zinc finger protein, putative	0	2	2	2
PocGH01_12053000	conserved Plasmodium protein, unknown function	0	2	2	2
PocGH01_13053100	WD repeat-containing protein 65, putative	0	2	2	2
PocGH01_14010500	conserved Plasmodium protein, unknown function	0	2	2	2
PocGH01_14023300	heptatricopeptide repeat-containing protein, putative	0	2	2	2
PocGH01_14054100	conserved Plasmodium protein, unknown function	0	2	2	2
PocGH01_14059200	asparagine and aspartate rich protein 1, putative	0	2	2	2
PocGH01_00058600	PIR protein	0	1	1	1
PocGH01_00103100	PIR protein, pseudogene	0	1	1	1
PocGH01_00108700	STP1 protein	0	1	1	1
PocGH01_00129200	duffy-binding protein, putative	0	1	1	1
PocGH01_00159000	Plasmodium exported protein, unknown function	0	1	1	1
PocGH01_00185300	STP1 protein	0	1	1	1
PocGH01_01011800	conserved Plasmodium membrane protein, unknown function	0	1	1	1
PocGH01_01012100	conserved Plasmodium protein, unknown function	0	1	1	1
PocGH01_01012600	protein phosphatase PPM12, putative	0	1	1	1
PocGH01_02012100	selenocysteine-specific elongation factor, putative	0	1	1	1
PocGH01_02017800	conserved Plasmodium protein, unknown function	0	1	1	1
PocGH01_02020800	conserved Plasmodium protein, unknown function	0	1	1	1
PocGH01_02023200	AP2 domain transcription factor AP2-L, putative	0	1	1	1
PocGH01_03010500	pre-mRNA splicing factor, putative	0	1	1	1
PocGH01_03011700	conserved Plasmodium protein, unknown function	0	1	1	1
PocGH01_03025300	conserved Plasmodium protein, unknown function	0	1	1	1
PocGH01_04018700	GAF domain-related protein, putative	0	1	1	1
PocGH01_04022500	serine-repeat antigen, putative	0	1	1	1
PocGH01_05011900	conserved Plasmodium protein, unknown function	0	1	1	1
PocGH01_05013100	SET domain protein, putative	0	1	1	1
PocGH01_05013600	conserved Plasmodium protein, unknown function	0	1	1	1
PocGH01_05023300	conserved protein, unknown function	0	1	1	1
PocGH01_05028600	conserved Plasmodium protein, unknown function	0	1	1	1
PocGH01_06015000	PHAX domain-containing protein, putative	0	1	1	1
PocGH01_06022700	conserved Plasmodium protein, unknown function	0	1	1	1
PocGH01_06025200	mRNA-decapping enzyme subunit 1, putative	0	1	1	1
PocGH01_06025400	conserved protein, unknown function	0	1	1	1
PocGH01_07022300	BSD-domain protein, putative	0	1	1	1
PocGH01_07022700	heptatricopeptide repeat-containing protein, putative	0	1	1	1
PocGH01_07029400	dynein intermediate chain, putative	0	1	1	1
PocGH01_07030800	conserved Plasmodium protein, unknown function	0	1	1	1
PocGH01_07032000	conserved Plasmodium protein, unknown function	0	1	1	1
PocGH01_07033200	armadillo repeat protein, putative	0	1	1	1
PocGH01_07033500	protein kinase, putative	0	1	1	1
PocGH01_07039100	PUB domain-containing protein, putative	0	1	1	1
PocGH01_07041800	TFIIH basal transcription factor complex helicase XPD subunit, putative	0	1	1	1
PocGH01_08010700	conserved Plasmodium protein, unknown function	0	1	1	1
PocGH01_08011400	conserved Plasmodium protein, unknown function	0	1	1	1
PocGH01_08022900	conserved Plasmodium protein, unknown function	0	1	1	1
PocGH01_08029100	kinesin-8, putative	0	1	1	1
PocGH01_08029500	P-type ATPase, putative	0	1	1	1
PocGH01_08031200	conserved Plasmodium protein, unknown function	0	1	1	1
PocGH01_08036400	conserved protein, unknown function	0	1	1	1
PocGH01_09010800	phenylalanine--tRNA ligase beta subunit, putative	0	1	1	1
PocGH01_09016700	RNA-binding protein, putative	0	1	1	1
PocGH01_09018600	conserved Plasmodium protein, unknown function	0	1	1	1
PocGH01_09021400	histone-lysine N-methyltransferase SET7, putative	0	1	1	1
PocGH01_09039600	conserved Plasmodium protein, unknown function	0	1	1	1
PocGH01_09039800	apical membrane antigen 1, putative	0	1	1	1
PocGH01_09040900	alpha/beta hydrolase, putative	0	1	1	1
PocGH01_09042100	condensin-2 complex subunit D3, putative	0	1	1	1
PocGH01_09048300	conserved Plasmodium protein, unknown function	0	1	1	1
PocGH01_09049100	conserved Plasmodium protein, unknown function	0	1	1	1
PocGH01_09049300	AP2 domain transcription factor AP2-O, putative	0	1	1	1
PocGH01_09052800	conserved Plasmodium protein, unknown function	0	1	1	1
PocGH01_09054100	tryptophan-rich protein	0	1	1	1
PocGH01_10016600	zinc finger protein, putative	0	1	1	1
PocGH01_10032100	RNA polymerase I, putative	0	1	1	1
PocGH01_10034000	subtilisin-like protease 1, putative	0	1	1	1
PocGH01_10034700	transcription factor 25, putative	0	1	1	1
PocGH01_10037600	conserved Plasmodium protein, unknown function	0	1	1	1
PocGH01_11022800	U3 small nucleolar RNA-associated protein 21, putative	0	1	1	1
PocGH01_11030800	conserved Plasmodium protein, unknown function	0	1	1	1
PocGH01_11040400	TRAP-like protein, putative	0	1	1	1
PocGH01_11043600	rhoptry protein ROP14, putative	0	1	1	1
PocGH01_11045300	basal complex transmembrane protein 1, putative	0	1	1	1
PocGH01_11052800	centrosomal protein CEP76, putative	0	1	1	1
PocGH01_12012000	conserved Plasmodium protein, unknown function	0	1	1	1
PocGH01_12028500	MSP7-like protein, putative	0	1	1	1
PocGH01_12032900	conserved Plasmodium protein, unknown function	0	1	1	1
PocGH01_12035700	conserved Apicomplexan protein, unknown function	0	1	1	1
PocGH01_12038600	conserved Plasmodium protein, unknown function	0	1	1	1
PocGH01_12053700	conserved Plasmodium protein, unknown function	0	1	1	1
PocGH01_12056300	spindle assembly abnormal protein 4, putative	0	1	1	1
PocGH01_12060600	SNF1-related serine/threonine protein kinase KIN, putative	0	1	1	1
PocGH01_12062300	conserved Plasmodium protein, unknown function	0	1	1	1
PocGH01_12068500	conserved Plasmodium protein, unknown function	0	1	1	1
PocGH01_12072400	conserved Plasmodium protein, unknown function	0	1	1	1
PocGH01_12072700	replication factor A protein 3, putative	0	1	1	1
PocGH01_13012500	dynein heavy chain, putative	0	1	1	1
PocGH01_13013700	threonylcarbamoyl-AMP synthase, putative	0	1	1	1
PocGH01_13015600	targeted glyoxalase II, putative	0	1	1	1
PocGH01_13015700	high mobility group protein B3, putative	0	1	1	1
PocGH01_13018000	conserved Plasmodium protein, unknown function	0	1	1	1
PocGH01_13020000	conserved Plasmodium protein, unknown function	0	1	1	1
PocGH01_13027100	conserved Plasmodium protein, unknown function	0	1	1	1
PocGH01_13029900	acid phosphatase, putative	0	1	1	1
PocGH01_13036100	vacuolar protein sorting-associated protein 3, putative	0	1	1	1
PocGH01_13036200	conserved Plasmodium protein, unknown function	0	1	1	1
PocGH01_13037000	14-3-3 protein, putative	0	1	1	1
PocGH01_13038500	conserved Plasmodium protein, unknown function	0	1	1	1
PocGH01_13052000	conserved Plasmodium protein, unknown function	0	1	1	1
PocGH01_13053400	transcription elongation factor SPT6, putative	0	1	1	1
PocGH01_13056800	conserved Plasmodium protein, unknown function	0	1	1	1
PocGH01_14015800	TOM1-like protein, putative	0	1	1	1
PocGH01_14017000	mRNA-decapping enzyme 2, putative	0	1	1	1
PocGH01_14020900	conserved Plasmodium protein, unknown function	0	1	1	1
PocGH01_14024200	inositol polyphosphate kinase, putative	0	1	1	1
PocGH01_14025300	AP2 domain transcription factor AP2-G3, putative	0	1	1	1
PocGH01_14026700	conserved Plasmodium protein, unknown function	0	1	1	1
PocGH01_14029000	conserved Plasmodium protein, unknown function	0	1	1	1
PocGH01_14032700	superoxide dismutase [Fe], putative	0	1	1	1
PocGH01_14042800	perforin-like protein 2, putative	0	1	1	1
PocGH01_14043300	multiple RNA-binding domain-containing protein 1, putative	0	1	1	1
PocGH01_14045300	clathrin heavy chain, putative	0	1	1	1
PocGH01_14046100	cell cycle associated protein, putative	0	1	1	1
PocGH01_14048100	AP2 domain transcription factor, putative	0	1	1	1
PocGH01_14059100	conserved Plasmodium protein, unknown function	0	1	1	1
PocGH01_14060900	CCR4-NOT transcription complex subunit 4, putative	0	1	1	1
PocGH01_14068400	ubiquitin-conjugating enzyme E2, putative	0	1	1	1
PocGH01_14070800	conserved Plasmodium protein, unknown function	0	1	1	1
PocGH01_14070900	conserved Plasmodium protein, unknown function	0	1	1	1
PocGH01_14071100	methyltransferase, putative	0	1	1	1
PocGH01_14072100	serine/threonine protein kinase, putative	0	1	1	1
PocGH01_14074600	osmiophilic body protein G377, putative	0	1	1	1
PocGH01_14077100	Plasmodium exported protein, unknown function	0	1	1	1
PocGH01_00071200	PIR protein	0	0	2	1
PocGH01_14061400	conserved Plasmodium protein, unknown function	0	0	2	1
PocGH01_00125400	PIR protein	0	4	5	5
PocGH01_05031100	phosphatidylinositol 4-kinase, putative	0	3	4	4
PocGH01_14054500	WD repeat-containing protein, putative	0	3	4	4
PocGH01_00097200	PIR protein	0	5	7	7
PocGH01_03010700	conserved Plasmodium protein, unknown function	0	16	23	23
PocGH01_00037600	PIR protein	0	2	3	3
PocGH01_00179100	PIR protein	0	2	3	3
PocGH01_03012100	conserved Plasmodium protein, unknown function	0	2	3	3
PocGH01_05032500	erythrocyte membrane-associated antigen, putative	0	2	3	3
PocGH01_08026700	WD repeat-containing protein, putative	0	2	3	3
PocGH01_13020700	conserved Plasmodium protein, unknown function	0	2	3	3
PocGH01_13030300	ADP-dependent DNA helicase RecQ, putative	0	3	5	5
PocGH01_00029000	PIR protein	0	3	6	6
PocGH01_11029200	HECT-domain (ubiquitin-transferase), putative	0	2	4	4
PocGH01_01017200	Cg2 protein, putative	0	1	2	2
PocGH01_02018400	conserved Plasmodium protein, unknown function	0	1	2	2
PocGH01_03010900	conserved Plasmodium protein, unknown function	0	1	2	2
PocGH01_03027500	Rab GTPase activator and protein kinase, putative	0	1	2	2
PocGH01_08016000	zinc finger protein, putative	0	1	2	2
PocGH01_08032100	conserved protein, unknown function	0	1	2	2
PocGH01_09029100	dynein heavy chain, putative	0	1	2	2
PocGH01_10010200	conserved Plasmodium protein, unknown function	0	1	2	2
PocGH01_10016400	structural maintenance of chromosomes protein 6, putative	0	1	2	2
PocGH01_11026200	conserved Plasmodium protein, unknown function	0	1	2	2
PocGH01_11041000	protein phosphatase, putative	0	1	2	2
PocGH01_12027800	MSP7-like protein	0	1	2	2
PocGH01_12040200	conserved Plasmodium protein, unknown function	0	1	2	2
PocGH01_12077900	conserved protein, unknown function	0	1	2	2
PocGH01_13042600	NOT family protein, putative	0	1	2	2
PocGH01_09019000	conserved Plasmodium protein, unknown function	0	0	3	2
PocGH01_00233400	PIR protein	0	2	5	5
PocGH01_00023300	PIR protein, pseudogene	0	1	3	3
PocGH01_00047300	PIR protein	0	1	3	3
PocGH01_08038100	phosphoglycerate mutase, putative	0	1	3	3
PocGH01_12016700	VPS13 domain-containing protein, putative	0	1	3	3
PocGH01_13037300	conserved Plasmodium protein, unknown function	0	1	3	3
PocGH01_10036000	DNA mismatch repair protein MSH6, putative	0	1	4	4
PocGH01_02014600	NPC1-related protein, putative	0	0	3	3
PocGH01_04021000	6-cysteine protein, putative	0	0	3	3
PocGH01_12049000	dynein beta chain, putative	0	0	3	3
PocGH01_01013300	inositol-phosphate phosphatase, putative	0	0	2	2
PocGH01_02015800	EF hand domain-containing protein, putative	0	0	2	2
PocGH01_02022800	dynein heavy chain, putative	0	0	2	2
PocGH01_03016800	chaperone protein DnaJ, putative	0	0	2	2
PocGH01_03019500	LITAF-like zinc finger protein, putative	0	0	2	2
PocGH01_04013000	conserved Plasmodium protein, unknown function	0	0	2	2
PocGH01_04017600	conserved Plasmodium protein, unknown function	0	0	2	2
PocGH01_04021100	6-cysteine protein P230p, putative	0	0	2	2
PocGH01_06013900	dihydrolipoamide acyltransferase component E2, putative	0	0	2	2
PocGH01_08035900	major facilitator superfamily-related transporter, putative	0	0	2	2
PocGH01_08042700	conserved Plasmodium protein, unknown function	0	0	2	2
PocGH01_08043100	conserved Plasmodium protein, unknown function	0	0	2	2
PocGH01_09042500	conserved Plasmodium protein, unknown function	0	0	2	2
PocGH01_10020500	conserved protein, unknown function	0	0	2	2
PocGH01_10027500	tubulin--tyrosine ligase, putative	0	0	2	2
PocGH01_11041300	zinc finger protein, putative	0	0	2	2
PocGH01_11052100	conserved Plasmodium protein, unknown function	0	0	2	2
PocGH01_11053200	trophozoite exported protein 1, putative	0	0	2	2
PocGH01_12011200	GTP-binding protein, putative	0	0	2	2
PocGH01_12017700	conserved Plasmodium protein, unknown function	0	0	2	2
PocGH01_12026000	mitochondrial intermediate peptidase, putative	0	0	2	2
PocGH01_12040900	splicing factor 1, putative	0	0	2	2
PocGH01_12055200	conserved Plasmodium protein, unknown function	0	0	2	2
PocGH01_12058000	V-type H(+)-translocating pyrophosphatase, putative	0	0	2	2
PocGH01_12066500	conserved protein, unknown function	0	0	2	2
PocGH01_13056600	conserved Plasmodium protein, unknown function	0	0	2	2
PocGH01_14037400	ABC1 family, putative	0	0	2	2
PocGH01_14039100	bromodomain protein 2, putative	0	0	2	2
PocGH01_14043400	GTP-binding protein EngA, putative	0	0	2	2
PocGH01_14044900	conserved Plasmodium protein, unknown function	0	0	2	2
PocGH01_14057500	asparagine-rich protein, putative	0	0	2	2
PocGH01_API004300	DNA-directed RNA polymerase subunit beta, putative	0	0	2	2
PocGH01_00016000	regulator of chromosome condensation, putative	0	0	1	1
PocGH01_00016200	phosphatase 2A regulatory subunit-related protein, putative	0	0	1	1
PocGH01_00016900	prohibitin-like protein PHBL, putative	0	0	1	1
PocGH01_00017700	conserved Plasmodium protein, unknown function, pseudogene	0	0	1	1
PocGH01_00018800	reticulocyte binding protein 2b, putative	0	0	1	1
PocGH01_00021500	PIR protein, pseudogene	0	0	1	1
PocGH01_00026700	PIR protein	0	0	1	1
PocGH01_00037300	PIR protein	0	0	1	1
PocGH01_00071600	PIR protein	0	0	1	1
PocGH01_00088400	PIR protein	0	0	1	1
PocGH01_00131400	Plasmodium exported protein, unknown function	0	0	1	1
PocGH01_00160800	PIR protein	0	0	1	1
PocGH01_00168300	gamete antigen 27/25, putative	0	0	1	1
PocGH01_00238800	conserved Plasmodium protein, unknown function	0	0	1	1
PocGH01_00238900	zinc finger protein, putative	0	0	1	1
PocGH01_01013000	conserved Plasmodium protein, unknown function	0	0	1	1
PocGH01_01019400	histone deacetylase complex subunit SAP18, putative	0	0	1	1
PocGH01_01022200	AAA family ATPase, putative	0	0	1	1
PocGH01_01022500	serine/threonine protein kinase, FIKK family, putative	0	0	1	1
PocGH01_01025200	adenylyl cyclase beta, putative	0	0	1	1
PocGH01_01026000	mannose-6-phosphate isomerase, putative	0	0	1	1
PocGH01_02010400	TatD-like deoxyribonuclease, putative	0	0	1	1
PocGH01_02011300	kinesin-8, putative	0	0	1	1
PocGH01_02011800	bromodomain protein, putative	0	0	1	1
PocGH01_02011900	DNA-directed RNA polymerase II subunit RPB9, putative	0	0	1	1
PocGH01_02013100	cleavage and polyadenylation specificity factor subunit 5, putative	0	0	1	1
PocGH01_02013200	LCCL domain-containing protein, putative	0	0	1	1
PocGH01_02013400	mitochondrial carrier protein, putative	0	0	1	1
PocGH01_02018100	actin-related protein, putative	0	0	1	1
PocGH01_02021000	conserved Plasmodium protein, unknown function	0	0	1	1
PocGH01_02022600	conserved protein, unknown function	0	0	1	1
PocGH01_02023000	tRNA pseudouridine synthase D, putative	0	0	1	1
PocGH01_03016100	perforin-like protein 1	0	0	1	1
PocGH01_03016400	conserved Plasmodium protein, unknown function	0	0	1	1
PocGH01_03017000	replication protein A1, large subunit, putative	0	0	1	1
PocGH01_03018200	conserved Plasmodium protein, unknown function	0	0	1	1
PocGH01_03021500	conserved Plasmodium protein, unknown function	0	0	1	1
PocGH01_03023600	conserved protein, unknown function	0	0	1	1
PocGH01_03023900	pre-rRNA-processing protein ESF2, putative	0	0	1	1
PocGH01_04014000	conserved Plasmodium protein, unknown function	0	0	1	1
PocGH01_04014300	palmitoyltransferase DHHC11, putative	0	0	1	1
PocGH01_04018500	UDP-N-acetylglucosamine transferase subunit ALG14, putative	0	0	1	1
PocGH01_04022000	serine-repeat antigen, putative, pseudogene	0	0	1	1
PocGH01_04022300	serine-repeat antigen, putative	0	0	1	1
PocGH01_04023800	DNA repair protein RAD2, putative	0	0	1	1
PocGH01_04025200	5'-3' exonuclease, putative	0	0	1	1
PocGH01_04026800	repetitive organellar protein, putative	0	0	1	1
PocGH01_05012700	leucine--tRNA ligase, putative	0	0	1	1
PocGH01_05015400	protein KRI1, putative	0	0	1	1
PocGH01_05018900	ribosomal protein L4, mitochondrial, putative	0	0	1	1
PocGH01_05027800	conserved Plasmodium protein, unknown function	0	0	1	1
PocGH01_05028700	memo-like protein	0	0	1	1
PocGH01_05029200	conserved Plasmodium protein, unknown function	0	0	1	1
PocGH01_06011000	26S proteasome regulatory subunit p55, putative	0	0	1	1
PocGH01_06012000	conserved Plasmodium protein, unknown function	0	0	1	1
PocGH01_06013500	rRNA (cytosine-C(5))-methyltransferase, putative	0	0	1	1
PocGH01_06016200	dynein heavy chain, putative	0	0	1	1
PocGH01_06022100	conserved Plasmodium protein, unknown function	0	0	1	1
PocGH01_06023700	hypothetical protein	0	0	1	1
PocGH01_06024400	conserved Plasmodium protein, unknown function	0	0	1	1
PocGH01_06024700	conserved Plasmodium protein, unknown function	0	0	1	1
PocGH01_06026000	RNA polymerase II-associated protein 1, putative	0	0	1	1
PocGH01_06030300	GDP dissociation inhibitor, putative	0	0	1	1
PocGH01_07012000	ubiquitin specific protease, putative	0	0	1	1
PocGH01_07015300	ribosomal protein L35, apicoplast, putative	0	0	1	1
PocGH01_07017100	conserved protein, unknown function	0	0	1	1
PocGH01_07017600	exportin-7, putative	0	0	1	1
PocGH01_07018000	DNA repair protein REV1, putative	0	0	1	1
PocGH01_07018200	actin-like protein, putative	0	0	1	1
PocGH01_07018600	conserved protein, unknown function	0	0	1	1
PocGH01_07023100	cytochrome c oxidase subunit ApiCOX30, putative	0	0	1	1
PocGH01_07026100	conserved Plasmodium protein, unknown function	0	0	1	1
PocGH01_07027800	conserved Plasmodium protein, unknown function	0	0	1	1
PocGH01_07028100	CRAL/TRIO domain-containing protein, putative	0	0	1	1
PocGH01_07028600	conserved Plasmodium protein, unknown function	0	0	1	1
PocGH01_07031500	conserved Plasmodium protein, unknown function	0	0	1	1
PocGH01_07031600	heptatricopeptide repeat-containing protein, putative	0	0	1	1
PocGH01_07031800	conserved Plasmodium protein, unknown function	0	0	1	1
PocGH01_07034800	conserved Plasmodium protein, unknown function	0	0	1	1
PocGH01_07037700	leucine-rich repeat protein	0	0	1	1
PocGH01_07038300	conserved Plasmodium protein, unknown function	0	0	1	1
PocGH01_07039300	conserved protein, unknown function	0	0	1	1
PocGH01_07039800	protein MAM3, putative	0	0	1	1
PocGH01_07041700	histidine--tRNA ligase, putative	0	0	1	1
PocGH01_08013400	regulator of nonsense transcripts 1, putative	0	0	1	1
PocGH01_08014000	CCR4-NOT transcription complex subunit 5, putative	0	0	1	1
PocGH01_08017000	Plasmodium exported protein (PHIST), unknown function	0	0	1	1
PocGH01_08018000	conserved Plasmodium protein, unknown function	0	0	1	1
PocGH01_08020100	DNA repair protein RAD23, putative	0	0	1	1
PocGH01_08021600	conserved Plasmodium protein, unknown function	0	0	1	1
PocGH01_08027200	conserved Plasmodium protein, unknown function	0	0	1	1
PocGH01_08027400	conserved Plasmodium protein, unknown function	0	0	1	1
PocGH01_08029600	conserved protein, unknown function	0	0	1	1
PocGH01_08029700	triosephosphate isomerase, putative	0	0	1	1
PocGH01_08031400	6-cysteine protein	0	0	1	1
PocGH01_08032000	kinetochore protein NUF2, putative	0	0	1	1
PocGH01_08038300	calcium-dependent protein kinase 3, putative	0	0	1	1
PocGH01_08039100	serine/threonine protein kinase, putative	0	0	1	1
PocGH01_08040000	conserved Plasmodium protein, unknown function	0	0	1	1
PocGH01_08041100	60S ribosomal protein L7, putative	0	0	1	1
PocGH01_08042000	activator of Hsp90 ATPase, putative	0	0	1	1
PocGH01_08042300	conserved Plasmodium protein, unknown function	0	0	1	1
PocGH01_08043000	conserved Plasmodium protein, unknown function	0	0	1	1
PocGH01_08045800	Plasmodium exported protein, unknown function	0	0	1	1
PocGH01_09010400	actin-like protein, putative	0	0	1	1
PocGH01_09011300	WD repeat-containing protein, putative	0	0	1	1
PocGH01_09011500	DNA-directed RNA polymerase III subunit RPC8, putative	0	0	1	1
PocGH01_09016500	pre-mRNA-processing factor 6, putative	0	0	1	1
PocGH01_09016800	vacuolar protein sorting-associated protein 35, putative	0	0	1	1
PocGH01_09019700	ubiquitin domain-containing protein DSK2, putative	0	0	1	1
PocGH01_09019900	conserved Plasmodium protein, unknown function	0	0	1	1
PocGH01_09020800	conserved Plasmodium protein, unknown function	0	0	1	1
PocGH01_09020900	serine/threonine protein kinase, putative	0	0	1	1
PocGH01_09023400	conserved Plasmodium protein, unknown function	0	0	1	1
PocGH01_09025700	AP-4 complex subunit mu, putative	0	0	1	1
PocGH01_09025800	ATP-dependent zinc metalloprotease FTSH, putative	0	0	1	1
PocGH01_09028600	conserved Plasmodium protein, unknown function	0	0	1	1
PocGH01_09030300	BEACH domain-containing protein, putative	0	0	1	1
PocGH01_09032800	WD repeat-containing protein, putative	0	0	1	1
PocGH01_09032900	steryl ester hydrolase, putative	0	0	1	1
PocGH01_09033600	tRNA (guanine-N(7)-)-methyltransferase, putative	0	0	1	1
PocGH01_09035000	CCR4-NOT transcription complex subunit 2, putative	0	0	1	1
PocGH01_09040000	conserved Plasmodium protein, unknown function	0	0	1	1
PocGH01_09040100	FHA domain-containing protein, putative	0	0	1	1
PocGH01_09045600	AP2 domain transcription factor, putative	0	0	1	1
PocGH01_09052600	oocyst rupture protein 1, putative	0	0	1	1
PocGH01_10011900	conserved Plasmodium protein, unknown function	0	0	1	1
PocGH01_10017200	conserved Plasmodium protein, unknown function	0	0	1	1
PocGH01_10017700	karyopherin beta, putative	0	0	1	1
PocGH01_10018500	heptatricopeptide repeat-containing protein, putative	0	0	1	1
PocGH01_10019900	AFG1-like ATPase, putative	0	0	1	1
PocGH01_10020200	ribosomal large subunit pseudouridylate synthase, putative	0	0	1	1
PocGH01_10031500	conserved Plasmodium protein, unknown function	0	0	1	1
PocGH01_10033800	nuclear protein localization protein 4, putative	0	0	1	1
PocGH01_10037100	ATP-dependent helicase, putative	0	0	1	1
PocGH01_10038000	actin-depolymerizing factor 1, putative	0	0	1	1
PocGH01_10038900	merozoite surface protein 3, putative	0	0	1	1
PocGH01_11011500	conserved Plasmodium protein, unknown function	0	0	1	1
PocGH01_11012400	ABC transporter E family member 1, putative	0	0	1	1
PocGH01_11015900	WD repeat-containing protein, putative	0	0	1	1
PocGH01_11017200	polyubiquitin binding protein, putative	0	0	1	1
PocGH01_11017500	conserved Plasmodium protein, unknown function	0	0	1	1
PocGH01_11017600	conserved Plasmodium protein, unknown function	0	0	1	1
PocGH01_11017700	conserved Plasmodium protein, unknown function	0	0	1	1
PocGH01_11017900	conserved Plasmodium protein, unknown function	0	0	1	1
PocGH01_11020800	conserved Plasmodium protein, unknown function	0	0	1	1
PocGH01_11021500	conserved Plasmodium protein, unknown function	0	0	1	1
PocGH01_11024500	DNA replication licensing factor MCM6, putative	0	0	1	1
PocGH01_11024900	60S ribosomal protein L7-2, putative	0	0	1	1
PocGH01_11025700	proteasome subunit alpha type-4, putative	0	0	1	1
PocGH01_11026800	ribosome biogenesis protein YTM1, putative	0	0	1	1
PocGH01_11030200	ankyrin-repeat protein, putative	0	0	1	1
PocGH01_11031300	conserved Plasmodium protein, unknown function	0	0	1	1
PocGH01_11032100	conserved Plasmodium protein, unknown function	0	0	1	1
PocGH01_11034500	leucine--tRNA ligase, putative	0	0	1	1
PocGH01_11037600	conserved protein, unknown function	0	0	1	1
PocGH01_11037900	cell division cycle protein 48 homologue, putative	0	0	1	1
PocGH01_11038800	malate dehydrogenase, putative	0	0	1	1
PocGH01_11039000	60S ribosomal protein L27a, putative	0	0	1	1
PocGH01_11041200	RNA and export factor binding protein, putative	0	0	1	1
PocGH01_11042600	major facilitator superfamily-related transporter, putative	0	0	1	1
PocGH01_11042700	cytosolic Fe-S cluster assembly factor NAR1, putative	0	0	1	1
PocGH01_11043000	myosin E, putative	0	0	1	1
PocGH01_11044000	nucleolar GTP-binding protein 1, putative	0	0	1	1
PocGH01_11047800	ornithine aminotransferase, putative	0	0	1	1
PocGH01_11052000	DNA helicase, putative	0	0	1	1
PocGH01_12010500	intron-binding protein aquarius, putative	0	0	1	1
PocGH01_12011100	ABC transporter B family member 6, putative	0	0	1	1
PocGH01_12017600	ubiquitin-conjugating enzyme E2, putative	0	0	1	1
PocGH01_12019900	tRNA guanosine-2'-O-methyltransferase, putative	0	0	1	1
PocGH01_12020500	myosin A, putative	0	0	1	1
PocGH01_12020900	conserved Plasmodium protein, unknown function	0	0	1	1
PocGH01_12021600	inner membrane complex suture component, putative	0	0	1	1
PocGH01_12021900	60S ribosomal protein L18, putative	0	0	1	1
PocGH01_12022200	sodium-dependent phosphate transporter, putative	0	0	1	1
PocGH01_12026100	tryptophan--tRNA ligase, putative	0	0	1	1
PocGH01_12027500	conserved Plasmodium protein, unknown function	0	0	1	1
PocGH01_12030100	20 kDa chaperonin, putative	0	0	1	1
PocGH01_12030200	isoleucine--tRNA ligase, putative	0	0	1	1
PocGH01_12031200	60S ribosomal protein L23, putative	0	0	1	1
PocGH01_12032600	DnaJ protein, putative	0	0	1	1
PocGH01_12034700	regulator of nonsense transcripts 3B, putative	0	0	1	1
PocGH01_12035400	conserved Plasmodium protein, unknown function	0	0	1	1
PocGH01_12039700	conserved protein, unknown function	0	0	1	1
PocGH01_12040000	conserved Plasmodium protein, unknown function	0	0	1	1
PocGH01_12044700	conserved Plasmodium protein, unknown function	0	0	1	1
PocGH01_12046400	zinc finger protein, putative	0	0	1	1
PocGH01_12049100	plasmepsin VIII, putative	0	0	1	1
PocGH01_12050700	conserved Plasmodium protein, unknown function	0	0	1	1
PocGH01_12051600	replication factor C subunit 3, putative	0	0	1	1
PocGH01_12052400	conserved Plasmodium protein, unknown function	0	0	1	1
PocGH01_12052900	valine--tRNA ligase, putative	0	0	1	1
PocGH01_12055000	bax inhibitor 1, putative	0	0	1	1
PocGH01_12057100	large ribosomal subunit nuclear export factor, putative	0	0	1	1
PocGH01_12058600	conserved Plasmodium protein, unknown function	0	0	1	1
PocGH01_12060100	conserved Plasmodium protein, unknown function	0	0	1	1
PocGH01_12063600	E3 SUMO-protein ligase NSE2, putative	0	0	1	1
PocGH01_12065200	exosome complex exonuclease RRP6, putative	0	0	1	1
PocGH01_12065600	transcription factor IIIb subunit, putative	0	0	1	1
PocGH01_12066600	condensin-2 complex subunit G2, putative	0	0	1	1
PocGH01_12072600	GTP-binding protein, putative	0	0	1	1
PocGH01_12074100	AP-3 complex subunit mu, putative	0	0	1	1
PocGH01_12074300	allantoicase, putative	0	0	1	1
PocGH01_12075600	conserved Plasmodium protein, unknown function	0	0	1	1
PocGH01_13014500	conserved protein, unknown function	0	0	1	1
PocGH01_13018100	cysteine repeat modular protein 3, putative	0	0	1	1
PocGH01_13018800	protein phosphatase PPM11, putative	0	0	1	1
PocGH01_13019200	telomere repeat-binding zinc finger protein, putative	0	0	1	1
PocGH01_13020200	zinc finger protein, putative	0	0	1	1
PocGH01_13021800	polyubiquitin, putative	0	0	1	1
PocGH01_13023600	conserved protein, unknown function	0	0	1	1
PocGH01_13025400	conserved Plasmodium protein, unknown function	0	0	1	1
PocGH01_13027200	HID1 domain-containing protein, putative	0	0	1	1
PocGH01_13028800	surface-related antigen SRA, putative	0	0	1	1
PocGH01_13030500	mitochondrial ribosomal protein L15 precursor, putative	0	0	1	1
PocGH01_13031100	apicoplast ribosomal protein L15 precursor, putative	0	0	1	1
PocGH01_13031500	heme/steroid binding domain containing protein, putative	0	0	1	1
PocGH01_13031700	protein kinase, putative	0	0	1	1
PocGH01_13032000	WW domain-binding protein 11, putative	0	0	1	1
PocGH01_13032100	conserved Plasmodium protein, unknown function	0	0	1	1
PocGH01_13032500	CorA-like Mg2+ transporter protein, putative	0	0	1	1
PocGH01_13033300	conserved Plasmodium protein, unknown function	0	0	1	1
PocGH01_13035400	60S ribosomal protein L7-3, putative	0	0	1	1
PocGH01_13035700	60S ribosomal protein L5, putative	0	0	1	1
PocGH01_13036800	ankyrin-repeat protein, putative	0	0	1	1
PocGH01_13037200	conserved Plasmodium protein, unknown function	0	0	1	1
PocGH01_13037400	ERAD-associated E3 ubiquitin-protein ligase HRD1, putative	0	0	1	1
PocGH01_13038300	mitochondrial import inner membrane translocase subunit TIM8, putative	0	0	1	1
PocGH01_13040200	conserved Plasmodium protein, unknown function	0	0	1	1
PocGH01_13040700	ATP-dependent rRNA helicase SPB4, putative	0	0	1	1
PocGH01_13042800	inner membrane complex protein 1l, putative	0	0	1	1
PocGH01_13043700	protein SEY1, putative	0	0	1	1
PocGH01_13046400	30S ribosomal protein S9, putative	0	0	1	1
PocGH01_13046700	conserved Plasmodium protein, unknown function	0	0	1	1
PocGH01_13047400	conserved Plasmodium protein, unknown function	0	0	1	1
PocGH01_13047900	p1/s1 nuclease, putative	0	0	1	1
PocGH01_13048900	ribosome maturation protein SBDS, putative	0	0	1	1
PocGH01_13051500	FANCJ-like helicase, putative	0	0	1	1
PocGH01_13052300	pre-mRNA-splicing factor 38B, putative	0	0	1	1
PocGH01_13052900	vacuolar protein sorting-associated protein 29, putative	0	0	1	1
PocGH01_13054200	DNA mismatch repair protein, putative	0	0	1	1
PocGH01_13054700	conserved Plasmodium protein, unknown function	0	0	1	1
PocGH01_13054800	conserved Plasmodium protein, unknown function	0	0	1	1
PocGH01_13056200	conserved Plasmodium protein, unknown function	0	0	1	1
PocGH01_14011700	tetratricopeptide repeat protein, putative	0	0	1	1
PocGH01_14014000	conserved Plasmodium protein, unknown function	0	0	1	1
PocGH01_14016100	conserved Plasmodium protein, unknown function	0	0	1	1
PocGH01_14016700	conserved Plasmodium protein, unknown function	0	0	1	1
PocGH01_14017300	protein phosphatase PPM6, putative	0	0	1	1
PocGH01_14018500	conserved Plasmodium protein, unknown function	0	0	1	1
PocGH01_14019300	alternative splicing regulator, putative	0	0	1	1
PocGH01_14024800	conserved protein, unknown function	0	0	1	1
PocGH01_14028100	ATP-dependent Clp protease adapter protein ClpS, putative	0	0	1	1
PocGH01_14028600	ras-related protein Rab-11A, putative	0	0	1	1
PocGH01_14030200	conserved Plasmodium protein, unknown function	0	0	1	1
PocGH01_14030900	conserved protein, unknown function	0	0	1	1
PocGH01_14032100	drug/metabolite transporter DMT1, putative	0	0	1	1
PocGH01_14033300	DNA/RNA-binding protein Alba 1, putative	0	0	1	1
PocGH01_14033500	60S ribosomal protein L13-2, putative	0	0	1	1
PocGH01_14033700	GDP-mannose 4,6-dehydratase, putative	0	0	1	1
PocGH01_14035400	GTPase, putative	0	0	1	1
PocGH01_14035900	conserved Plasmodium protein, unknown function	0	0	1	1
PocGH01_14040300	histone-lysine N-methyltransferase, putative	0	0	1	1
PocGH01_14041100	thioredoxin peroxidase 2, putative	0	0	1	1
PocGH01_14041500	conserved Plasmodium protein, unknown function	0	0	1	1
PocGH01_14042300	glycerol-3-phosphate dehydrogenase [NAD(+)], putative	0	0	1	1
PocGH01_14044200	thrombospondin-related apical membrane protein, putative	0	0	1	1
PocGH01_14045400	aminophospholipid-transporting P-ATPase, putative	0	0	1	1
PocGH01_14046800	conserved Plasmodium protein, unknown function	0	0	1	1
PocGH01_14048600	conserved Plasmodium protein, unknown function	0	0	1	1
PocGH01_14049300	conserved Plasmodium protein, unknown function	0	0	1	1
PocGH01_14050000	polyadenylate-binding protein 1, putative	0	0	1	1
PocGH01_14050900	conserved Plasmodium protein, unknown function	0	0	1	1
PocGH01_14053000	conserved Plasmodium protein, unknown function	0	0	1	1
PocGH01_14059700	bromodomain protein, putative	0	0	1	1
PocGH01_14060400	splicing factor 3B subunit 3, putative	0	0	1	1
PocGH01_14061700	clustered-asparagine-rich protein, putative	0	0	1	1
PocGH01_14062900	conserved Plasmodium protein, unknown function	0	0	1	1
PocGH01_14063000	hydrolase, putative	0	0	1	1
PocGH01_14067000	GAS8-like protein, putative	0	0	1	1
PocGH01_14068700	glucose inhibited division protein a homologue, putative	0	0	1	1
PocGH01_14069100	conserved Plasmodium protein, unknown function	0	0	1	1
PocGH01_14074700	CSC1-like protein, putative	0	0	1	1
PocGH01_14076600	rhoptry neck protein 3, putative	0	0	1	1
PocGH01_14077300	tryptophan-rich protein	0	0	1	1
PocGH01_API001800	apicoplast ribosomal protein S17, putative	0	0	1	1
PocGH01_API002500	apicoplast ribosomal protein S11, putative	0	0	1	1
PocGH01_API004200	DNA-directed RNA polymerase subunit beta', putative	0	0	1	1
PocGH01_00195800	PIR protein	3	23	0	0
PocGH01_00157700	PIR protein, pseudogene	2	8	0	0
PocGH01_00125300	PIR protein	2	6	0	0
PocGH01_00077000	PIR protein, pseudogene	1	4	0	0
PocGH01_00035800	PIR protein	1	2	0	0
PocGH01_00150900	PIR protein	1	2	0	0
PocGH01_11020000	guanylyl cyclase beta, putative	1	2	0	0
PocGH01_00112300	PIR protein	1	1	0	0
PocGH01_09018000	conserved Plasmodium protein, unknown function	1	1	0	0
PocGH01_09033000	autophagy-related protein 23, putative	1	1	0	0
PocGH01_13058000	PIR protein	1	1	0	0
PocGH01_00151100	reticulocyte binding protein 2b, putative, pseudogene	1	0	1	0
PocGH01_00012200	PIR protein, pseudogene	1	0	0	0
PocGH01_00017600	tripartite motif protein, putative, pseudogene	1	0	0	0
PocGH01_00068700	Plasmodium exported protein, unknown function	1	0	0	0
PocGH01_00069100	PIR protein, pseudogene	1	0	0	0
PocGH01_00184900	Plasmodium exported protein, unknown function	1	0	0	0
PocGH01_00185000	ring-exported protein 3, putative	1	0	0	0
PocGH01_00196900	PIR protein	1	0	0	0
PocGH01_02015600	pre-rRNA-processing protein TSR2, putative	1	0	0	0
PocGH01_12031900	DNA polymerase theta, putative	1	0	0	0
PocGH01_13015200	conserved Plasmodium protein, unknown function	1	0	0	0
PocGH01_00087700	STP1 protein	0	11	0	0
PocGH01_00093300	PIR protein	0	11	0	0
PocGH01_12035800	conserved Plasmodium protein, unknown function	0	10	0	0
PocGH01_14057600	WD repeat-containing protein, putative	0	10	0	0
PocGH01_00158100	Plasmodium exported protein, unknown function	0	7	0	0
PocGH01_07018800	cysteine repeat modular protein 1, putative	0	7	0	0
PocGH01_00129900	PIR protein, pseudogene	0	6	0	0
PocGH01_00163400	PIR protein, pseudogene	0	6	0	0
PocGH01_14048300	AP2 domain transcription factor AP2-G, putative	0	6	0	0
PocGH01_00022600	reticulocyte binding protein 2b, putative	0	5	0	0
PocGH01_00054000	PIR protein	0	5	0	0
PocGH01_00100100	PIR protein	0	5	0	0
PocGH01_00108000	PIR protein, pseudogene	0	5	0	0
PocGH01_01025700	AP2 domain transcription factor, putative	0	5	0	0
PocGH01_05021000	conserved Plasmodium protein, unknown function	0	5	0	0
PocGH01_07010100	reticulocyte binding protein 1b, putative	0	5	0	0
PocGH01_09044900	guanylyl cyclase, putative	0	5	0	0
PocGH01_00012300	PIR protein, pseudogene	0	4	0	0
PocGH01_00014800	PIR protein	0	4	0	0
PocGH01_00158600	STP1 protein	0	4	0	0
PocGH01_00234500	hypothetical protein	0	4	0	0
PocGH01_02019400	ubiquitin carboxyl-terminal hydrolase, putative	0	4	0	0
PocGH01_03024500	phosphoinositide-binding protein, putative	0	4	0	0
PocGH01_04023500	pentafunctional AROM polypeptide, putative	0	4	0	0
PocGH01_07041100	conserved Plasmodium protein, unknown function	0	4	0	0
PocGH01_07041200	gamma-tubulin complex component, putative	0	4	0	0
PocGH01_10028700	conserved Plasmodium protein, unknown function	0	4	0	0
PocGH01_10036700	conserved Plasmodium protein, unknown function	0	4	0	0
PocGH01_11016400	nucleoporin NUP205, putative	0	4	0	0
PocGH01_12020200	AP2 domain transcription factor, putative	0	4	0	0
PocGH01_12058300	conserved Plasmodium protein, unknown function	0	4	0	0
PocGH01_12067000	calponin homology domain-containing protein, putative	0	4	0	0
PocGH01_13026400	protein kinase, putative	0	4	0	0
PocGH01_14066000	RNA-binding protein, putative	0	4	0	0
PocGH01_00011900	PIR protein	0	3	0	0
PocGH01_00089800	PIR protein	0	3	0	0
PocGH01_00097100	PIR protein	0	3	0	0
PocGH01_00185100	Plasmodium exported protein, unknown function	0	3	0	0
PocGH01_00211100	PIR protein	0	3	0	0
PocGH01_00220800	PIR protein	0	3	0	0
PocGH01_00236300	PIR protein	0	3	0	0
PocGH01_01017900	conserved protein, unknown function	0	3	0	0
PocGH01_01021700	DnaJ protein, putative	0	3	0	0
PocGH01_02013000	fatty acid elongation protein, GNS1/SUR4 family, putative	0	3	0	0
PocGH01_02019300	conserved Plasmodium protein, unknown function	0	3	0	0
PocGH01_05011400	conserved Plasmodium protein, unknown function	0	3	0	0
PocGH01_05022800	zinc finger protein, putative	0	3	0	0
PocGH01_05024600	conserved Plasmodium protein, unknown function	0	3	0	0
PocGH01_05027400	cdc2-related protein kinase 3, putative	0	3	0	0
PocGH01_05030600	conserved Plasmodium protein, unknown function	0	3	0	0
PocGH01_07012300	copper-transporting ATPase, putative	0	3	0	0
PocGH01_08013000	U3 small nucleolar RNA-associated protein 25, putative	0	3	0	0
PocGH01_09025600	ubiquitin-protein ligase, putative	0	3	0	0
PocGH01_09034300	conserved Plasmodium protein, unknown function	0	3	0	0
PocGH01_09047300	conserved Plasmodium protein, unknown function	0	3	0	0
PocGH01_10011300	conserved Plasmodium protein, unknown function	0	3	0	0
PocGH01_10031400	conserved protein, unknown function	0	3	0	0
PocGH01_11011400	conserved Plasmodium protein, unknown function	0	3	0	0
PocGH01_11023600	conserved Plasmodium protein, unknown function	0	3	0	0
PocGH01_11029100	protein kinase PK4, putative	0	3	0	0
PocGH01_12019300	conserved Plasmodium protein, unknown function	0	3	0	0
PocGH01_12034900	conserved protein, unknown function	0	3	0	0
PocGH01_12056900	conserved Plasmodium protein, unknown function	0	3	0	0
PocGH01_12057400	conserved Plasmodium protein, unknown function	0	3	0	0
PocGH01_12070700	conserved Plasmodium protein, unknown function	0	3	0	0
PocGH01_12072100	conserved Plasmodium protein, unknown function	0	3	0	0
PocGH01_12073500	serine/threonine protein kinase, putative	0	3	0	0
PocGH01_12074800	conserved Plasmodium protein, unknown function	0	3	0	0
PocGH01_13014200	conserved Plasmodium protein, unknown function	0	3	0	0
PocGH01_13021200	conserved Plasmodium protein, unknown function	0	3	0	0
PocGH01_13042400	rap guanine nucleotide exchange factor, putative	0	3	0	0
PocGH01_13043200	conserved Plasmodium protein, unknown function	0	3	0	0
PocGH01_13049500	WD repeat-containing protein, putative	0	3	0	0
PocGH01_13050400	conserved Plasmodium protein, unknown function	0	3	0	0
PocGH01_13053000	ATP-dependent Clp protease regulatory subunit ClpC, putative	0	3	0	0
PocGH01_13054900	conserved Plasmodium protein, unknown function	0	3	0	0
PocGH01_14045200	formin 2, putative	0	3	0	0
PocGH01_14055900	vacuolar transporter chaperone, putative	0	3	0	0
PocGH01_14063500	conserved Plasmodium protein, unknown function	0	3	0	0
PocGH01_14076900	reticulocyte binding protein 3, putative, pseudogene	0	3	0	0
PocGH01_10030300	MORN repeat protein, putative	0	2	1	0
PocGH01_00016400	mRNA-binding protein PUF2, putative	0	2	0	0
PocGH01_00016600	conserved Plasmodium protein, unknown function	0	2	0	0
PocGH01_00019700	PIR protein	0	2	0	0
PocGH01_00020100	reticulocyte binding protein 2b, putative	0	2	0	0
PocGH01_00030700	STP1 protein	0	2	0	0
PocGH01_00036600	PIR protein	0	2	0	0
PocGH01_00071100	PIR protein	0	2	0	0
PocGH01_00083500	Plasmodium exported protein, unknown function	0	2	0	0
PocGH01_00087500	PIR protein	0	2	0	0
PocGH01_00087800	PIR protein, pseudogene	0	2	0	0
PocGH01_00103900	Plasmodium exported protein, unknown function	0	2	0	0
PocGH01_00108800	PIR protein	0	2	0	0
PocGH01_00113200	PIR protein	0	2	0	0
PocGH01_00113400	Plasmodium exported protein (PHIST), unknown function	0	2	0	0
PocGH01_00129300	reticulocyte binding protein 3, putative	0	2	0	0
PocGH01_00132700	Plasmodium exported protein, unknown function	0	2	0	0
PocGH01_00152200	cytoadherence linked asexual protein, putative	0	2	0	0
PocGH01_00155500	PIR protein	0	2	0	0
PocGH01_00164000	Plasmodium exported protein (PHIST), unknown function	0	2	0	0
PocGH01_00173100	Plasmodium exported protein, unknown function	0	2	0	0
PocGH01_00176700	PIR protein, pseudogene	0	2	0	0
PocGH01_00188700	PIR protein	0	2	0	0
PocGH01_00199000	PIR protein	0	2	0	0
PocGH01_00238600	duffy binding protein 2, putative	0	2	0	0
PocGH01_00239500	conserved Plasmodium protein, unknown function	0	2	0	0
PocGH01_01012200	phosphoinositide-binding protein, putative	0	2	0	0
PocGH01_01012400	E3 ubiquitin-protein ligase, putative	0	2	0	0
PocGH01_01016400	heat shock protein 86 family protein, putative	0	2	0	0
PocGH01_01019000	AAA family ATPase, CDC48 subfamily, putative	0	2	0	0
PocGH01_01023700	conserved Plasmodium protein, unknown function	0	2	0	0
PocGH01_02010600	eukaryotic translation initiation factor 4E, putative	0	2	0	0
PocGH01_02018500	zinc-carboxypeptidase, putative	0	2	0	0
PocGH01_03014300	conserved Plasmodium protein, unknown function	0	2	0	0
PocGH01_03015200	conserved Plasmodium protein, unknown function	0	2	0	0
PocGH01_03018400	conserved Plasmodium protein, unknown function	0	2	0	0
PocGH01_03021800	thioredoxin-like protein	0	2	0	0
PocGH01_03023700	conserved Plasmodium protein, unknown function	0	2	0	0
PocGH01_03027600	conserved Plasmodium protein, unknown function	0	2	0	0
PocGH01_03028400	kinesin-19, putative	0	2	0	0
PocGH01_04013200	conserved Plasmodium protein, unknown function	0	2	0	0
PocGH01_04013700	conserved Plasmodium protein, unknown function	0	2	0	0
PocGH01_04020400	transporter, putative	0	2	0	0
PocGH01_04020500	conserved Plasmodium protein, unknown function	0	2	0	0
PocGH01_04021900	conserved Plasmodium protein, unknown function	0	2	0	0
PocGH01_04024100	RNA-binding protein, putative	0	2	0	0
PocGH01_04027200	nucleic acid binding protein, putative	0	2	0	0
PocGH01_05020500	conserved Plasmodium protein, unknown function	0	2	0	0
PocGH01_05022200	DNA helicase, putative	0	2	0	0
PocGH01_05023800	tRNA modification GTPase, putative	0	2	0	0
PocGH01_05025000	dihydrolipoyl dehydrogenase, apicoplast, putative	0	2	0	0
PocGH01_05027300	conserved Plasmodium protein, unknown function	0	2	0	0
PocGH01_05031200	zinc finger protein, putative	0	2	0	0
PocGH01_05032000	conserved Plasmodium protein, unknown function	0	2	0	0
PocGH01_06011700	tRNA wybutosine-synthesizing protein, putative	0	2	0	0
PocGH01_06012400	zinc finger protein, putative	0	2	0	0
PocGH01_06013100	RNA-binding protein 34, putative	0	2	0	0
PocGH01_06015200	methyltransferase, putative	0	2	0	0
PocGH01_06018500	conserved Plasmodium protein, unknown function	0	2	0	0
PocGH01_06018600	conserved Plasmodium protein, unknown function	0	2	0	0
PocGH01_06024000	ookinete surface protein P28, putative	0	2	0	0
PocGH01_06025100	ribosome maturation factor RimM, putative	0	2	0	0
PocGH01_07014700	GTPase-activating protein, putative	0	2	0	0
PocGH01_07014900	ATP-dependent protease ATPase subunit ClpY, putative	0	2	0	0
PocGH01_07025800	conserved Plasmodium protein, unknown function	0	2	0	0
PocGH01_07026300	gamma-glutamylcysteine synthetase, putative	0	2	0	0
PocGH01_07028900	conserved Plasmodium protein, unknown function	0	2	0	0
PocGH01_07029500	ubiquitin-like protein, putative	0	2	0	0
PocGH01_07038400	conserved Plasmodium protein, unknown function	0	2	0	0
PocGH01_07042900	vacuolar protein sorting-associated protein 33, putative	0	2	0	0
PocGH01_08011700	MKT1 domain-containing protein, putative	0	2	0	0
PocGH01_08015900	histone deacetylase 2, putative	0	2	0	0
PocGH01_08018200	heptatricopeptide repeat-containing protein, putative	0	2	0	0
PocGH01_08022700	SPRY domain-containing protein, putative	0	2	0	0
PocGH01_08023200	conserved Plasmodium protein, unknown function	0	2	0	0
PocGH01_08024700	conserved Plasmodium protein, unknown function	0	2	0	0
PocGH01_08025400	conserved Plasmodium protein, unknown function	0	2	0	0
PocGH01_08030600	conserved protein, unknown function	0	2	0	0
PocGH01_08031000	kinesin-5, putative	0	2	0	0
PocGH01_08034300	conserved Plasmodium protein, unknown function	0	2	0	0
PocGH01_08036600	ATP synthase F0 subunit d-like protein, putative	0	2	0	0
PocGH01_08037300	pre-mRNA splicing factor, putative	0	2	0	0
PocGH01_08039400	splicing factor 3B subunit 1, putative	0	2	0	0
PocGH01_08040600	conserved Plasmodium protein, unknown function	0	2	0	0
PocGH01_08045400	serine/threonine protein kinase, putative	0	2	0	0
PocGH01_09013000	exonuclease, putative	0	2	0	0
PocGH01_09026900	conserved Plasmodium protein, unknown function	0	2	0	0
PocGH01_09031600	DNA-directed RNA polymerase, putative	0	2	0	0
PocGH01_09047200	conserved Plasmodium protein, unknown function	0	2	0	0
PocGH01_09049800	conserved Plasmodium protein, unknown function	0	2	0	0
PocGH01_09053800	membrane associated erythrocyte binding-like protein, putative	0	2	0	0
PocGH01_10020900	conserved protein, unknown function	0	2	0	0
PocGH01_10021900	EELM2 domain-containing protein, putative	0	2	0	0
PocGH01_10024300	serine/arginine-rich splicing factor 1, putative	0	2	0	0
PocGH01_10025800	glideosome-associated protein 40, putative	0	2	0	0
PocGH01_10026000	amino acid transporter, putative	0	2	0	0
PocGH01_10032400	structural maintenance of chromosomes protein 4, putative	0	2	0	0
PocGH01_10038800	merozoite surface protein 3, putative	0	2	0	0
PocGH01_10039100	merozoite surface protein 3, putative	0	2	0	0
PocGH01_11016500	6-cysteine protein, putative	0	2	0	0
PocGH01_11019400	conserved Plasmodium protein, unknown function	0	2	0	0
PocGH01_11023100	conserved Plasmodium protein, unknown function	0	2	0	0
PocGH01_11027000	DNA polymerase epsilon catalytic subunit A, putative	0	2	0	0
PocGH01_11028000	phospholipase, putative	0	2	0	0
PocGH01_11032500	conserved Plasmodium protein, unknown function	0	2	0	0
PocGH01_11033500	tyrosine kinase-like protein, putative	0	2	0	0
PocGH01_11044400	conserved Plasmodium protein, unknown function	0	2	0	0
PocGH01_11047100	conserved Plasmodium protein, unknown function	0	2	0	0
PocGH01_11048700	diphthine methyltransferase, putative	0	2	0	0
PocGH01_11050000	conserved Plasmodium protein, unknown function	0	2	0	0
PocGH01_11052600	conserved Plasmodium protein, unknown function	0	2	0	0
PocGH01_11053000	conserved Plasmodium protein, unknown function	0	2	0	0
PocGH01_12026800	conserved Plasmodium protein, unknown function	0	2	0	0
PocGH01_12027300	conserved Plasmodium protein, unknown function	0	2	0	0
PocGH01_12033000	conserved protein, unknown function	0	2	0	0
PocGH01_12033900	alpha/beta-hydrolase, putative	0	2	0	0
PocGH01_12036800	conserved Plasmodium protein, unknown function	0	2	0	0
PocGH01_12040400	conserved Plasmodium protein, unknown function	0	2	0	0
PocGH01_12042900	conserved Plasmodium protein, unknown function	0	2	0	0
PocGH01_12043100	conserved Plasmodium protein, unknown function	0	2	0	0
PocGH01_12045200	acetyl-CoA carboxylase, putative	0	2	0	0
PocGH01_12046800	conserved Plasmodium protein, unknown function	0	2	0	0
PocGH01_12056500	conserved Plasmodium protein, unknown function	0	2	0	0
PocGH01_12059100	conserved Plasmodium protein, unknown function	0	2	0	0
PocGH01_12061700	conserved Plasmodium protein, unknown function	0	2	0	0
PocGH01_12062900	rhoptry neck protein 2, putative	0	2	0	0
PocGH01_12075300	oocyst rupture protein 2, putative	0	2	0	0
PocGH01_12076900	conserved Plasmodium protein, unknown function	0	2	0	0
PocGH01_12077100	conserved Plasmodium protein, unknown function	0	2	0	0
PocGH01_12078500	conserved Plasmodium protein, unknown function	0	2	0	0
PocGH01_13011700	XPA binding protein 1, putative	0	2	0	0
PocGH01_13012800	conserved protein, unknown function	0	2	0	0
PocGH01_13013600	major facilitator superfamily domain-containing protein, putative	0	2	0	0
PocGH01_13016900	conserved Plasmodium protein, unknown function	0	2	0	0
PocGH01_13018400	conserved Plasmodium protein, unknown function	0	2	0	0
PocGH01_13019500	porphobilinogen deaminase, putative	0	2	0	0
PocGH01_13021600	lysine-specific histone demethylase 1, putative	0	2	0	0
PocGH01_13024000	translocon component PTEX150, putative	0	2	0	0
PocGH01_13034400	zinc finger protein, putative	0	2	0	0
PocGH01_13036500	conserved Plasmodium protein, unknown function	0	2	0	0
PocGH01_13048300	conserved Plasmodium protein, unknown function	0	2	0	0
PocGH01_13050200	conserved Plasmodium protein, unknown function	0	2	0	0
PocGH01_14012900	NLI interacting factor-like phosphatase, putative	0	2	0	0
PocGH01_14015000	U1 small nuclear ribonucleoprotein A, putative	0	2	0	0
PocGH01_14016500	conserved Plasmodium protein, unknown function	0	2	0	0
PocGH01_14019200	meiosis-specific nuclear structural protein 1, putative	0	2	0	0
PocGH01_14022300	telomerase reverse transcriptase, putative	0	2	0	0
PocGH01_14036800	hydroxymethyldihydropterin pyrophosphokinase-dihydropteroate synthase, putative	0	2	0	0
PocGH01_14038500	WD repeat-containing protein, putative	0	2	0	0
PocGH01_14042500	conserved Plasmodium protein, unknown function	0	2	0	0
PocGH01_14052200	heptatricopeptide repeat and RAP domain-containing protein, putative	0	2	0	0
PocGH01_14059500	sentrin-specific protease 1, putative	0	2	0	0
PocGH01_14063900	pre-mRNA-splicing factor CWC22, putative	0	2	0	0
PocGH01_14074300	THO complex subunit 2, putative	0	2	0	0
PocGH01_14075300	DNA repair protein rhp16, putative	0	2	0	0
PocGH01_00118200	PIR protein	0	1	1	0
PocGH01_05022300	BEM46-like protein, putative	0	1	1	0
PocGH01_11045100	conserved Plasmodium protein, unknown function	0	1	1	0
PocGH01_13014400	sexual stage-specific protein G37, putative	0	1	1	0
PocGH01_14010700	ATP-dependent RNA helicase DHR1, putative	0	1	1	0
PocGH01_00011500	hypothetical protein	0	1	0	0
PocGH01_00011600	hypothetical protein	0	1	0	0
PocGH01_00017000	histone acetyltransferase, putative	0	1	0	0
PocGH01_00020400	PIR protein	0	1	0	0
PocGH01_00023200	PIR protein, pseudogene	0	1	0	0
PocGH01_00025800	Plasmodium exported protein, unknown function	0	1	0	0
PocGH01_00026100	PIR protein	0	1	0	0
PocGH01_00026800	PIR protein	0	1	0	0
PocGH01_00027000	PIR protein	0	1	0	0
PocGH01_00029600	PIR protein, pseudogene	0	1	0	0
PocGH01_00030600	PIR protein	0	1	0	0
PocGH01_00035300	PIR protein	0	1	0	0
PocGH01_00036800	hypothetical protein	0	1	0	0
PocGH01_00039300	Plasmodium exported protein (PHIST), unknown function	0	1	0	0
PocGH01_00041500	PIR protein	0	1	0	0
PocGH01_00042900	Plasmodium exported protein, unknown function	0	1	0	0
PocGH01_00046900	PIR protein, pseudogene	0	1	0	0
PocGH01_00050200	STP1 protein	0	1	0	0
PocGH01_00062200	Plasmodium exported protein, unknown function	0	1	0	0
PocGH01_00065500	PIR protein	0	1	0	0
PocGH01_00068200	Plasmodium exported protein (PHIST), unknown function	0	1	0	0
PocGH01_00068400	Plasmodium exported protein, unknown function	0	1	0	0
PocGH01_00069200	PIR protein	0	1	0	0
PocGH01_00086300	PIR protein	0	1	0	0
PocGH01_00088500	PIR protein, pseudogene	0	1	0	0
PocGH01_00092200	Plasmodium exported protein, unknown function	0	1	0	0
PocGH01_00093500	PIR protein	0	1	0	0
PocGH01_00099300	tryptophan-rich protein	0	1	0	0
PocGH01_00099500	tryptophan-rich protein	0	1	0	0
PocGH01_00107000	PIR protein	0	1	0	0
PocGH01_00107300	PIR protein	0	1	0	0
PocGH01_00114700	heat shock protein, putative	0	1	0	0
PocGH01_00125500	PIR protein	0	1	0	0
PocGH01_00126000	Plasmodium exported protein (PHIST), unknown function	0	1	0	0
PocGH01_00131300	Plasmodium exported protein (PHIST), unknown function	0	1	0	0
PocGH01_00133300	Plasmodium exported protein, unknown function	0	1	0	0
PocGH01_00139600	PIR protein	0	1	0	0
PocGH01_00147900	tryptophan-rich protein	0	1	0	0
PocGH01_00151700	lysophospholipase, putative, pseudogene	0	1	0	0
PocGH01_00152000	Plasmodium exported protein, unknown function	0	1	0	0
PocGH01_00161800	hypothetical protein	0	1	0	0
PocGH01_00163800	Plasmodium exported protein, unknown function	0	1	0	0
PocGH01_00166250	PIR protein, pseudogene	0	1	0	0
PocGH01_00168800	PIR protein	0	1	0	0
PocGH01_00173000	PIR protein, pseudogene	0	1	0	0
PocGH01_00183900	Plasmodium exported protein, unknown function	0	1	0	0
PocGH01_00184000	early transcribed membrane protein	0	1	0	0
PocGH01_00184800	Plasmodium exported protein, unknown function	0	1	0	0
PocGH01_00188000	PIR protein, pseudogene	0	1	0	0
PocGH01_00197800	PIR protein	0	1	0	0
PocGH01_00210300	PIR protein	0	1	0	0
PocGH01_00222100	PIR protein	0	1	0	0
PocGH01_01010800	conserved Plasmodium protein, unknown function	0	1	0	0
PocGH01_01011000	conserved Plasmodium protein, unknown function	0	1	0	0
PocGH01_01012300	serine/threonine protein kinase, putative	0	1	0	0
PocGH01_01012800	mRNA cap guanine-N7 methyltransferase, putative	0	1	0	0
PocGH01_01013100	origin recognition complex subunit 2, putative	0	1	0	0
PocGH01_01013200	DNA replication licensing factor MCM7, putative	0	1	0	0
PocGH01_01013400	RNA helicase, putative	0	1	0	0
PocGH01_01014500	DNA mismatch repair protein MSH2, putative	0	1	0	0
PocGH01_01015100	rhoptry-associated membrane antigen, putative	0	1	0	0
PocGH01_01015300	conserved Plasmodium protein, unknown function	0	1	0	0
PocGH01_01019800	ubiquitin regulatory protein, putative	0	1	0	0
PocGH01_01020100	conserved Plasmodium protein, unknown function	0	1	0	0
PocGH01_01020400	serine protease DegP, putative	0	1	0	0
PocGH01_01021200	conserved protein, unknown function	0	1	0	0
PocGH01_01021500	conserved Plasmodium protein, unknown function	0	1	0	0
PocGH01_01022700	conserved Plasmodium protein, unknown function	0	1	0	0
PocGH01_01024500	DNA repair and recombination protein RAD54, putative	0	1	0	0
PocGH01_01024700	filament assembling protein, putative	0	1	0	0
PocGH01_01026100	sentrin-specific protease 2, putative	0	1	0	0
PocGH01_01026400	protein kinase, putative	0	1	0	0
PocGH01_02010900	UMP-CMP kinase, putative	0	1	0	0
PocGH01_02013600	conserved protein, unknown function	0	1	0	0
PocGH01_02013900	conserved Plasmodium protein, unknown function	0	1	0	0
PocGH01_02014300	double-strand break repair protein MRE11, putative	0	1	0	0
PocGH01_02015500	conserved Plasmodium protein, unknown function	0	1	0	0
PocGH01_02015700	calcium-transporting ATPase, putative	0	1	0	0
PocGH01_02016300	asparagine-rich antigen, putative	0	1	0	0
PocGH01_02017900	thrombospondin-related sporozoite protein, putative	0	1	0	0
PocGH01_02018200	L-seryl-tRNA(Sec) kinase, putative	0	1	0	0
PocGH01_02019200	DNA mismatch repair protein PMS1, putative	0	1	0	0
PocGH01_02019500	conserved Plasmodium protein, unknown function	0	1	0	0
PocGH01_02022000	conserved Plasmodium protein, unknown function	0	1	0	0
PocGH01_02022300	ribosome biogenesis protein BRX1, putative	0	1	0	0
PocGH01_02023400	conserved Plasmodium protein, unknown function	0	1	0	0
PocGH01_02023800	Plasmodium exported protein, unknown function	0	1	0	0
PocGH01_03011200	alpha/beta hydrolase, putative	0	1	0	0
PocGH01_03011500	AP2 domain transcription factor AP2-SP2, putative	0	1	0	0
PocGH01_03012600	protein transport protein Sec24B, putative	0	1	0	0
PocGH01_03013400	apical sushi protein, putative	0	1	0	0
PocGH01_03015500	conserved Plasmodium protein, unknown function	0	1	0	0
PocGH01_03015800	conserved protein, unknown function	0	1	0	0
PocGH01_03019200	conserved Plasmodium protein, unknown function	0	1	0	0
PocGH01_03019600	30S ribosomal protein S12, mitochondrial, putative	0	1	0	0
PocGH01_03020600	conserved Plasmodium protein, unknown function	0	1	0	0
PocGH01_03022400	conserved Plasmodium protein, unknown function	0	1	0	0
PocGH01_03026600	protein CPH1, putative	0	1	0	0
PocGH01_03027200	metallo-hydrolase/oxidoreductase, putative	0	1	0	0
PocGH01_03027800	ubiquinone biosynthesis O-methyltransferase, putative	0	1	0	0
PocGH01_03028100	protein kinase, putative	0	1	0	0
PocGH01_04013900	conserved Plasmodium protein, unknown function	0	1	0	0
PocGH01_04014200	DEAD/DEAH box helicase, putative	0	1	0	0
PocGH01_04014600	conserved Plasmodium protein, unknown function	0	1	0	0
PocGH01_04016900	conserved protein, unknown function	0	1	0	0
PocGH01_04018400	tyrosine kinase-like protein, putative	0	1	0	0
PocGH01_04018600	WD repeat-containing protein, putative	0	1	0	0
PocGH01_04021200	conserved Plasmodium protein, unknown function	0	1	0	0
PocGH01_04022200	serine-repeat antigen, putative	0	1	0	0
PocGH01_04022600	serine-repeat antigen, putative	0	1	0	0
PocGH01_04023000	merozoite surface protein 4, putative	0	1	0	0
PocGH01_04023100	merozoite surface protein 5, putative	0	1	0	0
PocGH01_04023300	DNA-directed RNA polymerase III subunit RPC10, putative	0	1	0	0
PocGH01_04026400	conserved Plasmodium protein, unknown function	0	1	0	0
PocGH01_05011300	early transcribed membrane protein	0	1	0	0
PocGH01_05012600	conserved protein, unknown function	0	1	0	0
PocGH01_05013300	conserved Plasmodium protein, unknown function	0	1	0	0
PocGH01_05014400	ubiquitin conjugation factor E4 B, putative	0	1	0	0
PocGH01_05014700	alpha/beta hydrolase, putative	0	1	0	0
PocGH01_05015000	conserved Plasmodium protein, unknown function	0	1	0	0
PocGH01_05015900	conserved Plasmodium protein, unknown function	0	1	0	0
PocGH01_05017300	inner membrane complex protein 1i, putative	0	1	0	0
PocGH01_05018100	thrombospondin-related protein 1, putative	0	1	0	0
PocGH01_05018200	protein transport protein SEC23, putative	0	1	0	0
PocGH01_05018400	conserved Plasmodium protein, unknown function	0	1	0	0
PocGH01_05021800	conserved Plasmodium protein, unknown function	0	1	0	0
PocGH01_05022100	Plasmodium exported protein (PHIST), unknown function	0	1	0	0
PocGH01_05025400	conserved Plasmodium protein, unknown function	0	1	0	0
PocGH01_05027900	RING zinc finger protein, putative	0	1	0	0
PocGH01_05028400	bifunctional dihydrofolate reductase-thymidylate synthase, putative	0	1	0	0
PocGH01_05030900	apical merozoite protein, putative	0	1	0	0
PocGH01_05031500	holo-[acyl-carrier-protein] synthase, putative	0	1	0	0
PocGH01_05031600	AP2 domain transcription factor, putative	0	1	0	0
PocGH01_05033200	methyltransferase, putative	0	1	0	0
PocGH01_06010200	rhoptry neck protein 12, putative	0	1	0	0
PocGH01_06011800	conserved Plasmodium protein, unknown function	0	1	0	0
PocGH01_06011900	conserved protein, unknown function	0	1	0	0
PocGH01_06014200	conserved Plasmodium protein, unknown function	0	1	0	0
PocGH01_06014400	apicoplast integral membrane protein, putative	0	1	0	0
PocGH01_06015700	kelch protein K10, putative	0	1	0	0
PocGH01_06015900	4-hydroxy-3-methylbut-2-en-1-yl diphosphate synthase (ferredoxin), putative	0	1	0	0
PocGH01_06019300	conserved protein, unknown function	0	1	0	0
PocGH01_06019700	conserved Plasmodium protein, unknown function	0	1	0	0
PocGH01_06021600	conserved Plasmodium protein, unknown function	0	1	0	0
PocGH01_06022300	conserved protein, unknown function	0	1	0	0
PocGH01_06023300	conserved Plasmodium protein, unknown function	0	1	0	0
PocGH01_06023400	conserved protein, unknown function	0	1	0	0
PocGH01_06023800	RNA methyltransferase, putative	0	1	0	0
PocGH01_06029200	DNA polymerase zeta catalytic subunit, putative	0	1	0	0
PocGH01_06029600	conserved Plasmodium protein, unknown function	0	1	0	0
PocGH01_07011900	prefoldin subunit 4, putative	0	1	0	0
PocGH01_07012500	nucleoporin NUP221, putative	0	1	0	0
PocGH01_07012600	mitochondrial carrier protein, putative	0	1	0	0
PocGH01_07012700	dynein heavy chain, putative	0	1	0	0
PocGH01_07013400	endonuclease/exonuclease/phosphatase domain containing protein	0	1	0	0
PocGH01_07014600	conserved Plasmodium protein, unknown function	0	1	0	0
PocGH01_07016000	conserved Plasmodium protein, unknown function	0	1	0	0
PocGH01_07016500	conserved Plasmodium protein, unknown function	0	1	0	0
PocGH01_07017900	selenide water dikinase, putative	0	1	0	0
PocGH01_07019600	zinc finger protein, putative	0	1	0	0
PocGH01_07020000	conserved Plasmodium protein, unknown function	0	1	0	0
PocGH01_07020700	conserved protein, unknown function	0	1	0	0
PocGH01_07021200	conserved Plasmodium protein, unknown function	0	1	0	0
PocGH01_07021900	conserved Plasmodium protein, unknown function	0	1	0	0
PocGH01_07024500	N-glycosylase/DNA lyase, putative	0	1	0	0
PocGH01_07024900	conserved protein, unknown function	0	1	0	0
PocGH01_07025100	GPN-loop GTPase, putative	0	1	0	0
PocGH01_07025600	50S ribosomal protein L3, apicoplast, putative	0	1	0	0
PocGH01_07026200	dihydrouridine synthase, putative	0	1	0	0
PocGH01_07026600	PPPDE peptidase, putative	0	1	0	0
PocGH01_07028200	inosine-5'-monophosphate dehydrogenase, putative	0	1	0	0
PocGH01_07028300	U4/U6 snRNA-associated-splicing factor, putative	0	1	0	0
PocGH01_07028500	conserved Plasmodium protein, unknown function	0	1	0	0
PocGH01_07029300	conserved Plasmodium protein, unknown function	0	1	0	0
PocGH01_07030200	conserved Plasmodium protein, unknown function	0	1	0	0
PocGH01_07032500	conserved Plasmodium protein, unknown function	0	1	0	0
PocGH01_07033400	protein kinase, putative	0	1	0	0
PocGH01_07034000	conserved Plasmodium protein, unknown function	0	1	0	0
PocGH01_07035000	RNA-binding protein, putative	0	1	0	0
PocGH01_07036200	conserved Plasmodium protein, unknown function	0	1	0	0
PocGH01_07037300	conserved Plasmodium protein, unknown function	0	1	0	0
PocGH01_07038000	zinc finger protein, putative	0	1	0	0
PocGH01_07038700	elongation factor Tu, putative	0	1	0	0
PocGH01_07040700	CSTF domain-containing protein, putative	0	1	0	0
PocGH01_07042000	ATP synthase-associated protein, putative	0	1	0	0
PocGH01_07042600	conserved Plasmodium protein, unknown function	0	1	0	0
PocGH01_07043200	Plasmodium exported protein, unknown function	0	1	0	0
PocGH01_07043300	Plasmodium exported protein, unknown function	0	1	0	0
PocGH01_08010100	STP1 protein	0	1	0	0
PocGH01_08011800	U5 small nuclear ribonucleoprotein component, putative	0	1	0	0
PocGH01_08012200	E3 ubiquitin-protein ligase, putative	0	1	0	0
PocGH01_08012800	conserved protein, unknown function	0	1	0	0
PocGH01_08013200	conserved Plasmodium protein, unknown function	0	1	0	0
PocGH01_08014300	heptatricopeptide repeat-containing protein, putative	0	1	0	0
PocGH01_08016200	AP-5 complex subunit sigma-1, putative	0	1	0	0
PocGH01_08016400	conserved Plasmodium protein, unknown function	0	1	0	0
PocGH01_08017200	diphthine methyl ester synthase, putative	0	1	0	0
PocGH01_08018400	PI31 domain-containing protein, putative	0	1	0	0
PocGH01_08018700	MORN repeat protein, putative	0	1	0	0
PocGH01_08022000	conserved Plasmodium protein, unknown function	0	1	0	0
PocGH01_08023300	conserved Plasmodium protein, unknown function	0	1	0	0
PocGH01_08023700	methionine aminopeptidase 1b, putative	0	1	0	0
PocGH01_08023800	conserved Plasmodium protein, unknown function	0	1	0	0
PocGH01_08025000	survival motor neuron-like protein, putative	0	1	0	0
PocGH01_08025300	conserved Plasmodium protein, unknown function	0	1	0	0
PocGH01_08025900	conserved Plasmodium protein, unknown function	0	1	0	0
PocGH01_08026100	regulator of initiation factor 2, putative	0	1	0	0
PocGH01_08026300	conserved Plasmodium protein, unknown function	0	1	0	0
PocGH01_08026800	conserved Plasmodium protein, unknown function	0	1	0	0
PocGH01_08029900	cleavage and polyadenylation specificity factor, putative	0	1	0	0
PocGH01_08030800	CPSF (cleavage and polyadenylation specific factor), subunit A, putative	0	1	0	0
PocGH01_08032500	microneme associated antigen, putative	0	1	0	0
PocGH01_08032900	zinc finger protein, putative	0	1	0	0
PocGH01_08033300	circumsporozoite- and TRAP-related protein, putative	0	1	0	0
PocGH01_08036700	plasmepsin VI, putative	0	1	0	0
PocGH01_08036800	dolichyl-diphosphooligosaccharide--protein glycosyltransferase subunit 1, putative	0	1	0	0
PocGH01_08038000	TVN-junction protein 1, putative	0	1	0	0
PocGH01_08040200	zinc finger protein, putative	0	1	0	0
PocGH01_08040800	spindle and kinetochore-associated protein 2, putative	0	1	0	0
PocGH01_09011100	conserved Plasmodium protein, unknown function	0	1	0	0
PocGH01_09014400	pescadillo homolog, putative	0	1	0	0
PocGH01_09014600	mechanosensitive ion channel protein, putative	0	1	0	0
PocGH01_09015800	conserved Plasmodium protein, unknown function	0	1	0	0
PocGH01_09017100	conserved Plasmodium protein, unknown function	0	1	0	0
PocGH01_09018100	peptidyl-prolyl cis-trans isomerase, putative	0	1	0	0
PocGH01_09020300	dynein light chain Tctex-type, putative	0	1	0	0
PocGH01_09020400	rhomboid protease ROM1, putative	0	1	0	0
PocGH01_09022200	rhoptry neck protein 4, putative	0	1	0	0
PocGH01_09022300	serine esterase, putative	0	1	0	0
PocGH01_09024100	conserved Plasmodium protein, unknown function	0	1	0	0
PocGH01_09024500	insulinase, putative	0	1	0	0
PocGH01_09024600	haloacid dehalogenase-like hydrolase, putative	0	1	0	0
PocGH01_09024700	nucleolar protein 56, putative	0	1	0	0
PocGH01_09024900	myosin light chain B, putative	0	1	0	0
PocGH01_09025900	conserved Plasmodium protein, unknown function	0	1	0	0
PocGH01_09029600	translation elongation factor EF-1, subunit alpha, putative	0	1	0	0
PocGH01_09030700	pyruvate dehydrogenase E1 component subunit alpha, putative	0	1	0	0
PocGH01_09031100	conserved Plasmodium protein, unknown function	0	1	0	0
PocGH01_09032000	kelch domain-containing protein, putative	0	1	0	0
PocGH01_09032400	autophagy-related protein 7, putative	0	1	0	0
PocGH01_09032700	mediator of RNA polymerase II transcription subunit 21, putative	0	1	0	0
PocGH01_09034100	TFIIS central domain-containing protein, putative	0	1	0	0
PocGH01_09035600	conserved Plasmodium protein, unknown function	0	1	0	0
PocGH01_09035800	A/G-specific adenine glycosylase, putative	0	1	0	0
PocGH01_09037000	methyltransferase, putative	0	1	0	0
PocGH01_09037800	conserved Plasmodium protein, unknown function	0	1	0	0
PocGH01_09037900	conserved Plasmodium protein, unknown function	0	1	0	0
PocGH01_09038100	conserved Plasmodium protein, unknown function	0	1	0	0
PocGH01_09038200	oxysterol-binding protein, putative	0	1	0	0
PocGH01_09041300	conserved Plasmodium protein, unknown function	0	1	0	0
PocGH01_09041600	regulator of chromosome condensation, putative	0	1	0	0
PocGH01_09042600	conserved Plasmodium protein, unknown function	0	1	0	0
PocGH01_09046500	P-loop containing nucleoside triphosphate hydrolase, putative	0	1	0	0
PocGH01_09047600	phosphatidylinositol N-acetylglucosaminyltransferase subunit H, putative	0	1	0	0
PocGH01_09048500	conserved Plasmodium protein, unknown function	0	1	0	0
PocGH01_09049600	conserved Plasmodium protein, unknown function	0	1	0	0
PocGH01_09050300	conserved Plasmodium protein, unknown function	0	1	0	0
PocGH01_09051300	serine/threonine protein kinase, putative	0	1	0	0
PocGH01_09053300	conserved Plasmodium protein, unknown function	0	1	0	0
PocGH01_10010400	ribosomal protein S16, mitochondrial, putative	0	1	0	0
PocGH01_10010800	CPW-WPC family protein	0	1	0	0
PocGH01_10011000	conserved Plasmodium protein, unknown function	0	1	0	0
PocGH01_10011200	conserved Plasmodium protein, unknown function	0	1	0	0
PocGH01_10011800	RING zinc finger protein, putative	0	1	0	0
PocGH01_10013100	F-actin-capping protein subunit alpha, putative	0	1	0	0
PocGH01_10013200	palmitoyltransferase, putative	0	1	0	0
PocGH01_10014200	conserved Plasmodium protein, unknown function	0	1	0	0
PocGH01_10015400	ADP-ribosylation factor GTPase-activating protein, putative	0	1	0	0
PocGH01_10015600	RAP protein, putative	0	1	0	0
PocGH01_10018000	conserved Plasmodium protein, unknown function	0	1	0	0
PocGH01_10018300	DnaJ protein, putative	0	1	0	0
PocGH01_10018700	multidrug resistance protein 1, putative	0	1	0	0
PocGH01_10019800	conserved Plasmodium protein, unknown function	0	1	0	0
PocGH01_10020300	conserved protein, unknown function	0	1	0	0
PocGH01_10020700	conserved Plasmodium protein, unknown function	0	1	0	0
PocGH01_10024400	conserved Plasmodium protein, unknown function	0	1	0	0
PocGH01_10025000	translation initiation factor IF-2, putative	0	1	0	0
PocGH01_10025500	RAP protein, putative	0	1	0	0
PocGH01_10027800	secreted ookinete protein, putative	0	1	0	0
PocGH01_10027900	deoxyribodipyrimidine photo-lyase, putative	0	1	0	0
PocGH01_10032000	ERCC4 domain-containing protein, putative	0	1	0	0
PocGH01_10032600	conserved Plasmodium protein, unknown function	0	1	0	0
PocGH01_10033000	guanidine nucleotide exchange factor, putative	0	1	0	0
PocGH01_10036500	conserved Plasmodium protein, unknown function	0	1	0	0
PocGH01_10037800	myosin B, putative	0	1	0	0
PocGH01_10038400	merozoite surface protein 3, putative	0	1	0	0
PocGH01_10038700	merozoite surface protein 3, putative	0	1	0	0
PocGH01_10039000	merozoite surface protein 3, putative	0	1	0	0
PocGH01_10040200	conserved Plasmodium protein, unknown function	0	1	0	0
PocGH01_10040300	protein Mpv17, putative	0	1	0	0
PocGH01_10041300	Plasmodium exported protein, unknown function	0	1	0	0
PocGH01_10041400	skeleton-binding protein 1, putative	0	1	0	0
PocGH01_11011100	conserved protein, unknown function	0	1	0	0
PocGH01_11011800	DNA repair endonuclease XPF, putative	0	1	0	0
PocGH01_11011900	mitochondrial carrier protein, putative	0	1	0	0
PocGH01_11012900	alanine--tRNA ligase, putative	0	1	0	0
PocGH01_11013900	conserved Plasmodium protein, unknown function	0	1	0	0
PocGH01_11014300	conserved Plasmodium protein, unknown function	0	1	0	0
PocGH01_11014900	SNARE associated Golgi protein, putative	0	1	0	0
PocGH01_11016200	conserved Plasmodium protein, unknown function	0	1	0	0
PocGH01_11016800	nuclear fusion protein, putative	0	1	0	0
PocGH01_11016900	IGPS-domain-containing protein, putative	0	1	0	0
PocGH01_11018800	glideosome-associated connector, putative	0	1	0	0
PocGH01_11019800	falcilysin, putative	0	1	0	0
PocGH01_11021200	exosome complex exonuclease RRP44, putative	0	1	0	0
PocGH01_11023000	DNA helicase, putative	0	1	0	0
PocGH01_11024400	RAP protein, putative	0	1	0	0
PocGH01_11025500	conserved Plasmodium protein, unknown function	0	1	0	0
PocGH01_11026600	bifunctional methylenetetrahydrofolate dehydrogenase/cyclohydrolase, putative	0	1	0	0
PocGH01_11027200	conserved Plasmodium protein, unknown function	0	1	0	0
PocGH01_11027300	CPW-WPC family protein	0	1	0	0
PocGH01_11027700	RNA-binding protein, putative	0	1	0	0
PocGH01_11028300	glucosamine 6-phosphate N-acetyltransferase, putative	0	1	0	0
PocGH01_11028900	protease, putative	0	1	0	0
PocGH01_11030600	ATPase, putative	0	1	0	0
PocGH01_11031100	conserved Plasmodium protein, unknown function	0	1	0	0
PocGH01_11031400	conserved Plasmodium protein, unknown function	0	1	0	0
PocGH01_11031900	conserved Plasmodium protein, unknown function	0	1	0	0
PocGH01_11032700	SNF2 helicase, putative	0	1	0	0
PocGH01_11033100	conserved Plasmodium protein, unknown function	0	1	0	0
PocGH01_11033800	superoxide dismutase [Fe], putative	0	1	0	0
PocGH01_11034400	AP2 domain transcription factor AP2Tel, putative	0	1	0	0
PocGH01_11035100	radical SAM protein, putative	0	1	0	0
PocGH01_11035200	conserved Plasmodium protein, unknown function	0	1	0	0
PocGH01_11037300	secreted ookinete protein 25, putative	0	1	0	0
PocGH01_11037400	splicing factor 3A subunit 2, putative	0	1	0	0
PocGH01_11037500	conserved Plasmodium protein, unknown function	0	1	0	0
PocGH01_11037800	acyl-CoA synthetase, putative	0	1	0	0
PocGH01_11038000	conserved Plasmodium protein, unknown function	0	1	0	0
PocGH01_11041100	conserved oligomeric Golgi complex subunit 4, putative	0	1	0	0
PocGH01_11043100	AP2 domain transcription factor, putative	0	1	0	0
PocGH01_11045500	SWIB/MDM2 domain-containing protein, putative	0	1	0	0
PocGH01_11046000	transcription elongation factor SPT5, putative	0	1	0	0
PocGH01_11047400	citrate synthase-like protein, putative	0	1	0	0
PocGH01_11047500	zinc transporter ZIP1, putative	0	1	0	0
PocGH01_11048000	conserved Plasmodium protein, unknown function	0	1	0	0
PocGH01_11048300	sorting assembly machinery 50 kDa subunit, putative	0	1	0	0
PocGH01_11048600	conserved Plasmodium protein, unknown function	0	1	0	0
PocGH01_11051000	nucleoside diphosphate kinase, putative	0	1	0	0
PocGH01_11052200	conserved protein, unknown function	0	1	0	0
PocGH01_11053600	conserved Plasmodium protein, unknown function	0	1	0	0
PocGH01_11054100	geranylgeranyl transferase type-2 subunit beta, putative	0	1	0	0
PocGH01_11054600	zinc finger protein, putative	0	1	0	0
PocGH01_11054700	Plasmodium exported protein, unknown function	0	1	0	0
PocGH01_12010400	vacuolar fusion protein MON1, putative	0	1	0	0
PocGH01_12010800	conserved Plasmodium protein, unknown function	0	1	0	0
PocGH01_12011600	glycerol kinase, putative	0	1	0	0
PocGH01_12012200	phosphatidylinositol transfer protein, putative	0	1	0	0
PocGH01_12014400	E1-E2 ATPase, putative	0	1	0	0
PocGH01_12014600	conserved Plasmodium protein, unknown function	0	1	0	0
PocGH01_12014900	elongation factor Tu, putative	0	1	0	0
PocGH01_12016100	WD repeat-containing protein 92, putative	0	1	0	0
PocGH01_12016300	6-cysteine protein, putative	0	1	0	0
PocGH01_12017300	conserved Plasmodium protein, unknown function	0	1	0	0
PocGH01_12019100	aminomethyltransferase, putative	0	1	0	0
PocGH01_12019700	DNA repair protein RAD5, putative	0	1	0	0
PocGH01_12021000	aconitate hydratase, putative	0	1	0	0
PocGH01_12021400	conserved Plasmodium protein, unknown function	0	1	0	0
PocGH01_12023400	conserved Plasmodium protein, unknown function	0	1	0	0
PocGH01_12024500	conserved Plasmodium protein, unknown function	0	1	0	0
PocGH01_12025200	calcium-dependent protein kinase 5, putative	0	1	0	0
PocGH01_12025500	conserved Plasmodium protein, unknown function	0	1	0	0
PocGH01_12025800	1-deoxy-D-xylulose 5-phosphate synthase, putative	0	1	0	0
PocGH01_12027200	thrombospondin-related anonymous protein, putative	0	1	0	0
PocGH01_12028200	MSP7-like protein, putative	0	1	0	0
PocGH01_12028400	MSP7-like protein, putative	0	1	0	0
PocGH01_12028600	MSP7-like protein, putative	0	1	0	0
PocGH01_12029600	conserved Plasmodium protein, unknown function	0	1	0	0
PocGH01_12030900	conserved protein, unknown function	0	1	0	0
PocGH01_12032100	RNA-binding protein, putative	0	1	0	0
PocGH01_12032700	conserved Plasmodium protein, unknown function	0	1	0	0
PocGH01_12034400	conserved Plasmodium protein, unknown function	0	1	0	0
PocGH01_12038800	vacuolar protein sorting-associated protein 52, putative	0	1	0	0
PocGH01_12040100	palmitoyltransferase DHHC5, putative	0	1	0	0
PocGH01_12041000	conserved Plasmodium protein, unknown function	0	1	0	0
PocGH01_12041500	conserved Plasmodium protein, unknown function	0	1	0	0
PocGH01_12042400	M1-family alanyl aminopeptidase, putative	0	1	0	0
PocGH01_12043000	conserved Plasmodium protein, unknown function	0	1	0	0
PocGH01_12044400	mitochondrial pyruvate carrier protein 2, putative	0	1	0	0
PocGH01_12046200	aminophospholipid transporter, putative	0	1	0	0
PocGH01_12046700	conserved Plasmodium protein, unknown function	0	1	0	0
PocGH01_12048500	26S proteasome regulatory subunit RPN2, putative	0	1	0	0
PocGH01_12048600	conserved Plasmodium protein, unknown function	0	1	0	0
PocGH01_12048700	protein phosphatase containing kelch-like domains, putative	0	1	0	0
PocGH01_12049200	conserved Plasmodium protein, unknown function	0	1	0	0
PocGH01_12049500	ribonuclease Z, putative	0	1	0	0
PocGH01_12050300	conserved Plasmodium protein, unknown function	0	1	0	0
PocGH01_12050500	conserved Plasmodium protein, unknown function	0	1	0	0
PocGH01_12051100	cyclin 1, putative	0	1	0	0
PocGH01_12051800	mediator of RNA polymerase II transcription subunit 20, putative	0	1	0	0
PocGH01_12051900	conserved Plasmodium protein, unknown function	0	1	0	0
PocGH01_12053200	splicing factor 3B subunit 2, putative	0	1	0	0
PocGH01_12055500	OPA3-like protein, putative	0	1	0	0
PocGH01_12055800	ATP-dependent RNA helicase DBP5, putative	0	1	0	0
PocGH01_12058700	serine hydroxymethyltransferase, putative	0	1	0	0
PocGH01_12059300	AP-1 complex subunit gamma, putative	0	1	0	0
PocGH01_12060900	RNA-binding protein, putative	0	1	0	0
PocGH01_12061000	conserved Plasmodium protein, unknown function	0	1	0	0
PocGH01_12061300	RAP protein, putative	0	1	0	0
PocGH01_12061400	NAD(P) transhydrogenase, putative	0	1	0	0
PocGH01_12061500	gamma-tubulin complex component, putative	0	1	0	0
PocGH01_12061800	dynactin subunit 4, putative	0	1	0	0
PocGH01_12062100	conserved Plasmodium protein, unknown function	0	1	0	0
PocGH01_12063500	transcriptional regulatory protein sir2b, putative	0	1	0	0
PocGH01_12065500	crossover junction endonuclease MUS81, putative	0	1	0	0
PocGH01_12065700	conserved Plasmodium protein, unknown function	0	1	0	0
PocGH01_12065900	gamete egress and sporozoite traversal protein, putative	0	1	0	0
PocGH01_12066200	HSP20-like chaperone, putative	0	1	0	0
PocGH01_12066400	ubiquitin-protein ligase, putative	0	1	0	0
PocGH01_12068700	conserved Plasmodium protein, unknown function	0	1	0	0
PocGH01_12069900	conserved Plasmodium protein, unknown function	0	1	0	0
PocGH01_12070000	fructose-bisphosphate aldolase, putative	0	1	0	0
PocGH01_12070300	eukaryotic translation initiation factor 2-alpha kinase 1, putative	0	1	0	0
PocGH01_12070900	heat shock protein 90, putative	0	1	0	0
PocGH01_12071000	pre-mRNA-splicing factor CWC24, putative	0	1	0	0
PocGH01_12071300	poly(A)-specific ribonuclease PARN, putative	0	1	0	0
PocGH01_12072300	geranylgeranyl transferase type-2 subunit alpha, putative	0	1	0	0
PocGH01_12074500	stromal-processing peptidase, putative	0	1	0	0
PocGH01_12075000	vesicle-associated membrane protein, putative	0	1	0	0
PocGH01_12075500	Sad1/UNC domain-containing protein, putative	0	1	0	0
PocGH01_12075700	DEAD/DEAH box helicase, putative	0	1	0	0
PocGH01_12077000	DNA repair metallo-beta-lactamase protein, putative	0	1	0	0
PocGH01_12078200	LCCL domain-containing protein	0	1	0	0
PocGH01_12079300	KELT protein	0	1	0	0
PocGH01_12079700	erythrocyte membrane protein 3, putative	0	1	0	0
PocGH01_13011600	Plasmodium exported protein, unknown function	0	1	0	0
PocGH01_13012700	trimethylguanosine synthase, putative	0	1	0	0
PocGH01_13014600	cytidine deaminase, putative	0	1	0	0
PocGH01_13016800	conserved Plasmodium protein, unknown function	0	1	0	0
PocGH01_13017100	conserved Plasmodium protein, unknown function	0	1	0	0
PocGH01_13017700	conserved Plasmodium protein, unknown function	0	1	0	0
PocGH01_13018700	zinc finger protein, putative	0	1	0	0
PocGH01_13021100	HSP20-like chaperone, putative	0	1	0	0
PocGH01_13022100	peripheral plastid protein 1, putative	0	1	0	0
PocGH01_13022900	pantothenate kinase 2, putative	0	1	0	0
PocGH01_13023900	conserved Plasmodium protein, unknown function	0	1	0	0
PocGH01_13024200	conserved Plasmodium protein, unknown function	0	1	0	0
PocGH01_13024700	conserved Plasmodium protein, unknown function	0	1	0	0
PocGH01_13025000	glutamate synthase [NADH], putative	0	1	0	0
PocGH01_13026200	queuine tRNA-ribosyltransferase, putative	0	1	0	0
PocGH01_13026500	conserved Plasmodium protein, unknown function	0	1	0	0
PocGH01_13026600	conserved Plasmodium protein, unknown function	0	1	0	0
PocGH01_13026800	DNA topoisomerase 2, putative	0	1	0	0
PocGH01_13027500	HP12 protein homolog, putative	0	1	0	0
PocGH01_13028600	succinyl-CoA ligase [ADP-forming] subunit beta, putative	0	1	0	0
PocGH01_13030200	conserved protein, unknown function	0	1	0	0
PocGH01_13031000	AP2 domain transcription factor AP2-O3, putative	0	1	0	0
PocGH01_13033100	conserved Plasmodium protein, unknown function	0	1	0	0
PocGH01_13033600	ABC transporter G family member 2, putative	0	1	0	0
PocGH01_13033900	protein arginine N-methyltransferase 1, putative	0	1	0	0
PocGH01_13039100	surface protein P113, putative	0	1	0	0
PocGH01_13039300	conserved Plasmodium protein, unknown function	0	1	0	0
PocGH01_13040000	glutathione reductase, putative	0	1	0	0
PocGH01_13041700	liver specific protein 1, putative	0	1	0	0
PocGH01_13043300	NADP-specific glutamate dehydrogenase, putative	0	1	0	0
PocGH01_13045300	atypical protein kinase, ABC-1 family, putative	0	1	0	0
PocGH01_13048100	methyltransferase, putative	0	1	0	0
PocGH01_13048400	plastid replication-repair enzyme, putative	0	1	0	0
PocGH01_13048700	conserved Plasmodium protein, unknown function	0	1	0	0
PocGH01_13049600	CTP synthase, putative	0	1	0	0
PocGH01_13053300	glycerophosphodiester phosphodiesterase, putative	0	1	0	0
PocGH01_13053500	tubby domain-containing protein, putative	0	1	0	0
PocGH01_13053700	RNA-binding protein, putative	0	1	0	0
PocGH01_13054300	conserved Plasmodium protein, unknown function	0	1	0	0
PocGH01_13056500	condensin complex subunit 1, putative	0	1	0	0
PocGH01_14011300	conserved Plasmodium protein, unknown function	0	1	0	0
PocGH01_14012000	condensin complex subunit 2, putative	0	1	0	0
PocGH01_14012600	conserved Plasmodium protein, unknown function	0	1	0	0
PocGH01_14013800	conserved Plasmodium protein, unknown function	0	1	0	0
PocGH01_14014600	MORN repeat protein, putative	0	1	0	0
PocGH01_14015700	DNA-directed RNA polymerase subunit alpha, putative	0	1	0	0
PocGH01_14016200	CCAAT-binding transcription factor, putative	0	1	0	0
PocGH01_14019400	ATP synthase subunit gamma, mitochondrial, putative	0	1	0	0
PocGH01_14021500	DEAD box helicase, putative	0	1	0	0
PocGH01_14021700	conserved protein, unknown function	0	1	0	0
PocGH01_14021900	conserved Plasmodium protein, unknown function	0	1	0	0
PocGH01_14022200	conserved Plasmodium protein, unknown function	0	1	0	0
PocGH01_14023900	transcription factor MYB1, putative	0	1	0	0
PocGH01_14024600	pre-mRNA-processing factor 40, putative	0	1	0	0
PocGH01_14026000	nucleolar complex protein 4, putative	0	1	0	0
PocGH01_14026600	conserved Plasmodium protein, unknown function	0	1	0	0
PocGH01_14026800	conserved protein, unknown function	0	1	0	0
PocGH01_14027100	conserved Plasmodium protein, unknown function	0	1	0	0
PocGH01_14027800	protein phosphatase PP2A regulatory subunit A, putative	0	1	0	0
PocGH01_14028800	dihydrolipoyllysine-residue succinyltransferase component of 2-oxoglutarate dehydrogenase complex, putative	0	1	0	0
PocGH01_14029300	conserved Plasmodium protein, unknown function	0	1	0	0
PocGH01_14029500	3',5'-cyclic nucleotide phosphodiesterase, putative	0	1	0	0
PocGH01_14030500	conserved Plasmodium protein, unknown function	0	1	0	0
PocGH01_14030600	palmitoyltransferase DHHC4, putative	0	1	0	0
PocGH01_14031500	conserved Plasmodium protein, unknown function	0	1	0	0
PocGH01_14033200	AAA family ATPase, putative	0	1	0	0
PocGH01_14035500	proteasome activator complex subunit 4, putative	0	1	0	0
PocGH01_14036200	conserved protein, unknown function	0	1	0	0
PocGH01_14036400	ER membrane protein complex subunit 1, putative	0	1	0	0
PocGH01_14044400	conserved Plasmodium protein, unknown function	0	1	0	0
PocGH01_14044800	arginine--tRNA ligase, putative	0	1	0	0
PocGH01_14045500	raf kinase inhibitor, putative	0	1	0	0
PocGH01_14046000	conserved Plasmodium protein, unknown function	0	1	0	0
PocGH01_14047600	conserved Plasmodium protein, unknown function	0	1	0	0
PocGH01_14051100	rRNA-processing protein, putative	0	1	0	0
PocGH01_14052900	potassium channel K1, putative	0	1	0	0
PocGH01_14054000	NIMA related kinase 1, putative	0	1	0	0
PocGH01_14054600	conserved Plasmodium protein, unknown function	0	1	0	0
PocGH01_14054900	conserved Plasmodium protein, unknown function	0	1	0	0
PocGH01_14055400	conserved Plasmodium protein, unknown function	0	1	0	0
PocGH01_14055700	TBC domain-containing protein, putative	0	1	0	0
PocGH01_14058200	CG2-related protein, putative	0	1	0	0
PocGH01_14058500	conserved Plasmodium protein, unknown function	0	1	0	0
PocGH01_14059300	homocysteine S-methyltransferase, putative	0	1	0	0
PocGH01_14059800	helicase, putative	0	1	0	0
PocGH01_14063800	conserved Plasmodium protein, unknown function	0	1	0	0
PocGH01_14064200	sphingomyelin phosphodiesterase, putative	0	1	0	0
PocGH01_14064600	HD superfamily phosphohydrolase protein, putative	0	1	0	0
PocGH01_14066100	conserved Plasmodium protein, unknown function	0	1	0	0
PocGH01_14066500	tetratricopeptide repeat protein, putative	0	1	0	0
PocGH01_14068200	vacuolar-sorting protein SNF7, putative	0	1	0	0
PocGH01_14069400	translation machinery-associated protein 46, putative	0	1	0	0
PocGH01_14070500	conserved Plasmodium protein, unknown function	0	1	0	0
PocGH01_14071900	GPI mannosyltransferase 2, putative	0	1	0	0
PocGH01_14072200	conserved Plasmodium protein, unknown function	0	1	0	0
PocGH01_14072300	conserved Plasmodium protein, unknown function	0	1	0	0
PocGH01_14075500	HSP20-like chaperone, putative	0	1	0	0
PocGH01_14076100	conserved Plasmodium protein, unknown function	0	1	0	0
PocGH01_14076200	tryptophan--tRNA ligase, putative	0	1	0	0
PocGH01_14076700	chitinase, putative	0	1	0	0
PocGH01_14077000	Plasmodium exported protein, unknown function	0	1	0	0
PocGH01_API001300	ribosomal protein L23, putative	0	1	0	0
PocGH01_API001400	apicoplast ribosomal protein L2, putative	0	1	0	0
PocGH01_API003500	chaperone protein ClpM, putative	0	1	0	0
PocGH01_13013900	nucleosome assembly protein, putative	0	0	2	0
PocGH01_00021300	PIR protein	0	0	1	0
PocGH01_00037500	PIR protein	0	0	1	0
PocGH01_00047500	PIR protein	0	0	1	0
PocGH01_00089900	PIR protein, pseudogene	0	0	1	0
PocGH01_00093200	PIR protein	0	0	1	0
PocGH01_03025200	rhoptry protein, putative	0	0	1	0
PocGH01_03028300	kelch domain-containing protein, putative	0	0	1	0
PocGH01_04016700	protein kinase 7, putative	0	0	1	0
PocGH01_07011700	conserved protein, unknown function	0	0	1	0
PocGH01_07029700	conserved protein, unknown function	0	0	1	0
PocGH01_08012700	ADP/ATP carrier protein, putative	0	0	1	0
PocGH01_09012500	conserved Apicomplexan protein, unknown function	0	0	1	0
PocGH01_09014500	AP2 domain transcription factor, putative	0	0	1	0
PocGH01_09023000	heat shock protein 101, putative	0	0	1	0
PocGH01_09035400	parasitophorous vacuolar protein 1, putative	0	0	1	0
PocGH01_10014000	conserved Plasmodium protein, unknown function	0	0	1	0
PocGH01_10023300	proteasome subunit beta type-1, putative	0	0	1	0
PocGH01_10035500	conserved Plasmodium protein, unknown function	0	0	1	0
PocGH01_12014200	conserved Plasmodium protein, unknown function	0	0	1	0
PocGH01_12020600	sporozoite protein essential for cell traversal, putative	0	0	1	0
PocGH01_12024200	CPW-WPC family protein	0	0	1	0
PocGH01_12027100	conserved Plasmodium protein, unknown function	0	0	1	0
PocGH01_13055000	adenylyl cyclase alpha, putative	0	0	1	0
PocGH01_14075800	thymidylate kinase, putative	0	0	1	0
PocGH01_00011400	PIR protein, pseudogene	0	0	0	0
PocGH01_00011800	PIR protein, pseudogene	0	0	0	0
PocGH01_00012000	PIR protein	0	0	0	0
PocGH01_00012100	PIR protein, pseudogene	0	0	0	0
PocGH01_00012350	Plasmodium exported protein, unknown function, pseudogene	0	0	0	0
PocGH01_00015900	DnaJ protein, putative	0	0	0	0
PocGH01_00016100	conserved Plasmodium protein, unknown function	0	0	0	0
PocGH01_00016300	ubiquitin-conjugating enzyme E2, putative	0	0	0	0
PocGH01_00016500	conserved Plasmodium protein, unknown function	0	0	0	0
PocGH01_00016700	small GTP-binding protein sar1, putative	0	0	0	0
PocGH01_00016800	CDGSH iron-sulfur domain-containing protein, putative	0	0	0	0
PocGH01_00017100	DNA helicase MCM9, putative	0	0	0	0
PocGH01_00017500	hypothetical protein	0	0	0	0
PocGH01_00017800	CCAAT-binding transcription factor, putative	0	0	0	0
PocGH01_00017900	PIR protein	0	0	0	0
PocGH01_00018900	conserved Plasmodium protein, unknown function	0	0	0	0
PocGH01_00019600	PIR protein	0	0	0	0
PocGH01_00020200	PIR protein, pseudogene	0	0	0	0
PocGH01_00020300	PIR protein	0	0	0	0
PocGH01_00021600	reticulocyte binding protein 2b, putative, pseudogene	0	0	0	0
PocGH01_00022200	PIR protein	0	0	0	0
PocGH01_00022700	PIR protein	0	0	0	0
PocGH01_00024000	PIR protein	0	0	0	0
PocGH01_00026200	PIR protein	0	0	0	0
PocGH01_00026500	PIR protein	0	0	0	0
PocGH01_00026900	PIR protein	0	0	0	0
PocGH01_00027100	lysophospholipase, putative	0	0	0	0
PocGH01_00029100	PIR protein	0	0	0	0
PocGH01_00029500	PIR protein	0	0	0	0
PocGH01_00030500	PIR protein	0	0	0	0
PocGH01_00033900	PIR protein	0	0	0	0
PocGH01_00034300	PIR protein	0	0	0	0
PocGH01_00035400	PIR protein	0	0	0	0
PocGH01_00035700	PIR protein, pseudogene	0	0	0	0
PocGH01_00035900	PIR protein	0	0	0	0
PocGH01_00036500	PIR protein, pseudogene	0	0	0	0
PocGH01_00036700	STP1 protein, pseudogene	0	0	0	0
PocGH01_00037200	PIR protein, pseudogene	0	0	0	0
PocGH01_00037250	PIR protein, pseudogene	0	0	0	0
PocGH01_00037400	PIR protein	0	0	0	0
PocGH01_00040000	PIR protein	0	0	0	0
PocGH01_00040100	PIR protein	0	0	0	0
PocGH01_00040700	PIR protein	0	0	0	0
PocGH01_00041000	PIR protein	0	0	0	0
PocGH01_00041800	acyl-CoA synthetase, putative	0	0	0	0
PocGH01_00042000	Plasmodium exported protein (PHIST), unknown function	0	0	0	0
PocGH01_00043300	STP1 protein	0	0	0	0
PocGH01_00046200	PIR protein	0	0	0	0
PocGH01_00046500	PIR protein	0	0	0	0
PocGH01_00046700	PIR protein	0	0	0	0
PocGH01_00046800	PIR protein	0	0	0	0
PocGH01_00047000	PIR protein	0	0	0	0
PocGH01_00047200	PIR protein	0	0	0	0
PocGH01_00048100	PIR protein	0	0	0	0
PocGH01_00048300	PIR protein, pseudogene	0	0	0	0
PocGH01_00050100	STP1 protein	0	0	0	0
PocGH01_00050150	PIR protein, pseudogene	0	0	0	0
PocGH01_00050400	STP1 protein	0	0	0	0
PocGH01_00050600	PIR protein	0	0	0	0
PocGH01_00050800	PIR protein	0	0	0	0
PocGH01_00052400	PIR protein, pseudogene	0	0	0	0
PocGH01_00053900	PIR protein, pseudogene	0	0	0	0
PocGH01_00057300	hypothetical protein	0	0	0	0
PocGH01_00057500	PIR protein	0	0	0	0
PocGH01_00058500	PIR protein	0	0	0	0
PocGH01_00058700	PIR protein	0	0	0	0
PocGH01_00058900	PIR protein	0	0	0	0
PocGH01_00059100	PIR protein	0	0	0	0
PocGH01_00061000	PIR protein	0	0	0	0
PocGH01_00061200	PIR protein	0	0	0	0
PocGH01_00061400	PIR protein	0	0	0	0
PocGH01_00061700	PIR protein	0	0	0	0
PocGH01_00061900	PIR protein	0	0	0	0
PocGH01_00065400	PIR protein	0	0	0	0
PocGH01_00067400	PIR protein	0	0	0	0
PocGH01_00067600	PIR protein	0	0	0	0
PocGH01_00068100	hypothetical protein	0	0	0	0
PocGH01_00068300	Plasmodium exported protein (PHIST), unknown function	0	0	0	0
PocGH01_00068600	Plasmodium exported protein (PHIST), unknown function	0	0	0	0
PocGH01_00069150	PIR protein, pseudogene	0	0	0	0
PocGH01_00069300	PIR protein, pseudogene	0	0	0	0
PocGH01_00070900	PIR protein	0	0	0	0
PocGH01_00071500	PIR protein	0	0	0	0
PocGH01_00077100	PIR protein	0	0	0	0
PocGH01_00079900	PIR protein	0	0	0	0
PocGH01_00081600	PIR protein	0	0	0	0
PocGH01_00081900	PIR protein	0	0	0	0
PocGH01_00082200	PIR protein	0	0	0	0
PocGH01_00083000	PIR protein	0	0	0	0
PocGH01_00083200	PIR protein	0	0	0	0
PocGH01_00086200	PIR protein	0	0	0	0
PocGH01_00087400	PIR protein	0	0	0	0
PocGH01_00087600	PIR protein	0	0	0	0
PocGH01_00087900	PIR protein, pseudogene	0	0	0	0
PocGH01_00088200	PIR protein	0	0	0	0
PocGH01_00089200	PIR protein, pseudogene	0	0	0	0
PocGH01_00089300	PIR protein	0	0	0	0
PocGH01_00089500	PIR protein	0	0	0	0
PocGH01_00089700	PIR protein	0	0	0	0
PocGH01_00090000	PIR protein, pseudogene	0	0	0	0
PocGH01_00090900	PIR protein	0	0	0	0
PocGH01_00091000	PIR protein, pseudogene	0	0	0	0
PocGH01_00091200	PIR protein, pseudogene	0	0	0	0
PocGH01_00092300	Plasmodium exported protein (PHIST), unknown function	0	0	0	0
PocGH01_00093400	PIR protein	0	0	0	0
PocGH01_00097000	PIR protein	0	0	0	0
PocGH01_00097400	PIR protein	0	0	0	0
PocGH01_00097500	PIR protein	0	0	0	0
PocGH01_00097600	PIR protein	0	0	0	0
PocGH01_00097800	PIR protein	0	0	0	0
PocGH01_00098500	PIR protein	0	0	0	0
PocGH01_00098700	PIR protein	0	0	0	0
PocGH01_00099600	PIR protein	0	0	0	0
PocGH01_00099800	PIR protein, pseudogene	0	0	0	0
PocGH01_00100000	PIR protein, pseudogene	0	0	0	0
PocGH01_00103300	Plasmodium exported protein, unknown function	0	0	0	0
PocGH01_00103800	Plasmodium exported protein (PHIST), unknown function	0	0	0	0
PocGH01_00104400	PIR protein, pseudogene	0	0	0	0
PocGH01_00104700	PIR protein, pseudogene	0	0	0	0
PocGH01_00105800	PIR protein	0	0	0	0
PocGH01_00106900	PIR protein, pseudogene	0	0	0	0
PocGH01_00107100	PIR protein	0	0	0	0
PocGH01_00107200	PIR protein	0	0	0	0
PocGH01_00107400	PIR protein, pseudogene	0	0	0	0
PocGH01_00107900	PIR protein	0	0	0	0
PocGH01_00110200	PIR protein	0	0	0	0
PocGH01_00110400	PIR protein	0	0	0	0
PocGH01_00110550	PIR protein, pseudogene	0	0	0	0
PocGH01_00111300	PIR protein	0	0	0	0
PocGH01_00112400	PIR protein	0	0	0	0
PocGH01_00113100	Plasmodium exported protein, unknown function	0	0	0	0
PocGH01_00113300	Plasmodium exported protein, unknown function	0	0	0	0
PocGH01_00114300	PIR protein	0	0	0	0
PocGH01_00114600	Plasmodium exported protein, unknown function	0	0	0	0
PocGH01_00115500	PIR protein, pseudogene	0	0	0	0
PocGH01_00115800	PIR protein, pseudogene	0	0	0	0
PocGH01_00118100	STP1 protein	0	0	0	0
PocGH01_00118300	PIR protein, pseudogene	0	0	0	0
PocGH01_00119500	PIR protein	0	0	0	0
PocGH01_00122750	PIR protein, pseudogene	0	0	0	0
PocGH01_00122900	PIR protein, pseudogene	0	0	0	0
PocGH01_00123100	Plasmodium exported protein, unknown function	0	0	0	0
PocGH01_00125200	PIR protein	0	0	0	0
PocGH01_00125600	STP1 protein	0	0	0	0
PocGH01_00126100	Plasmodium exported protein (PHIST), unknown function	0	0	0	0
PocGH01_00126200	PIR protein	0	0	0	0
PocGH01_00126500	PIR protein	0	0	0	0
PocGH01_00129400	ring-exported protein 4, putative	0	0	0	0
PocGH01_00129700	STP1 protein	0	0	0	0
PocGH01_00130000	STP1 protein	0	0	0	0
PocGH01_00132800	40 kDa heat shock protein, putative	0	0	0	0
PocGH01_00136600	PIR protein	0	0	0	0
PocGH01_00136800	PIR protein	0	0	0	0
PocGH01_00136900	PIR protein, pseudogene	0	0	0	0
PocGH01_00137300	PIR protein	0	0	0	0
PocGH01_00139400	PIR protein	0	0	0	0
PocGH01_00140100	PIR protein, pseudogene	0	0	0	0
PocGH01_00146100	PIR protein	0	0	0	0
PocGH01_00148000	Plasmodium exported protein (PHIST), unknown function	0	0	0	0
PocGH01_00149300	PIR protein	0	0	0	0
PocGH01_00149500	PIR protein	0	0	0	0
PocGH01_00150400	PIR protein	0	0	0	0
PocGH01_00151000	conserved Plasmodium protein, unknown function	0	0	0	0
PocGH01_00151800	tryptophan-rich protein	0	0	0	0
PocGH01_00152100	Plasmodium exported protein, unknown function	0	0	0	0
PocGH01_00152900	PIR protein	0	0	0	0
PocGH01_00157200	PIR protein	0	0	0	0
PocGH01_00157400	PIR protein	0	0	0	0
PocGH01_00157500	PIR protein	0	0	0	0
PocGH01_00157800	PIR protein	0	0	0	0
PocGH01_00158200	STP1 protein	0	0	0	0
PocGH01_00158400	PIR protein	0	0	0	0
PocGH01_00158900	tryptophan-rich protein	0	0	0	0
PocGH01_00160900	PIR protein	0	0	0	0
PocGH01_00161900	hypothetical protein	0	0	0	0
PocGH01_00162100	PIR protein	0	0	0	0
PocGH01_00164900	PIR protein, pseudogene	0	0	0	0
PocGH01_00166000	STP1 protein	0	0	0	0
PocGH01_00166300	STP1 protein	0	0	0	0
PocGH01_00168700	PIR protein	0	0	0	0
PocGH01_00170500	PIR protein, pseudogene	0	0	0	0
PocGH01_00176600	PIR protein	0	0	0	0
PocGH01_00176800	PIR protein	0	0	0	0
PocGH01_00177000	PIR protein	0	0	0	0
PocGH01_00177100	PIR protein	0	0	0	0
PocGH01_00177300	PIR protein	0	0	0	0
PocGH01_00178900	PIR protein	0	0	0	0
PocGH01_00179200	PIR protein	0	0	0	0
PocGH01_00181400	PIR protein	0	0	0	0
PocGH01_00182700	PIR protein	0	0	0	0
PocGH01_00183000	PIR protein, pseudogene	0	0	0	0
PocGH01_00186500	PIR protein	0	0	0	0
PocGH01_00186900	PIR protein	0	0	0	0
PocGH01_00188100	PIR protein	0	0	0	0
PocGH01_00188600	PIR protein	0	0	0	0
PocGH01_00189500	PIR protein	0	0	0	0
PocGH01_00189700	PIR protein	0	0	0	0
PocGH01_00196000	PIR protein	0	0	0	0
PocGH01_00198900	PIR protein	0	0	0	0
PocGH01_00199100	PIR protein	0	0	0	0
PocGH01_00200900	PIR protein	0	0	0	0
PocGH01_00203300	PIR protein	0	0	0	0
PocGH01_00203400	PIR protein	0	0	0	0
PocGH01_00204300	PIR protein	0	0	0	0
PocGH01_00207900	Plasmodium exported protein, unknown function	0	0	0	0
PocGH01_00208000	PIR protein	0	0	0	0
PocGH01_00208100	PIR protein	0	0	0	0
PocGH01_00209700	PIR protein	0	0	0	0
PocGH01_00210350	PIR protein, pseudogene	0	0	0	0
PocGH01_00211000	PIR protein	0	0	0	0
PocGH01_00211200	PIR protein	0	0	0	0
PocGH01_00211400	tryptophan-rich protein	0	0	0	0
PocGH01_00211500	hypothetical protein	0	0	0	0
PocGH01_00211600	tryptophan-rich protein	0	0	0	0
PocGH01_00216800	PIR protein	0	0	0	0
PocGH01_00216900	PIR protein, pseudogene	0	0	0	0
PocGH01_00217200	PIR protein	0	0	0	0
PocGH01_00217600	PIR protein	0	0	0	0
PocGH01_00217800	STP1 protein	0	0	0	0
PocGH01_00218000	PIR protein	0	0	0	0
PocGH01_00220700	PIR protein	0	0	0	0
PocGH01_00221000	PIR protein	0	0	0	0
PocGH01_00222200	PIR protein, pseudogene	0	0	0	0
PocGH01_00224700	PIR protein	0	0	0	0
PocGH01_00224900	PIR protein	0	0	0	0
PocGH01_00226460	28S ribosomal RNA	0	0	0	0
PocGH01_00226600	PIR protein	0	0	0	0
PocGH01_00229500	PIR protein	0	0	0	0
PocGH01_00229700	PIR protein	0	0	0	0
PocGH01_00230000	PIR protein	0	0	0	0
PocGH01_00232700	PIR protein	0	0	0	0
PocGH01_00232900	PIR protein	0	0	0	0
PocGH01_00233200	STP1 protein	0	0	0	0
PocGH01_00233300	PIR protein	0	0	0	0
PocGH01_00233500	PIR protein	0	0	0	0
PocGH01_00233800	PIR protein, pseudogene	0	0	0	0
PocGH01_00234100	PIR protein, pseudogene	0	0	0	0
PocGH01_00234700	PIR protein, pseudogene	0	0	0	0
PocGH01_00235100	PIR protein	0	0	0	0
PocGH01_00235400	PIR protein, pseudogene	0	0	0	0
PocGH01_00236200	PIR protein, pseudogene	0	0	0	0
PocGH01_00238500	PIR protein, pseudogene	0	0	0	0
PocGH01_01010600	tRNA Tyrosine	0	0	0	0
PocGH01_01010700	centrin, putative	0	0	0	0
PocGH01_01010900	MIP18 family protein, putative	0	0	0	0
PocGH01_01011100	conserved Plasmodium protein, unknown function	0	0	0	0
PocGH01_01011200	conserved Plasmodium protein, unknown function	0	0	0	0
PocGH01_01012500	phosphopantetheine adenylyltransferase, putative	0	0	0	0
PocGH01_01012700	peptide chain release factor 2, putative	0	0	0	0
PocGH01_01012900	conserved Plasmodium protein, unknown function	0	0	0	0
PocGH01_01013500	40S ribosomal protein S29, putative	0	0	0	0
PocGH01_01014400	conserved Plasmodium protein, unknown function	0	0	0	0
PocGH01_01014600	tRNA Threonine	0	0	0	0
PocGH01_01014700	tRNA Histidine	0	0	0	0
PocGH01_01014800	tRNA Lysine	0	0	0	0
PocGH01_01014900	tRNA Lysine	0	0	0	0
PocGH01_01015000	conserved Plasmodium protein, unknown function	0	0	0	0
PocGH01_01015200	AAA family ATPase, putative	0	0	0	0
PocGH01_01015400	mediator of RNA polymerase II transcription subunit 10, putative	0	0	0	0
PocGH01_01015600	RAP protein, putative	0	0	0	0
PocGH01_01015700	ribosomal protein S8e, putative	0	0	0	0
PocGH01_01015800	cytoskeleton associated protein, putative	0	0	0	0
PocGH01_01016300	heat shock protein 90, putative	0	0	0	0
PocGH01_01016500	inner membrane complex protein 1d, putative	0	0	0	0
PocGH01_01016600	Cg8 protein, putative	0	0	0	0
PocGH01_01016800	protein SCO1, putative	0	0	0	0
PocGH01_01016900	chloroquine resistance transporter, putative	0	0	0	0
PocGH01_01017000	cg1 protein, putative	0	0	0	0
PocGH01_01017100	glutaredoxin-like protein, putative	0	0	0	0
PocGH01_01017300	cloroquine resistance asscociatd protein Cg7, putative	0	0	0	0
PocGH01_01018100	conserved protein, unknown function	0	0	0	0
PocGH01_01018700	conserved Plasmodium protein, unknown function	0	0	0	0
PocGH01_01018800	protein transport protein USE1, putative	0	0	0	0
PocGH01_01019100	conserved protein, unknown function	0	0	0	0
PocGH01_01019200	conserved Plasmodium protein, unknown function	0	0	0	0
PocGH01_01019300	conserved Plasmodium protein, unknown function	0	0	0	0
PocGH01_01019500	regulator of chromosome condensation, putative	0	0	0	0
PocGH01_01019600	protein MPODD, putative	0	0	0	0
PocGH01_01019700	coatomer subunit epsilon, putative	0	0	0	0
PocGH01_01019900	plasmepsin X, putative	0	0	0	0
PocGH01_01020000	AP-3 complex subunit delta, putative	0	0	0	0
PocGH01_01020200	tyrosine--tRNA ligase, putative	0	0	0	0
PocGH01_01020300	26S proteasome regulatory subunit RPN10, putative	0	0	0	0
PocGH01_01020500	conserved Plasmodium protein, unknown function	0	0	0	0
PocGH01_01020600	proteasome subunit alpha type-6, putative	0	0	0	0
PocGH01_01020700	coenzyme Q-binding protein COQ10 homolog, mitochondrial, putative	0	0	0	0
PocGH01_01020800	ras-related protein Rab-18, putative	0	0	0	0
PocGH01_01021000	DNA helicase PSH3, putative	0	0	0	0
PocGH01_01021100	YEATS domain-containing protein, putative	0	0	0	0
PocGH01_01021300	V-type proton ATPase subunit a, putative	0	0	0	0
PocGH01_01021600	kinesin-like protein, putative	0	0	0	0
PocGH01_01021800	UDP-N-acetylglucosamine transferase subunit ALG13, putative	0	0	0	0
PocGH01_01021900	ferlin, putative	0	0	0	0
PocGH01_01022000	Dpy-19-like C-mannosyltransferase, putative	0	0	0	0
PocGH01_01022100	conserved Plasmodium protein, unknown function	0	0	0	0
PocGH01_01022300	conserved protein, unknown function	0	0	0	0
PocGH01_01022600	PAP2-like protein, putative	0	0	0	0
PocGH01_01022800	N-acetyltransferase, GNAT family, putative	0	0	0	0
PocGH01_01023900	zinc finger protein, putative	0	0	0	0
PocGH01_01024000	cactin homolog, putative	0	0	0	0
PocGH01_01024050	small nucleolar RNA snoR06	0	0	0	0
PocGH01_01024400	AAA family ATPase, putative	0	0	0	0
PocGH01_01024600	mitogen-activated protein kinase organizer 1, putative	0	0	0	0
PocGH01_01024800	U3 small nucleolar RNA-associated protein 14, putative	0	0	0	0
PocGH01_01024900	peptidyl-prolyl cis-trans isomerase, putative	0	0	0	0
PocGH01_01025000	conserved Plasmodium protein, unknown function	0	0	0	0
PocGH01_01025100	serine/threonine protein phosphatase 2B catalytic subunit A, putative	0	0	0	0
PocGH01_01025300	inositol 5-phosphatase, putative	0	0	0	0
PocGH01_01025800	glutamate dehydrogenase, putative	0	0	0	0
PocGH01_01026200	conserved protein, unknown function	0	0	0	0
PocGH01_01026300	nucleolar protein 10, putative	0	0	0	0
PocGH01_02010300	conserved Plasmodium protein, unknown function	0	0	0	0
PocGH01_02010500	conserved protein, unknown function	0	0	0	0
PocGH01_02010700	conserved protein, unknown function	0	0	0	0
PocGH01_02010800	conserved Plasmodium protein, unknown function	0	0	0	0
PocGH01_02011000	conserved Plasmodium protein, unknown function	0	0	0	0
PocGH01_02011100	P-loop containing nucleoside triphosphate hydrolase, putative	0	0	0	0
PocGH01_02011200	conserved protein, unknown function	0	0	0	0
PocGH01_02011400	adenylate kinase-like protein 1, putative	0	0	0	0
PocGH01_02011500	transcription initiation factor TFIIB, putative	0	0	0	0
PocGH01_02012000	FAD-linked sulfhydryl oxidase ERV1, putative	0	0	0	0
PocGH01_02012200	conserved Plasmodium protein, unknown function	0	0	0	0
PocGH01_02012300	conserved protein, unknown function	0	0	0	0
PocGH01_02012400	phosphatidate cytidylyltransferase, putative	0	0	0	0
PocGH01_02012500	phenylalanine--tRNA ligase alpha subunit, putative	0	0	0	0
PocGH01_02012800	N-acetyltransferase, GNAT family, putative	0	0	0	0
PocGH01_02012900	tubulin-specific chaperone a, putative	0	0	0	0
PocGH01_02013300	photosensitized INA-labeled protein PHIL1, putative	0	0	0	0
PocGH01_02013500	secreted ookinete protein, putative	0	0	0	0
PocGH01_02013700	conserved Plasmodium protein, unknown function	0	0	0	0
PocGH01_02013800	mitochondrial carrier protein, putative	0	0	0	0
PocGH01_02014200	conserved Plasmodium protein, unknown function	0	0	0	0
PocGH01_02014400	OST3/OST6 domain-containing protein, putative	0	0	0	0
PocGH01_02014700	ATP synthase-associated protein, putative	0	0	0	0
PocGH01_02014800	carbon catabolite repressor protein 4, putative	0	0	0	0
PocGH01_02014900	conserved protein, unknown function	0	0	0	0
PocGH01_02015000	centrin-1, putative	0	0	0	0
PocGH01_02015300	small ribosomal subunit assembling AARP2 protein, putative	0	0	0	0
PocGH01_02015400	conserved Plasmodium protein, unknown function	0	0	0	0
PocGH01_02015900	V-type proton ATPase subunit C, putative	0	0	0	0
PocGH01_02016200	cyclin-dependent kinases regulatory subunit, putative	0	0	0	0
PocGH01_02017500	4-hydroxy-3-methylbut-2-enyl diphosphate reductase, putative	0	0	0	0
PocGH01_02017700	StAR-related lipid transfer protein, putative	0	0	0	0
PocGH01_02018000	parasite-infected erythrocyte surface protein, putative	0	0	0	0
PocGH01_02018300	ATP-dependent RNA helicase, putative	0	0	0	0
PocGH01_02018600	conserved protein, unknown function	0	0	0	0
PocGH01_02019100	seipin domain-containing protein, putative	0	0	0	0
PocGH01_02019600	conserved Plasmodium protein, unknown function	0	0	0	0
PocGH01_02019700	dolichyl-diphosphooligosaccharide--protein glycosyltransferase subunit DAD1, putative	0	0	0	0
PocGH01_02019800	mitochondrial import inner membrane translocase subunit TIM50, putative	0	0	0	0
PocGH01_02019900	vacuolar protein sorting-associated protein 53, putative	0	0	0	0
PocGH01_02020600	conserved Plasmodium protein, unknown function	0	0	0	0
PocGH01_02020900	eukaryotic translation initiation factor 2 subunit alpha, putative	0	0	0	0
PocGH01_02021100	actin-like protein, putative	0	0	0	0
PocGH01_02021200	conserved protein, unknown function	0	0	0	0
PocGH01_02021300	conserved Plasmodium protein, unknown function	0	0	0	0
PocGH01_02021400	conserved Plasmodium protein, unknown function	0	0	0	0
PocGH01_02021500	RING zinc finger protein, putative	0	0	0	0
PocGH01_02021600	alpha/beta hydrolase, putative	0	0	0	0
PocGH01_02021700	conserved Plasmodium protein, unknown function	0	0	0	0
PocGH01_02021800	RNA-binding protein, putative	0	0	0	0
PocGH01_02021900	signal recognition particle subunit SRP9, putative	0	0	0	0
PocGH01_02022100	1-cys peroxiredoxin, putative	0	0	0	0
PocGH01_02022200	60S ribosomal export protein NMD3, putative	0	0	0	0
PocGH01_02022400	mRNA (N6-adenosine)-methyltransferase, putative	0	0	0	0
PocGH01_02022500	conserved Plasmodium protein, unknown function	0	0	0	0
PocGH01_02022700	dynein light chain, putative	0	0	0	0
PocGH01_02022900	conserved protein, unknown function	0	0	0	0
PocGH01_02023100	AP-4 complex subunit beta, putative	0	0	0	0
PocGH01_02023700	conserved Plasmodium protein, unknown function	0	0	0	0
PocGH01_03010200	Plasmodium exported protein (PHIST), unknown function	0	0	0	0
PocGH01_03010300	tRNA Asparagine	0	0	0	0
PocGH01_03010400	regulator of chromosome condensation, putative	0	0	0	0
PocGH01_03010600	conserved Plasmodium protein, unknown function	0	0	0	0
PocGH01_03010800	ubiquitin specific protease, putative	0	0	0	0
PocGH01_03011000	conserved Plasmodium protein, unknown function	0	0	0	0
PocGH01_03011100	pre-mRNA-splicing factor CLF1, putative	0	0	0	0
PocGH01_03011400	conserved Plasmodium protein, unknown function	0	0	0	0
PocGH01_03011600	conserved Plasmodium protein, unknown function	0	0	0	0
PocGH01_03011800	6-cysteine protein	0	0	0	0
PocGH01_03012200	dipeptidyl aminopeptidase 3, putative	0	0	0	0
PocGH01_03012400	6-cysteine protein, putative	0	0	0	0
PocGH01_03012500	ATP-dependent RNA helicase DDX51, putative	0	0	0	0
PocGH01_03012700	ag-1 blood stage membrane protein homologue, putative	0	0	0	0
PocGH01_03012900	pre-mRNA-processing-splicing factor 8, putative	0	0	0	0
PocGH01_03013000	conserved Plasmodium protein, unknown function	0	0	0	0
PocGH01_03013100	TMEM33 domain-containing protein, putative	0	0	0	0
PocGH01_03013200	lysine decarboxylase, putative	0	0	0	0
PocGH01_03013300	conserved protein, unknown function	0	0	0	0
PocGH01_03013500	conserved protein, unknown function	0	0	0	0
PocGH01_03014400	conserved Plasmodium protein, unknown function	0	0	0	0
PocGH01_03014500	methyltransferase, putative	0	0	0	0
PocGH01_03015000	conserved Plasmodium protein, unknown function	0	0	0	0
PocGH01_03015100	conserved Plasmodium protein, unknown function	0	0	0	0
PocGH01_03015300	AAA family ATPase, putative	0	0	0	0
PocGH01_03015600	conserved Plasmodium protein, unknown function	0	0	0	0
PocGH01_03015700	zinc finger Ran-binding domain-containing protein 2, putative	0	0	0	0
[truncated: 1,985 more rows]
