# Supplementary material for: A glance of the blood stage transcriptome of a Southeast Asian Plasmodium ovale isolate
Source: PLoS Negl Trop Dis. 2019 Nov 15;13(11):e0007850. doi: 10.1371/journal.pntd.0007850 (PMC6881071; doi:10.1371/journal.pntd.0007850)
Supplement: S2 File — Each annotated gene within P. ovale curtisi is annotated for its abundance in this dataset, the proportion of reads which were in the anti-sense direction, the distinct isoforms found to be notably present, likely UTR locations and relevant GO IDs. Additional tables are subsets of this list are curated groups of genes for sexual stage, RBP and AP2 genes. (XLSX) [file pntd.0007850.s008.xlsx]

## Sheet: Master List 
Gene	Description	TPM	Antisense Proportion	# Transcripts	Dominant Isoforms	# Novel Isoforms	Chromosome	Reference Location	Longest 5'UTR start	longest 3'UTR end	Genome Presence	Gene Ontology
PocGH01_00212700	PIR protein	2.05184	1	1	PocGH01_00212700.1	0	PocGH01_00_v1_contig_597	47849-49162(+)	NA	NA	partial	NA
PocGH01_00130400	PIR protein, pseudogene	7.10842	1	0	PocGH01_00130400.1	0	PocGH01_00_v1_contig_226	3737-4798(+)	NA	NA	complete	NA
PocGH01_00064200	PIR protein	22.0366	1	2	CUFF.7654.1,PocGH01_00064200.1	0	PocGH01_00_v1_contig_86	17887-19189(+)	NA	NA	partial	NA
PocGH01_00012350	Plasmodium exported protein, unknown function, pseudogene	75.0242	1	1	CUFF.5972.1,PocGH01_00012350.1	0	PocGH01_00_v1_contig_2	68649-69329(-)	NA	NA	partial	NA
PocGH01_03016100	perforin-like protein 1	5.46795	1	2	CUFF.414.2,PocGH01_03016100.1	0	PocGH01_03_v1	289963-293808(-)	NA	NA	complete	NA
PocGH01_01014800	tRNA Lysine	7.38663	1	1	CUFF.61.1,PocGH01_01014800.1	0	PocGH01_01_v1	240106-240178(+)	NA	NA	complete	NA
PocGH01_09038300	conserved Plasmodium protein, unknown function	1.44108	1	1	CUFF.2331.1,PocGH01_09038300.1	0	PocGH01_09_v1	1139215-1141272(-)	NA	NA	complete	NA
PocGH01_00135500	PIR protein	11.108	1	4	CUFF.6156.2,CUFF.6157.1,PocGH01_00135500.1	0	PocGH01_00_v1_contig_243	50931-52180(+)	NA	NA	partial	NA
PocGH01_00107100	PIR protein	1.59316	1	1	PocGH01_00107100.1	0	PocGH01_00_v1_contig_166	71746-72845(+)	NA	NA	partial	NA
PocGH01_00050150	PIR protein, pseudogene	0	1	0	PocGH01_00050150.1	0	PocGH01_00_v1_contig_62	10989-12094(+)	NA	NA	none	NA
PocGH01_00129900	PIR protein, pseudogene	5.75831	1	2	PocGH01_00129900.1	1	PocGH01_00_v1_contig_223	1424-2734(+)	NA	NA	partial	NA
PocGH01_00036800	hypothetical protein	1.51467	1	1	CUFF.6518.1,PocGH01_00036800.1	0	PocGH01_00_v1_contig_36	10492-12360(-)	NA	NA	complete	NA
PocGH01_00045200	PIR protein	3.97176	1	2	CUFF.6992.1	0	PocGH01_00_v1_contig_52	27776-28929(-)	NA	NA	complete	NA
PocGH01_00176400	PIR protein	3.30463	1	1	CUFF.6671.1	0	PocGH01_00_v1_contig_408	21816-22998(-)	NA	NA	none	NA
PocGH01_02023600	tRNA Threonine	20.5954	1	1	CUFF.335.1,PocGH01_02023600.1	0	PocGH01_02_v1	575775-575846(-)	NA	NA	complete	NA
PocGH01_00062000	PIR protein	3.59048	1	2	CUFF.7627.1,PocGH01_00062000.1	0	PocGH01_00_v1_contig_81	21571-22809(-)	NA	NA	none	NA
PocGH01_08032600	conserved Plasmodium protein, unknown function	17.7699	1	2	CUFF.1882.1,CUFF.1883.1,PocGH01_08032600.1	0	PocGH01_08_v1	976652-977531(-)	NA	NA	complete	NA
PocGH01_00164550	PIR protein, pseudogene	29.5544	1	2	CUFF.6496.1,CUFF.6498.1	1	PocGH01_00_v1_contig_353	39307-40013(+)	NA	NA	complete	NA
PocGH01_00197400	PIR protein	4.84696	1	1	CUFF.6998.1,PocGH01_00197400.1	0	PocGH01_00_v1_contig_525	24520-25409(+)	NA	NA	none	NA
PocGH01_00113800	PIR protein	1.40423	1	0	PocGH01_00113800.1	0	PocGH01_00_v1_contig_181	6124-7275(+)	NA	NA	complete	NA
PocGH01_00157000	PIR protein, pseudogene	36.1296	1	1	CUFF.6408.1,PocGH01_00157000.1	0	PocGH01_00_v1_contig_320	34007-35047(-)	NA	NA	complete	NA
PocGH01_00223300	PIR protein, pseudogene	3.98291	1	3	CUFF.7325.1,CUFF.7326.1,CUFF.7327.1	0	PocGH01_00_v1_contig_609	10748-11627(-)	NA	NA	complete	NA
PocGH01_00038500	PIR protein	2.90857	1	1	CUFF.6604.1,PocGH01_00038500.1	0	PocGH01_00_v1_contig_39	11241-12306(-)	NA	NA	partial	NA
PocGH01_00020800	PIR protein, pseudogene	14.4172	1	1	CUFF.5490.1,PocGH01_00020800.1	0	PocGH01_00_v1_contig_12	15239-16519(-)	NA	NA	complete	NA
PocGH01_13010400	PIR protein	2.64533	1	1	PocGH01_13010400.1	0	PocGH01_13_v1	12404-13677(-)	NA	NA	none	NA
PocGH01_00066600	PIR protein, pseudogene	7.80456	1	1	CUFF.7680.1,PocGH01_00066600.1	0	PocGH01_00_v1_contig_89	79091-80040(-)	NA	NA	complete	NA
PocGH01_12041800	conserved Plasmodium protein, unknown function	5.4139	1	0	CUFF.3685.1	0	PocGH01_12_v1	1283857-1284354(+)	NA	1284381	complete	NA
PocGH01_00184300	STP1 protein	0.420831	1	0	PocGH01_00184300.1	0	PocGH01_00_v1_contig_449	98-2980(-)	NA	NA	partial	NA
PocGH01_00200500	PIR protein	6.71448	1	2	CUFF.7048.1,CUFF.7049.1,PocGH01_00200500.1	0	PocGH01_00_v1_contig_544	31609-32913(+)	NA	NA	partial	NA
PocGH01_00211000	PIR protein	3.60016	1	1	CUFF.7191.1,PocGH01_00211000.1	0	PocGH01_00_v1_contig_596	7640-8987(+)	NA	NA	partial	NA
PocGH01_00060300	PIR protein	16.9345	1	3	CUFF.7609.2,PocGH01_00060300.1	0	PocGH01_00_v1_contig_78	139668-141076(-)	NA	NA	complete	NA
PocGH01_00225500	PIR protein	2.08463	1	1	CUFF.7366.1,PocGH01_00225500.1	0	PocGH01_00_v1_contig_611	34982-36145(-)	NA	NA	complete	NA
PocGH01_00113500	PIR protein	1.31305	1	0	PocGH01_00113500.1	0	PocGH01_00_v1_contig_180	1278-2509(-)	NA	NA	none	NA
PocGH01_04022700	serine-repeat antigen, putative	0.47195	1	1	CUFF.672.1,PocGH01_04022700.1	0	PocGH01_04_v1	508017-511158(+)	NA	NA	complete	GO:0003674,GO:0003824,GO:0006508,GO:0008150,GO:0008152,GO:0008233,GO:0008234,GO:0016787,GO:0019538,GO:0043170,GO:0044238,GO:0070011,GO:0071704
PocGH01_05022000	Plasmodium exported protein (PHIST), unknown function	7.38224	1	2	CUFF.868.1,CUFF.869.2	0	PocGH01_05_v1	509831-510670(+)	NA	NA	complete	NA
PocGH01_00031300	PIR protein	3.93983	1	2	CUFF.6251.2,PocGH01_00031300.1	0	PocGH01_00_v1_contig_27	18357-19622(+)	NA	NA	partial	NA
PocGH01_00045400	PIR protein	0	1	0	PocGH01_00045400.1	0	PocGH01_00_v1_contig_53	8588-9731(+)	NA	NA	complete	NA
PocGH01_12012600	conserved Plasmodium protein, unknown function	13.088	1	3	CUFF.3374.2,CUFF.3375.1,PocGH01_12012600.1	0	PocGH01_12_v1	107129-108055(-)	NA	NA	complete	NA
PocGH01_00041400	PIR protein, pseudogene	1.61444	1	1	PocGH01_00041400.1	0	PocGH01_00_v1_contig_44	19317-20652(+)	NA	NA	complete	NA
PocGH01_00078600	PIR protein	2.4849	1	1	PocGH01_00078600.1	0	PocGH01_00_v1_contig_111	37426-38727(-)	NA	NA	partial	NA
PocGH01_00212400	PIR protein	4.15988	1	0	PocGH01_00212400.1	0	PocGH01_00_v1_contig_597	25712-26748(+)	NA	NA	none	NA
PocGH01_00225700	PIR protein	1.26678	1	1	PocGH01_00225700.1	0	PocGH01_00_v1_contig_611	43465-44741(-)	NA	NA	partial	NA
PocGH01_00191600	PIR protein, pseudogene	136.835	1	2	CUFF.6918.1,PocGH01_00191600.1	0	PocGH01_00_v1_contig_495	11877-12607(-)	NA	NA	partial	NA
PocGH01_00237100	hypothetical protein	16.6261	1	1	CUFF.7479.1,PocGH01_00237100.1	0	PocGH01_00_v1_contig_627	17386-17685(-)	NA	NA	complete	NA
PocGH01_00192450	PIR protein, pseudogene	3.44552	1	1	CUFF.6928.1,PocGH01_00192450.1	0	PocGH01_00_v1_contig_495	52050-52988(-)	NA	NA	complete	NA
PocGH01_00082800	PIR protein	4.16926	1	1	PocGH01_00082800.1	0	PocGH01_00_v1_contig_119	12377-13443(-)	NA	NA	none	NA
PocGH01_00171400	PIR protein	4.00109	1	1	PocGH01_00171400.1	0	PocGH01_00_v1_contig_386	1097-2410(+)	NA	NA	none	NA
PocGH01_00118300	PIR protein, pseudogene	1.90074	1	1	PocGH01_00118300.1	0	PocGH01_00_v1_contig_192	1995-2916(+)	NA	NA	partial	NA
PocGH01_00010600	PIR protein	3.02583	1	1	CUFF.5344.1,PocGH01_00010600.1	0	PocGH01_00_v1_contig_1	45825-47116(+)	NA	NA	complete	NA
PocGH01_00236700	PIR protein	3.29072	1	1	PocGH01_00236700.1	0	PocGH01_00_v1_contig_626	32952-34139(-)	NA	NA	partial	NA
PocGH01_00233100	PIR protein	3.96788	1	2	CUFF.7438.1,PocGH01_00233100.1	0	PocGH01_00_v1_contig_621	19791-21115(+)	NA	NA	none	NA
PocGH01_00166250	PIR protein, pseudogene	0.437327	1	0	PocGH01_00166250.1	0	PocGH01_00_v1_contig_363	1936-3168(+)	NA	NA	none	NA
PocGH01_00134900	PIR protein	1.34403	1	1	PocGH01_00134900.1	0	PocGH01_00_v1_contig_243	16868-17870(+)	NA	NA	partial	NA
PocGH01_03017600	tRNA Isoleucine	22.1599	1	1	CUFF.427.1,PocGH01_03017600.1	0	PocGH01_03_v1	343717-343789(-)	NA	NA	complete	NA
PocGH01_00211500	hypothetical protein	19.0357	1	1	CUFF.7201.1,PocGH01_00211500.1	0	PocGH01_00_v1_contig_596	34400-35525(+)	NA	NA	complete	NA
PocGH01_00013400	PIR protein, pseudogene	18.2568	1	2	CUFF.6635.2,PocGH01_00013400.1	0	PocGH01_00_v1_contig_4	14176-15733(-)	NA	NA	complete	NA
PocGH01_00073750	PIR protein, pseudogene	1.75398	1	1	CUFF.5384.1,PocGH01_00073750.1	0	PocGH01_00_v1_contig_100	112699-113774(-)	NA	NA	complete	NA
PocGH01_09033500	conserved Plasmodium protein, unknown function	58.2298	1	0	PocGH01_09033500.1	0	PocGH01_09_v1	956075-956412(+)	955652	956881	complete	NA
PocGH01_00200100	hypothetical protein	45.3188	1	2	CUFF.7044.2,PocGH01_00200100.1	0	PocGH01_00_v1_contig_544	10223-10808(+)	NA	NA	complete	NA
PocGH01_00121600	PIR protein	7.15058	1	1	CUFF.5943.1,PocGH01_00121600.1	0	PocGH01_00_v1_contig_199	90314-91463(+)	NA	NA	partial	NA
PocGH01_00224400	PIR protein, pseudogene	34.2297	1	2	CUFF.7351.1,PocGH01_00224400.1	0	PocGH01_00_v1_contig_610	19872-20509(-)	NA	NA	complete	NA
PocGH01_10012100	tRNA Arginine	3.69332	1	0	PocGH01_10012100.1	0	PocGH01_10_v1	87121-87193(-)	NA	NA	complete	NA
PocGH01_00073500	PIR protein, pseudogene	10.7597	1	1	PocGH01_00073500.1	0	PocGH01_00_v1_contig_100	96961-98263(+)	NA	NA	complete	NA
PocGH01_05018700	zinc-binding dehydrogenase, putative	5.35653	1	1	CUFF.820.1	0	PocGH01_05_v1	376305-377210(+)	NA	NA	partial	GO:0003674,GO:0003824,GO:0005488,GO:0008150,GO:0008152,GO:0008270,GO:0016491,GO:0043167,GO:0043169,GO:0044699,GO:0044710,GO:0046872,GO:0046914,GO:0055114
PocGH01_00052800	PIR protein	0.909316	1	0	PocGH01_00052800.1	0	PocGH01_00_v1_contig_67	20242-21427(-)	NA	NA	partial	NA
PocGH01_05011300	early transcribed membrane protein	11.5548	1	1	CUFF.745.1,PocGH01_05011300.1	0	PocGH01_05_v1	64996-65520(-)	NA	NA	complete	NA
PocGH01_05024700	vacuolar protein sorting-associated protein 2, putative	7.45373	1	0	PocGH01_05024700.1	0	PocGH01_05_v1	632669-633301(+)	NA	NA	partial	GO:0006810,GO:0007034,GO:0008104,GO:0008150,GO:0015031,GO:0033036,GO:0044699,GO:0044765,GO:0045184,GO:0046907,GO:0051179,GO:0051234,GO:0051641,GO:0051649,GO:0071702,GO:1902578,GO:1902582
PocGH01_00167800	PIR protein	1.58907	1	1	PocGH01_00167800.1	0	PocGH01_00_v1_contig_364	75339-76356(-)	NA	NA	partial	NA
PocGH01_00108150	PIR protein, pseudogene	25.0861	1	2	CUFF.5770.2,PocGH01_00108150.1	0	PocGH01_00_v1_contig_166	121055-122118(+)	NA	NA	complete	NA
PocGH01_00222800	PIR protein	8.9954	1	5	CUFF.7320.4,PocGH01_00222800.1	0	PocGH01_00_v1_contig_608	35899-36977(-)	NA	NA	partial	NA
PocGH01_00205200	hypothetical protein	2.0838	1	1	PocGH01_00205200.1	0	PocGH01_00_v1_contig_581	4488-5328(-)	NA	NA	complete	NA
PocGH01_14035200	sporozoite surface protein 3, putative	80.0758	1	0	PocGH01_14035200.1	0	PocGH01_14_v1	1045302-1046636(+)	NA	NA	complete	GO:0005575,GO:0005623,GO:0006928,GO:0008150,GO:0009986,GO:0009987,GO:0040011,GO:0044464,GO:0044699,GO:0044763,GO:0048870,GO:0051179,GO:0051674,GO:0071976
PocGH01_00082600	PIR protein	2.17262	1	1	CUFF.5483.1,PocGH01_00082600.1	0	PocGH01_00_v1_contig_118	15574-16876(+)	NA	NA	none	NA
PocGH01_00022150	PIR protein, pseudogene	5.45377	1	3	CUFF.5597.2,CUFF.5598.1	0	PocGH01_00_v1_contig_14	38215-39178(+)	NA	NA	partial	NA
PocGH01_00197600	PIR protein, pseudogene	1.25635	1	1	PocGH01_00197600.1	0	PocGH01_00_v1_contig_525	34954-36026(+)	NA	NA	partial	NA
PocGH01_08027100	protein kinase, putative	0.78073	1	0	PocGH01_08027100.1	0	PocGH01_08_v1	711213-712766(-)	NA	NA	complete	GO:0000166,GO:0001882,GO:0001883,GO:0003674,GO:0003824,GO:0004672,GO:0005488,GO:0005524,GO:0006464,GO:0006468,GO:0006793,GO:0006796,GO:0008150,GO:0008152,GO:0009987,GO:0016301,GO:0016310,GO:0016740,GO:0016772,GO:0016773,GO:0017076,GO:0019538,GO:0030554,GO:0032549,GO:0032550,GO:0032553,GO:0032555,GO:0032559,GO:0035639,GO:0036094,GO:0036211,GO:0043167,GO:0043168,GO:0043170,GO:0043412,GO:0044237,GO:…
PocGH01_00106200	PIR protein	5.921	1	2	CUFF.5753.1,CUFF.5754.1	1	PocGH01_00_v1_contig_166	32812-33790(+)	NA	NA	partial	NA
PocGH01_00060000	PIR protein, pseudogene	1.44564	1	1	PocGH01_00060000.1	0	PocGH01_00_v1_contig_78	127505-128623(-)	NA	NA	partial	NA
PocGH01_00156700	PIR protein	19.2413	1	0	PocGH01_00156700.1	0	PocGH01_00_v1_contig_320	19179-20334(-)	NA	NA	complete	NA
PocGH01_00069800	PIR protein, pseudogene	1.64531	1	1	CUFF.7722.1,PocGH01_00069800.1	0	PocGH01_00_v1_contig_93	19447-20675(+)	NA	NA	partial	NA
PocGH01_00118000	PIR protein, pseudogene	2.23829	1	1	CUFF.5911.1,PocGH01_00118000.1	0	PocGH01_00_v1_contig_190	10585-11909(-)	NA	NA	none	NA
PocGH01_12025400	tRNA Serine	1.64398	1	0	PocGH01_12025400.1	0	PocGH01_12_v1	628203-628284(+)	NA	NA	complete	NA
PocGH01_00112500	PIR protein	20.8028	1	1	CUFF.5829.1,PocGH01_00112500.1	0	PocGH01_00_v1_contig_177	84958-86266(-)	NA	NA	complete	NA
PocGH01_00225600	PIR protein, pseudogene	5.77225	1	1	PocGH01_00225600.1	0	PocGH01_00_v1_contig_611	38444-39564(-)	NA	NA	complete	NA
PocGH01_00050200	STP1 protein	0.698075	1	0	PocGH01_00050200.1	0	PocGH01_00_v1_contig_62	16277-19752(+)	NA	NA	partial	NA
PocGH01_00122900	PIR protein, pseudogene	0.130122	1	0	PocGH01_00122900.1	0	PocGH01_00_v1_contig_204	10716-11751(-)	NA	NA	none	NA
PocGH01_API003000	tRNA Phenylalanine	0	1	0	PocGH01_API003000.1	0	PocGH01_API_v1	10370-10441(-)	NA	NA	complete	NA
PocGH01_13014800	conserved Plasmodium protein, unknown function	4.93486	1	1	CUFF.4127.1	1	PocGH01_13_v1	205207-206326(+)	204653	206598	complete	NA
PocGH01_03012800	liver specific protein 2, putative	0.426246	1	0	PocGH01_03012800.1	0	PocGH01_03_v1	145846-151854(-)	NA	NA	partial	NA
PocGH01_00108100	PIR protein, pseudogene	1.90314	1	1	PocGH01_00108100.1	0	PocGH01_00_v1_contig_166	116773-118472(+)	NA	NA	complete	NA
PocGH01_07016600	conserved Plasmodium protein, unknown function	5.68602	1	0	PocGH01_07016600.1	0	PocGH01_07_v1	326757-328463(+)	NA	NA	complete	GO:0005575,GO:0016020
PocGH01_00011000	PIR protein	25.8559	1	1	CUFF.5349.1,PocGH01_00011000.1	0	PocGH01_00_v1_contig_1	63521-64886(-)	NA	NA	complete	NA
PocGH01_00124100	PIR protein	1.5844	1	1	PocGH01_00124100.1	0	PocGH01_00_v1_contig_209	10225-11245(-)	NA	NA	complete	NA
PocGH01_00133100	PIR protein	3.35997	1	2	CUFF.6125.2	1	PocGH01_00_v1_contig_234	870-2193(+)	NA	NA	complete	NA
PocGH01_00043200	PIR protein, pseudogene	1.92418	1	1	PocGH01_00043200.1	0	PocGH01_00_v1_contig_49	12755-13945(+)	NA	NA	none	NA
PocGH01_13044700	conserved protein, unknown function	75.8323	0.982143	1	CUFF.4439.1,PocGH01_13044700.1	0	PocGH01_13_v1	1526251-1528433(-)	NA	NA	complete	NA
PocGH01_14021200	conserved Plasmodium protein, unknown function	76.3719	0.972973	3	CUFF.4713.2,PocGH01_14021200.1	0	PocGH01_14_v1	469990-478624(+)	NA	NA	complete	NA
PocGH01_08037400	conserved Plasmodium protein, unknown function	66.7671	0.965517	1	CUFF.1938.2,PocGH01_08037400.1	0	PocGH01_08_v1	1159437-1160284(-)	NA	NA	complete	NA
PocGH01_02016600	conserved Plasmodium protein, unknown function	75.1765	0.96	3	CUFF.263.1,CUFF.264.2	0	PocGH01_02_v1	254931-255615(+)	NA	NA	complete	NA
PocGH01_04013200	conserved Plasmodium protein, unknown function	30.8492	0.954545	0	PocGH01_04013200.1	0	PocGH01_04_v1	112502-115573(+)	NA	NA	complete	NA
PocGH01_08013700	conserved Plasmodium protein, unknown function	46.3345	0.944444	1	CUFF.1664.1	1	PocGH01_08_v1	145205-146039(+)	NA	NA	complete	NA
PocGH01_07026900	major facilitator superfamily domain-containing protein, putative	79.2636	0.942857	0	CUFF.1432.1	0	PocGH01_07_v1	731378-732775(+)	NA	NA	complete	GO:0003674,GO:0005215,GO:0005575,GO:0005623,GO:0005886,GO:0006810,GO:0008150,GO:0009986,GO:0009987,GO:0016020,GO:0016021,GO:0022857,GO:0031224,GO:0044425,GO:0044464,GO:0044699,GO:0044763,GO:0044765,GO:0051179,GO:0051234,GO:0055085,GO:0071944,GO:1902578
PocGH01_00197700	PIR protein	38.1043	0.941176	2	CUFF.7004.1,CUFF.7004.2,PocGH01_00197700.1	0	PocGH01_00_v1_contig_525	43954-45216(+)	NA	NA	complete	NA
PocGH01_00058600	PIR protein	56.207	0.933333	2	CUFF.7591.2,PocGH01_00058600.1	0	PocGH01_00_v1_contig_78	57767-59253(-)	NA	NA	partial	NA
PocGH01_00042300	PIR protein, pseudogene	13.995	0.923077	4	CUFF.6824.1,CUFF.6825.1,PocGH01_00042300.1	0	PocGH01_00_v1_contig_46	25677-27458(-)	NA	NA	complete	NA
PocGH01_12036200	conserved Plasmodium protein, unknown function	14.7189	0.923077	0	PocGH01_12036200.1	0	PocGH01_12_v1	1048274-1049427(+)	NA	1050222	complete	NA
PocGH01_09044700	conserved protein, unknown function	13.0954	0.916667	1	CUFF.2394.1	1	PocGH01_09_v1	1427337-1428211(+)	NA	NA	complete	NA
PocGH01_13043800	conserved Plasmodium protein, unknown function	386.615	0.913043	2	CUFF.4430.1,PocGH01_13043800.1	0	PocGH01_13_v1	1486791-1488259(-)	1488634	NA	complete	NA
PocGH01_14024800	conserved protein, unknown function	188.666	0.897959	0	PocGH01_14024800.1	0	PocGH01_14_v1	619125-621279(+)	618727	NA	complete	NA
PocGH01_14032900	conserved protein, unknown function	5.8165	0.888889	2	CUFF.4831.1,CUFF.4832.1	0	PocGH01_14_v1	953691-954872(+)	NA	NA	complete	NA
PocGH01_13052000	conserved Plasmodium protein, unknown function	11.5894	0.888889	0	PocGH01_13052000.1	0	PocGH01_13_v1	1865394-1871174(+)	NA	NA	complete	NA
PocGH01_00200800	PIR protein, pseudogene	13.4806	0.888889	1	CUFF.7051.1,PocGH01_00200800.1	0	PocGH01_00_v1_contig_544	45387-46066(+)	NA	NA	complete	NA
PocGH01_00079200	PIR protein	2.06441	0.875	1	CUFF.5438.1,PocGH01_00079200.1	0	PocGH01_00_v1_contig_111	76958-78263(-)	NA	NA	partial	NA
PocGH01_03024100	conserved Plasmodium protein, unknown function	144.266	0.875	1	CUFF.489.1	1	PocGH01_03_v1	619424-619993(-)	NA	NA	complete	NA
PocGH01_07020900	protease, putative	24.8663	0.866667	2	CUFF.1368.1,PocGH01_07020900.1	0	PocGH01_07_v1	499805-501387(-)	NA	NA	complete	GO:0005575,GO:0016020
PocGH01_07043200	Plasmodium exported protein, unknown function	30.0125	0.866667	3	CUFF.1607.1,CUFF.1608.2,PocGH01_07043200.1	0	PocGH01_07_v1	1350039-1351116(+)	NA	NA	complete	NA
PocGH01_07023200	glycolipid transfer protein, putative	19.788	0.857143	1	CUFF.1392.1	0	PocGH01_07_v1	587341-587994(+)	NA	NA	complete	GO:0003674,GO:0005215,GO:0005319,GO:0005488,GO:0005575,GO:0005622,GO:0005623,GO:0005737,GO:0006810,GO:0006869,GO:0008150,GO:0008289,GO:0010876,GO:0017089,GO:0022892,GO:0033036,GO:0044424,GO:0044464,GO:0044699,GO:0044765,GO:0046836,GO:0051179,GO:0051234,GO:0051861,GO:0071702,GO:0097367,GO:1901264,GO:1901505,GO:1902578
PocGH01_11050300	conserved Plasmodium protein, unknown function	19.9713	0.857143	1	CUFF.3284.1,PocGH01_11050300.1	0	PocGH01_11_v1	1700538-1700915(-)	NA	NA	complete	NA
PocGH01_00233800	PIR protein, pseudogene	63.2486	0.846154	2	CUFF.7442.1,PocGH01_00233800.1	0	PocGH01_00_v1_contig_622	15292-16086(+)	NA	NA	none	NA
PocGH01_03011800	6-cysteine protein	31.1496	0.84	1	CUFF.368.1,PocGH01_03011800.1	0	PocGH01_03_v1	90426-91706(-)	NA	NA	partial	NA
PocGH01_13017300	conserved Plasmodium protein, unknown function	43.4757	0.833333	2	CUFF.4160.1,CUFF.4161.1	0	PocGH01_13_v1	354522-355814(+)	354412	NA	partial	NA
PocGH01_14067900	conserved Plasmodium protein, unknown function	123.003	0.833333	0	PocGH01_14067900.1	0	PocGH01_14_v1	2489333-2489766(-)	NA	NA	complete	NA
PocGH01_11037100	conserved Plasmodium protein, unknown function	56.2563	0.833333	0	PocGH01_11037100.1	0	PocGH01_11_v1	1147088-1147861(+)	NA	NA	complete	NA
PocGH01_14041600	conserved Plasmodium protein, unknown function	173.409	0.828125	1	CUFF.4935.1	1	PocGH01_14_v1	1308188-1309074(-)	1309711	1306819	partial	NA
PocGH01_04020700	2C-methyl-D-erythritol 2,4-cyclodiphosphate synthase, putative	60.5407	0.814815	0	PocGH01_04020700.1	0	PocGH01_04_v1	417031-417914(-)	NA	NA	complete	GO:0003674,GO:0003824,GO:0006629,GO:0006720,GO:0006721,GO:0008150,GO:0008152,GO:0008299,GO:0008610,GO:0008685,GO:0009058,GO:0009987,GO:0016114,GO:0016829,GO:0016849,GO:0044237,GO:0044238,GO:0044249,GO:0044255,GO:0044699,GO:0044710,GO:0044711,GO:0044763,GO:0071704,GO:1901576
PocGH01_07038700	elongation factor Tu, putative	213.888	0.811321	0	PocGH01_07038700.1	0	PocGH01_07_v1	1203329-1205977(-)	NA	NA	partial	GO:0000166,GO:0001882,GO:0001883,GO:0003674,GO:0003824,GO:0003924,GO:0005488,GO:0005525,GO:0016462,GO:0016787,GO:0016817,GO:0016818,GO:0017076,GO:0017111,GO:0019001,GO:0032549,GO:0032550,GO:0032553,GO:0032555,GO:0032561,GO:0035639,GO:0036094,GO:0043167,GO:0043168,GO:0097159,GO:0097367,GO:1901265,GO:1901363
PocGH01_12056600	conserved Plasmodium protein, unknown function	217.024	0.805556	0	PocGH01_12056600.1	0	PocGH01_12_v1	1903164-1903668(-)	1905379	1902788	complete	NA
PocGH01_10034300	subtilisin-like protease 3, putative	1.73992	0.8	2	CUFF.2784.1,PocGH01_10034300.1	0	PocGH01_10_v1	1001358-1003139(+)	NA	NA	complete	GO:0003674,GO:0003824,GO:0004175,GO:0004252,GO:0005575,GO:0005622,GO:0005623,GO:0005737,GO:0006508,GO:0008150,GO:0008152,GO:0008233,GO:0008236,GO:0016787,GO:0017171,GO:0019538,GO:0043170,GO:0044238,GO:0044424,GO:0044464,GO:0070011,GO:0071704
PocGH01_00106900	PIR protein, pseudogene	12.4896	0.8	3	CUFF.5760.2,CUFF.5761.1	1	PocGH01_00_v1_contig_166	64490-65482(+)	NA	NA	partial	NA
PocGH01_13013800	cytochrome c1 heme lyase, putative	13.4531	0.8	0	PocGH01_13013800.1	0	PocGH01_13_v1	169683-170664(+)	169567	171221	complete	GO:0003674,GO:0003824,GO:0004408,GO:0005575,GO:0005622,GO:0005623,GO:0005737,GO:0005739,GO:0016829,GO:0016846,GO:0043226,GO:0043227,GO:0043229,GO:0043231,GO:0044424,GO:0044444,GO:0044464
PocGH01_00033200	PIR protein	20.358	0.8	3	CUFF.6380.2,PocGH01_00033200.1	0	PocGH01_00_v1_contig_31	3008-4285(+)	NA	NA	partial	NA
PocGH01_12070100	shikimate dehydrogenase, putative	65.0586	0.794118	0	PocGH01_12070100.1	0	PocGH01_12_v1	2471984-2473133(-)	NA	NA	complete	NA
PocGH01_12015400	leucine-rich repeat protein	30.8848	0.793103	0	PocGH01_12015400.1	0	PocGH01_12_v1	218211-219921(-)	NA	NA	complete	GO:0003674,GO:0005488,GO:0005515
PocGH01_12033100	AMP deaminase, putative	34.8089	0.783784	3	CUFF.3570.1,CUFF.3571.2	1	PocGH01_12_v1	890368-893593(-)	893856	NA	partial	GO:0003674,GO:0003824,GO:0003876,GO:0006139,GO:0006163,GO:0006164,GO:0006188,GO:0006725,GO:0006753,GO:0006793,GO:0006796,GO:0006807,GO:0008150,GO:0008152,GO:0009058,GO:0009117,GO:0009123,GO:0009124,GO:0009126,GO:0009127,GO:0009150,GO:0009152,GO:0009156,GO:0009161,GO:0009165,GO:0009167,GO:0009168,GO:0009259,GO:0009260,GO:0009987,GO:0016787,GO:0016810,GO:0016814,GO:0018130,GO:0019239,GO:0019438,GO:…
PocGH01_10013100	F-actin-capping protein subunit alpha, putative	30.9592	0.782609	0	PocGH01_10013100.1	0	PocGH01_10_v1	118438-120858(-)	NA	NA	complete	GO:0003674,GO:0003779,GO:0005488,GO:0005515,GO:0005575,GO:0005622,GO:0005623,GO:0005737,GO:0005856,GO:0006996,GO:0007010,GO:0008064,GO:0008092,GO:0008150,GO:0008290,GO:0009987,GO:0010639,GO:0015629,GO:0016043,GO:0030029,GO:0030036,GO:0030832,GO:0030833,GO:0030834,GO:0030835,GO:0030837,GO:0031333,GO:0032271,GO:0032272,GO:0032535,GO:0032956,GO:0032970,GO:0032991,GO:0033043,GO:0043226,GO:0043228,GO:…
PocGH01_06016600	conserved Plasmodium protein, unknown function	68.3201	0.777778	0	CUFF.1093.1	0	PocGH01_06_v1	311352-311645(-)	NA	NA	complete	NA
PocGH01_14043700	anaphase-promoting complex subunit 10, putative	21.3275	0.777778	0	PocGH01_14043700.1	0	PocGH01_14_v1	1377659-1378663(+)	NA	NA	complete	NA
PocGH01_11048400	heptatricopeptide repeat-containing protein, putative	31.9858	0.77551	0	PocGH01_11048400.1	0	PocGH01_11_v1	1617071-1620370(-)	NA	NA	partial	NA
PocGH01_12044900	protein MGET, putative	27.2406	0.771429	0	PocGH01_12044900.1	0	PocGH01_12_v1	1393669-1395212(-)	NA	1392129	complete	NA
PocGH01_06027100	conserved protein, unknown function	23.0322	0.769231	5	CUFF.1207.1,CUFF.1208.1,CUFF.1209.2	2	PocGH01_06_v1	708398-709392(-)	709661	707900	complete	NA
PocGH01_13042800	inner membrane complex protein 1l, putative	28.5012	0.769231	1	CUFF.4417.2,PocGH01_13042800.1	0	PocGH01_13_v1	1436687-1437859(-)	NA	NA	complete	NA
PocGH01_01026500	von Willebrand factor A domain-related protein, putative	26.3977	0.764706	2	CUFF.197.2	0	PocGH01_01_v1	765181-766089(+)	765063	768499	complete	NA
PocGH01_10026000	amino acid transporter, putative	34.673	0.756098	4	CUFF.2682.1,CUFF.2683.2,CUFF.2684.1	1	PocGH01_10_v1	644637-647342(+)	NA	647522	complete	NA
PocGH01_00210400	PIR protein	6.8894	0.75	1	CUFF.7185.1,PocGH01_00210400.1	0	PocGH01_00_v1_contig_595	32921-34231(+)	NA	NA	partial	NA
PocGH01_11044200	6-cysteine protein, putative	5.43466	0.75	0	CUFF.3219.1	0	PocGH01_11_v1	1442776-1443792(+)	NA	NA	complete	GO:0005575,GO:0005623,GO:0009986,GO:0020007,GO:0020008,GO:0044464,GO:0045177
PocGH01_14075700	coronin, putative	4.14038	0.75	2	CUFF.5309.2,PocGH01_14075700.1	0	PocGH01_14_v1	2778335-2780548(+)	NA	NA	complete	GO:0003674,GO:0005488,GO:0005515
PocGH01_00129600	PIR protein	13.6072	0.75	1	CUFF.6083.1,PocGH01_00129600.1	0	PocGH01_00_v1_contig_221	96494-96919(-)	NA	NA	partial	NA
PocGH01_14052600	parasitophorous vacuolar protein 2, putative	27.6452	0.75	3	CUFF.5064.1,PocGH01_14052600.1	0	PocGH01_14_v1	1789426-1790844(-)	NA	NA	complete	GO:0005575,GO:0005576,GO:0018995,GO:0020003,GO:0030430,GO:0032991,GO:0033643,GO:0033646,GO:0033655,GO:0043226,GO:0043227,GO:0043230,GO:0043234,GO:0043245,GO:0043656,GO:0043657,GO:0044215,GO:0044216,GO:0044217,GO:0044421,GO:0065010
PocGH01_API004900	tRNA Asparagine	0	0.75	0	PocGH01_API004900.1	0	PocGH01_API_v1	27051-27122(+)	NA	NA	complete	NA
PocGH01_09020800	conserved Plasmodium protein, unknown function	1.90499	0.75	1	CUFF.2152.1,PocGH01_09020800.1	0	PocGH01_09_v1	423511-424713(+)	NA	NA	complete	NA
PocGH01_04012100	conserved protein, unknown function	2.71187	0.75	2	CUFF.558.1,PocGH01_04012100.1	0	PocGH01_04_v1	76539-78079(-)	NA	NA	complete	NA
PocGH01_00188000	PIR protein, pseudogene	7.17053	0.75	4	CUFF.6865.1,CUFF.6866.1,CUFF.6867.1	0	PocGH01_00_v1_contig_473	6326-7547(-)	NA	NA	complete	NA
PocGH01_11019300	conserved Plasmodium protein, unknown function	7.0844	0.727273	0	PocGH01_11019300.1	0	PocGH01_11_v1	353896-355893(-)	NA	353722	complete	NA
PocGH01_14076700	chitinase, putative	11.5761	0.727273	2	CUFF.5322.1,PocGH01_14076700.1	0	PocGH01_14_v1	2817115-2818197(+)	NA	NA	complete	GO:0003674,GO:0003824,GO:0004553,GO:0004568,GO:0005488,GO:0005975,GO:0006022,GO:0006026,GO:0006030,GO:0006032,GO:0006040,GO:0006807,GO:0008061,GO:0008150,GO:0008152,GO:0009056,GO:0009057,GO:0016787,GO:0016798,GO:0043170,GO:0044238,GO:0046348,GO:0071704,GO:0097367,GO:1901071,GO:1901072,GO:1901135,GO:1901136,GO:1901564,GO:1901565,GO:1901575
PocGH01_07035900	conserved Plasmodium protein, unknown function	191.778	0.725	0	PocGH01_07035900.1	0	PocGH01_07_v1	1087038-1087709(+)	1086532	NA	complete	NA
PocGH01_11053400	mitochondrial chaperone BCS1, putative	41.8797	0.724138	1	CUFF.3325.1	0	PocGH01_11_v1	1847231-1848730(-)	1848913	1846795	complete	GO:0000166,GO:0001882,GO:0001883,GO:0003674,GO:0005488,GO:0005524,GO:0005575,GO:0005622,GO:0005623,GO:0005737,GO:0005739,GO:0005740,GO:0005743,GO:0006461,GO:0006996,GO:0007005,GO:0008150,GO:0009987,GO:0016020,GO:0016043,GO:0017004,GO:0017062,GO:0017076,GO:0019866,GO:0022607,GO:0030554,GO:0031090,GO:0031966,GO:0031967,GO:0031975,GO:0032549,GO:0032550,GO:0032553,GO:0032555,GO:0032559,GO:0033108,GO:…
PocGH01_12076000	OST-HTH associated domain protein, putative	11.4185	0.71875	0	PocGH01_12076000.1	0	PocGH01_12_v1	2757216-2761229(-)	NA	NA	partial	NA
PocGH01_00125500	PIR protein	12.6017	0.714286	3	CUFF.6030.1,PocGH01_00125500.1	0	PocGH01_00_v1_contig_210	76008-77280(-)	NA	NA	partial	NA
PocGH01_12027200	thrombospondin-related anonymous protein, putative	4.17088	0.714286	1	CUFF.3519.1,PocGH01_12027200.1	0	PocGH01_12_v1	686979-688691(+)	NA	NA	complete	GO:0005575,GO:0005622,GO:0005623,GO:0005737,GO:0008150,GO:0009986,GO:0016020,GO:0020007,GO:0020009,GO:0040011,GO:0043226,GO:0043227,GO:0043229,GO:0043231,GO:0044403,GO:0044409,GO:0044419,GO:0044424,GO:0044464,GO:0045177,GO:0051701,GO:0051704,GO:0051828,GO:0052126,GO:0052192
PocGH01_00120800	hypothetical protein	12.3084	0.714286	3	CUFF.5933.2,CUFF.5934.1,CUFF.5935.2	0	PocGH01_00_v1_contig_199	48933-50082(+)	NA	NA	partial	NA
PocGH01_14071900	GPI mannosyltransferase 2, putative	12.7282	0.714286	0	PocGH01_14071900.1	0	PocGH01_14_v1	2638119-2640035(+)	2636845	NA	complete	GO:0000030,GO:0003674,GO:0003824,GO:0004584,GO:0006464,GO:0006497,GO:0006505,GO:0006506,GO:0006629,GO:0006643,GO:0006644,GO:0006650,GO:0006661,GO:0006664,GO:0006793,GO:0006796,GO:0008150,GO:0008152,GO:0008610,GO:0008654,GO:0009058,GO:0009059,GO:0009247,GO:0009987,GO:0016740,GO:0016757,GO:0016758,GO:0019538,GO:0019637,GO:0034645,GO:0036211,GO:0042157,GO:0042158,GO:0043170,GO:0043412,GO:0044237,GO:…
PocGH01_00026200	PIR protein	12.4368	0.714286	4	CUFF.5908.2,PocGH01_00026200.1	1	PocGH01_00_v1_contig_19	22142-23355(-)	NA	NA	complete	NA
PocGH01_02012400	phosphatidate cytidylyltransferase, putative	33.5996	0.712644	3	CUFF.219.1,CUFF.220.4	2	PocGH01_02_v1	86841-90479(-)	NA	NA	complete	NA
PocGH01_14074100	leucine-rich repeat protein, putative	15.0536	0.708333	1	CUFF.5294.1,PocGH01_14074100.1	0	PocGH01_14_v1	2703028-2705418(-)	2706165	NA	complete	NA
PocGH01_10035100	conserved Plasmodium protein, unknown function	28.2804	0.705882	2	CUFF.2788.1,CUFF.2790.1	1	PocGH01_10_v1	1034793-1036284(+)	NA	1036689	complete	NA
PocGH01_08044300	plasmoredoxin, putative	187.021	0.705882	1	CUFF.2012.1	0	PocGH01_08_v1	1428177-1428713(-)	1429209	1427699	complete	NA
PocGH01_08018700	MORN repeat protein, putative	25.6808	0.705882	1	CUFF.1730.1,PocGH01_08018700.1	0	PocGH01_08_v1	360398-362250(-)	362425	359370	partial	NA
PocGH01_11012200	ribosomal protein L1, putative	62.2127	0.703704	0	PocGH01_11012200.1	0	PocGH01_11_v1	85271-87179(+)	NA	87482	partial	NA
PocGH01_14058400	conserved Plasmodium protein, unknown function	33.4861	0.703297	1	CUFF.5137.1,PocGH01_14058400.1	0	PocGH01_14_v1	2069824-2074517(+)	NA	NA	partial	NA
PocGH01_05030400	protein transport protein GOT1, putative	88.5587	0.7	0	CUFF.975.1	0	PocGH01_05_v1	869072-869482(+)	NA	NA	complete	GO:0006810,GO:0008150,GO:0016192,GO:0051179,GO:0051234
PocGH01_00236100	PIR protein	28.4307	0.7	3	CUFF.7470.2,PocGH01_00236100.1	1	PocGH01_00_v1_contig_625	33737-35002(-)	NA	NA	none	NA
PocGH01_11039300	conserved Plasmodium protein, unknown function	16.3915	0.7	2	CUFF.3171.1,PocGH01_11039300.1	0	PocGH01_11_v1	1232769-1235153(-)	NA	NA	partial	NA
PocGH01_00125300	PIR protein	47.7038	0.695652	2	CUFF.6027.1,CUFF.6028.1	1	PocGH01_00_v1_contig_210	66976-68939(-)	NA	66434	complete	NA
PocGH01_11028000	phospholipase, putative	26.6387	0.695652	1	CUFF.3041.1,PocGH01_11028000.1	0	PocGH01_11_v1	759863-761785(-)	NA	NA	complete	GO:0003674,GO:0003824,GO:0006629,GO:0008150,GO:0008152,GO:0008374,GO:0016740,GO:0016746,GO:0016747,GO:0044238,GO:0044699,GO:0044710,GO:0071704
PocGH01_10025100	major facilitator superfamily domain-containing protein, putative	16.8199	0.695652	0	PocGH01_10025100.1	0	PocGH01_10_v1	608440-610627(-)	611104	607956	complete	GO:0003674,GO:0005215,GO:0005575,GO:0006810,GO:0008150,GO:0009987,GO:0016020,GO:0016021,GO:0031224,GO:0044425,GO:0044699,GO:0044763,GO:0044765,GO:0051179,GO:0051234,GO:0055085,GO:1902578
PocGH01_04016600	tetratricopeptide repeat protein, putative	43.6738	0.693878	0	PocGH01_04016600.1	0	PocGH01_04_v1	258942-261185(+)	257284	NA	complete	GO:0003674,GO:0005488,GO:0005515
PocGH01_03027500	Rab GTPase activator and protein kinase, putative	13.0761	0.693878	0	PocGH01_03027500.1	0	PocGH01_03_v1	739110-744408(+)	NA	NA	partial	GO:0000166,GO:0001882,GO:0001883,GO:0003674,GO:0003824,GO:0004672,GO:0005083,GO:0005096,GO:0005097,GO:0005099,GO:0005488,GO:0005524,GO:0006140,GO:0006464,GO:0006468,GO:0006793,GO:0006796,GO:0008047,GO:0008150,GO:0008152,GO:0009118,GO:0009894,GO:0009966,GO:0009987,GO:0010646,GO:0016301,GO:0016310,GO:0016740,GO:0016772,GO:0016773,GO:0017076,GO:0019219,GO:0019220,GO:0019222,GO:0019538,GO:0023051,GO:…
PocGH01_12078100	cysteine repeat modular protein 4, putative	0.989015	0.692308	0	PocGH01_12078100.1	0	PocGH01_12_v1	2861310-2877938(-)	NA	NA	complete	NA
PocGH01_14069900	NEDD8-conjugating enzyme UBC12, putative	131.436	0.692308	0	PocGH01_14069900.1	0	PocGH01_14_v1	2567671-2568630(+)	2567301	2570643	partial	GO:0003674,GO:0003824,GO:0016874,GO:0016879,GO:0016881
PocGH01_10031800	conserved Plasmodium protein, unknown function	60.1912	0.6875	0	PocGH01_10031800.1	0	PocGH01_10_v1	886980-888923(+)	886246	890514	complete	NA
PocGH01_11032500	conserved Plasmodium protein, unknown function	10.2691	0.685714	0	PocGH01_11032500.1	0	PocGH01_11_v1	954796-961700(+)	NA	NA	partial	NA
PocGH01_08031100	DNA replication complex GINS protein, putative	79.5735	0.685185	4	CUFF.1868.1,CUFF.1869.2,CUFF.1870.1	0	PocGH01_08_v1	905591-907545(+)	904669	908362	complete	NA
PocGH01_04027100	octaprenyl pyrophosphate synthase, putative	104.648	0.684211	0	PocGH01_04027100.1	0	PocGH01_04_v1	671136-672695(-)	673449	NA	complete	GO:0003674,GO:0003824,GO:0004659,GO:0005575,GO:0005622,GO:0005623,GO:0005737,GO:0005739,GO:0006629,GO:0006720,GO:0006721,GO:0008150,GO:0008152,GO:0008299,GO:0008610,GO:0009058,GO:0009536,GO:0009987,GO:0016108,GO:0016109,GO:0016114,GO:0016116,GO:0016117,GO:0016740,GO:0016765,GO:0020011,GO:0042440,GO:0043226,GO:0043227,GO:0043229,GO:0043231,GO:0044237,GO:0044238,GO:0044249,GO:0044255,GO:0044424,GO:…
PocGH01_05020200	conserved protein, unknown function	48.7031	0.680851	2	CUFF.843.1,CUFF.845.1	1	PocGH01_05_v1	432314-434090(-)	435049	431719	complete	NA
PocGH01_12074200	protein SOC3, putative	15.7208	0.68	1	PocGH01_12074200.1	0	PocGH01_12_v1	2666626-2670398(-)	2670767	NA	complete	GO:0005575,GO:0005622,GO:0005623,GO:0005737,GO:0005929,GO:0005930,GO:0032838,GO:0042995,GO:0043226,GO:0044422,GO:0044424,GO:0044441,GO:0044444,GO:0044463,GO:0044464,GO:0097014
PocGH01_00152200	cytoadherence linked asexual protein, putative	45.3292	0.677083	2	CUFF.6346.1,PocGH01_00152200.1	0	PocGH01_00_v1_contig_298	65594-70955(+)	NA	71170	complete	NA
PocGH01_07015300	ribosomal protein L35, apicoplast, putative	205.972	0.676471	1	PocGH01_07015300.1	0	PocGH01_07_v1	276756-277382(+)	276181	278403	complete	GO:0003674,GO:0003735,GO:0005198,GO:0005575,GO:0005622,GO:0005623,GO:0005737,GO:0005840,GO:0006412,GO:0008150,GO:0008152,GO:0009058,GO:0009059,GO:0009987,GO:0010467,GO:0019538,GO:0030529,GO:0032991,GO:0034645,GO:0043170,GO:0043226,GO:0043228,GO:0043229,GO:0043232,GO:0044237,GO:0044238,GO:0044249,GO:0044260,GO:0044267,GO:0044424,GO:0044444,GO:0044464,GO:0071704,GO:1901576
PocGH01_13019700	ATP synthase mitochondrial F1 complex assembly factor 1, putative	180.703	0.675676	0	CUFF.4185.1	0	PocGH01_13_v1	461416-461976(-)	462305	460157	complete	GO:0005575,GO:0005622,GO:0005623,GO:0005737,GO:0005739,GO:0006461,GO:0008150,GO:0016043,GO:0022607,GO:0043226,GO:0043227,GO:0043229,GO:0043231,GO:0043933,GO:0044085,GO:0044424,GO:0044444,GO:0044464,GO:0065003,GO:0070271,GO:0071822,GO:0071840
PocGH01_12027500	conserved Plasmodium protein, unknown function	59.8391	0.675	3	CUFF.3521.1,CUFF.3522.1,PocGH01_12027500.1	0	PocGH01_12_v1	697266-699270(-)	699975	NA	partial	GO:0003674,GO:0005488,GO:0005515
PocGH01_10027500	tubulin--tyrosine ligase, putative	55.2209	0.674419	1	CUFF.2702.1	1	PocGH01_10_v1	699781-701711(+)	699203	702766	complete	GO:0006464,GO:0008150,GO:0008152,GO:0009987,GO:0019538,GO:0036211,GO:0043170,GO:0043412,GO:0044237,GO:0044238,GO:0044260,GO:0044267,GO:0071704
PocGH01_00055700	PIR protein	3.05221	0.666667	2	CUFF.7563.1,PocGH01_00055700.1	0	PocGH01_00_v1_contig_73	17944-19268(+)	NA	NA	none	NA
PocGH01_00205500	PIR protein, pseudogene	4.37154	0.666667	2	CUFF.7141.1,PocGH01_00205500.1	1	PocGH01_00_v1_contig_581	17854-19179(-)	NA	NA	partial	NA
PocGH01_03011400	conserved Plasmodium protein, unknown function	5.46795	0.666667	3	CUFF.364.1	1	PocGH01_03_v1	66886-67526(-)	NA	NA	complete	NA
PocGH01_00158300	PIR protein, pseudogene	13.0357	0.666667	2	CUFF.6418.1	1	PocGH01_00_v1_contig_322	1370-2672(+)	NA	NA	complete	NA
PocGH01_00061600	PIR protein	4.26799	0.666667	2	CUFF.7624.1	1	PocGH01_00_v1_contig_81	5146-6440(-)	NA	NA	partial	NA
PocGH01_09010700	conserved Plasmodium protein, unknown function	268.163	0.666667	0	CUFF.2048.2	0	PocGH01_09_v1	32516-32701(+)	NA	NA	partial	NA
PocGH01_00226400	hypothetical protein	4.84459	0.666667	2	CUFF.7374.1,CUFF.7375.2	1	PocGH01_00_v1_contig_612	42549-43188(-)	NA	NA	complete	NA
PocGH01_09044300	sporozoite surface protein essential for liver stage development, putative	5.20842	0.666667	3	CUFF.2391.1,CUFF.2392.1	1	PocGH01_09_v1	1408703-1409582(-)	NA	NA	complete	GO:0005575,GO:0005576,GO:0005623,GO:0005886,GO:0008150,GO:0009986,GO:0009987,GO:0016020,GO:0018995,GO:0020003,GO:0020005,GO:0021700,GO:0030154,GO:0030430,GO:0032502,GO:0033643,GO:0033646,GO:0033655,GO:0043226,GO:0043227,GO:0043230,GO:0043245,GO:0043656,GO:0043657,GO:0044215,GO:0044216,GO:0044217,GO:0044421,GO:0044422,GO:0044464,GO:0044699,GO:0044763,GO:0044767,GO:0048468,GO:0048469,GO:0048856,GO:…
PocGH01_06025000	conserved Plasmodium protein, unknown function	5.07171	0.666667	1	CUFF.1184.1	1	PocGH01_06_v1	632339-634996(-)	NA	NA	partial	NA
PocGH01_10029500	conserved protein, unknown function	116.114	0.666667	1	CUFF.2723.1	0	PocGH01_10_v1	763111-763723(+)	762389	764604	complete	NA
PocGH01_00208500	PIR protein	2.57591	0.666667	0	PocGH01_00208500.1	0	PocGH01_00_v1_contig_593	40648-41746(-)	NA	NA	complete	NA
PocGH01_00207500	PIR protein	0.86138	0.666667	0	PocGH01_00207500.1	0	PocGH01_00_v1_contig_589	46831-48395(-)	NA	NA	complete	NA
PocGH01_09042700	conserved Plasmodium protein, unknown function	3.00794	0.666667	1	CUFF.2371.1	1	PocGH01_09_v1	1333295-1335983(-)	NA	1332995	partial	NA
PocGH01_11012000	mitochondrial import inner membrane translocase subunit TIM9, putative	49.2839	0.666667	0	PocGH01_11012000.1	0	PocGH01_11_v1	80300-80578(+)	NA	NA	complete	NA
PocGH01_00187000	PIR protein	9.42917	0.666667	3	CUFF.6839.1,CUFF.6840.1	1	PocGH01_00_v1_contig_463	49138-50438(-)	50549	NA	partial	NA
PocGH01_14059300	homocysteine S-methyltransferase, putative	36.6302	0.666667	0	PocGH01_14059300.1	0	PocGH01_14_v1	2128485-2130026(+)	2128301	NA	complete	GO:0003674,GO:0003824,GO:0008168,GO:0008172,GO:0008757,GO:0008898,GO:0016740,GO:0016741
PocGH01_14041900	radial spoke head protein 9, putative	16.1067	0.666667	1	CUFF.4938.1,PocGH01_14041900.1	0	PocGH01_14_v1	1315525-1316679(+)	NA	NA	complete	NA
PocGH01_10035500	conserved Plasmodium protein, unknown function	103.396	0.660714	3	CUFF.2791.1,CUFF.2792.1,CUFF.2793.1	1	PocGH01_10_v1	1041163-1042265(-)	NA	1040778	complete	NA
PocGH01_11032200	sphingomyelin synthase 2, putative	93.2273	0.659091	0	PocGH01_11032200.1	0	PocGH01_11_v1	942798-944042(-)	NA	NA	complete	NA
PocGH01_02017500	4-hydroxy-3-methylbut-2-enyl diphosphate reductase, putative	171.351	0.658228	0	CUFF.271.2	0	PocGH01_02_v1	278200-279645(-)	280748	277584	complete	GO:0003674,GO:0003824,GO:0005488,GO:0006081,GO:0006082,GO:0006090,GO:0006629,GO:0006644,GO:0006720,GO:0006793,GO:0006796,GO:0008150,GO:0008152,GO:0008299,GO:0008610,GO:0008654,GO:0009058,GO:0009240,GO:0009987,GO:0016491,GO:0016725,GO:0016726,GO:0019288,GO:0019637,GO:0019682,GO:0019752,GO:0032787,GO:0043167,GO:0043169,GO:0043436,GO:0044237,GO:0044238,GO:0044249,GO:0044255,GO:0044281,GO:0044699,GO:…
PocGH01_05012300	folate transporter 1, putative	12.3973	0.65	0	PocGH01_05012300.1	0	PocGH01_05_v1	111424-113750(+)	NA	NA	partial	GO:0005575,GO:0006810,GO:0008150,GO:0016020,GO:0016021,GO:0031224,GO:0044425,GO:0051179,GO:0051234
PocGH01_07014600	conserved Plasmodium protein, unknown function	61.5529	0.648649	0	PocGH01_07014600.1	0	PocGH01_07_v1	247012-250986(-)	NA	NA	complete	NA
PocGH01_13042500	cysteine protease ATG4, putative	42.6007	0.647059	2	CUFF.4410.2,CUFF.4411.1	0	PocGH01_13_v1	1410771-1414273(-)	NA	1410509	complete	NA
PocGH01_14035400	GTPase, putative	23.0228	0.642857	0	PocGH01_14035400.1	0	PocGH01_14_v1	1051040-1052415(+)	NA	1052492	complete	GO:0000166,GO:0001882,GO:0001883,GO:0003674,GO:0005488,GO:0005525,GO:0017076,GO:0019001,GO:0032549,GO:0032550,GO:0032553,GO:0032555,GO:0032561,GO:0035639,GO:0036094,GO:0043167,GO:0043168,GO:0097159,GO:0097367,GO:1901265,GO:1901363
PocGH01_09050800	apicoplast import protein Tic20, putative	48.6374	0.638298	1	CUFF.2468.1	1	PocGH01_09_v1	1717253-1719012(-)	1719595	1716883	partial	GO:0005575,GO:0005622,GO:0005623,GO:0005737,GO:0006810,GO:0008104,GO:0008150,GO:0009536,GO:0015031,GO:0016020,GO:0016021,GO:0017038,GO:0020011,GO:0031224,GO:0033036,GO:0043226,GO:0043227,GO:0043229,GO:0043231,GO:0044424,GO:0044425,GO:0044444,GO:0044464,GO:0044699,GO:0044765,GO:0045184,GO:0051179,GO:0051234,GO:0071702,GO:1902578
PocGH01_00208300	hypothetical protein	15.3357	0.636364	4	CUFF.7168.2,CUFF.7169.1	3	PocGH01_00_v1_contig_593	29972-31606(-)	NA	NA	complete	NA
PocGH01_13028800	surface-related antigen SRA, putative	11.7458	0.636364	1	CUFF.4292.1	0	PocGH01_13_v1	900702-903685(+)	NA	NA	complete	NA
PocGH01_11019100	PH domain-containing protein, putative	18.7898	0.633333	2	CUFF.2950.1,CUFF.2951.2	1	PocGH01_11_v1	348937-352021(+)	348750	352542	partial	NA
PocGH01_12033700	transcriptional regulatory protein sir2a, putative	68.6778	0.62963	0	PocGH01_12033700.1	0	PocGH01_12_v1	918012-918857(-)	NA	917816	complete	GO:0000166,GO:0003674,GO:0005488,GO:0036094,GO:0043167,GO:0043168,GO:0048037,GO:0050662,GO:0051287,GO:0070403,GO:0097159,GO:1901265,GO:1901363
PocGH01_07039700	conserved Plasmodium protein, unknown function	54.9966	0.625	1	CUFF.1571.2	1	PocGH01_07_v1	1237325-1238579(+)	1235306	1238807	partial	NA
PocGH01_14039600	integral membrane protein GPR180, putative	12.6179	0.625	0	PocGH01_14039600.1	0	PocGH01_14_v1	1255584-1257880(+)	NA	1258273	complete	GO:0007154,GO:0007165,GO:0007166,GO:0007186,GO:0008150,GO:0009987,GO:0010033,GO:0019236,GO:0023052,GO:0042221,GO:0044699,GO:0044700,GO:0044763,GO:0050789,GO:0050794,GO:0050896,GO:0051716,GO:0065007
PocGH01_01018400	DNA repair protein RAD14, putative	104.067	0.62	1	CUFF.98.1	0	PocGH01_01_v1	402524-403672(+)	402156	404575	complete	NA
PocGH01_14042800	perforin-like protein 2, putative	50.279	0.619718	2	CUFF.4947.2,CUFF.4948.1	0	PocGH01_14_v1	1342043-1345372(+)	NA	1345599	complete	NA
PocGH01_04013000	conserved Plasmodium protein, unknown function	36.5484	0.617647	0	PocGH01_04013000.1	0	PocGH01_04_v1	104854-108582(+)	104137	NA	complete	NA
PocGH01_06014400	apicoplast integral membrane protein, putative	112.744	0.616438	4	CUFF.1067.2,CUFF.1068.1	2	PocGH01_06_v1	182221-183717(-)	186383	182127	complete	GO:0005575,GO:0005622,GO:0005623,GO:0005737,GO:0009536,GO:0016020,GO:0016021,GO:0020011,GO:0031224,GO:0043226,GO:0043227,GO:0043229,GO:0043231,GO:0044424,GO:0044425,GO:0044444,GO:0044464
PocGH01_07028600	conserved Plasmodium protein, unknown function	27.5324	0.615385	0	PocGH01_07028600.1	0	PocGH01_07_v1	793883-801765(-)	NA	NA	partial	NA
PocGH01_07041500	tubulin delta chain, putative	34.1188	0.612903	1	CUFF.1585.1	0	PocGH01_07_v1	1292289-1294307(+)	1292059	1295348	complete	GO:0000166,GO:0001882,GO:0001883,GO:0003674,GO:0003824,GO:0003924,GO:0005198,GO:0005200,GO:0005488,GO:0005525,GO:0005575,GO:0005622,GO:0005623,GO:0005856,GO:0005874,GO:0006139,GO:0006152,GO:0006163,GO:0006184,GO:0006195,GO:0006461,GO:0006725,GO:0006753,GO:0006793,GO:0006796,GO:0006807,GO:0007017,GO:0008150,GO:0008152,GO:0009056,GO:0009116,GO:0009117,GO:0009119,GO:0009141,GO:0009143,GO:0009144,GO:…
PocGH01_14037200	aquaporin, putative	126.281	0.608696	0	PocGH01_14037200.1	0	PocGH01_14_v1	1136693-1138558(-)	1138925	NA	complete	GO:0003674,GO:0005215,GO:0005575,GO:0006810,GO:0008150,GO:0016020,GO:0051179,GO:0051234
PocGH01_14064000	conserved protein, unknown function	45.0859	0.608696	0	PocGH01_14064000.1	0	PocGH01_14_v1	2321483-2322974(-)	2323664	NA	complete	NA
PocGH01_14030100	negative elongation factor A, putative	187.49	0.608108	2	CUFF.4803.1,CUFF.4804.1	1	PocGH01_14_v1	850772-851838(-)	852583	850376	complete	NA
PocGH01_08012500	conserved Plasmodium protein, unknown function	22.5091	0.607843	1	PocGH01_08012500.1	0	PocGH01_08_v1	107828-112169(+)	NA	NA	complete	NA
PocGH01_10033500	6-cysteine protein, putative	26.9357	0.6	0	PocGH01_10033500.1	0	PocGH01_10_v1	967376-968431(+)	NA	968474	complete	GO:0005575,GO:0005622,GO:0005623,GO:0005886,GO:0009986,GO:0016020,GO:0020007,GO:0020009,GO:0031224,GO:0031225,GO:0031226,GO:0043226,GO:0043227,GO:0043229,GO:0043231,GO:0044424,GO:0044425,GO:0044459,GO:0044464,GO:0045177,GO:0046658,GO:0071944
PocGH01_00140100	PIR protein, pseudogene	7.75322	0.6	2	CUFF.6211.1,PocGH01_00140100.1	0	PocGH01_00_v1_contig_258	1292-2369(-)	NA	NA	complete	NA
PocGH01_14039400	conserved Plasmodium protein, unknown function	18.6032	0.6	1	CUFF.4918.1	1	PocGH01_14_v1	1249656-1250155(-)	1250349	1248444	partial	NA
PocGH01_10010900	dolichol-phosphate mannosyltransferase subunit 3, putative	203.76	0.594595	1	CUFF.2520.1	1	PocGH01_10_v1	38456-39020(+)	NA	NA	complete	GO:0005975,GO:0006464,GO:0006486,GO:0008150,GO:0008152,GO:0009058,GO:0009059,GO:0009100,GO:0009101,GO:0009987,GO:0019538,GO:0034645,GO:0036211,GO:0043170,GO:0043412,GO:0043413,GO:0044237,GO:0044238,GO:0044249,GO:0044260,GO:0044267,GO:0044699,GO:0044710,GO:0044723,GO:0044763,GO:0070085,GO:0071704,GO:1901135,GO:1901137,GO:1901576
PocGH01_13050900	WD repeat-containing protein, putative	136	0.591398	0	PocGH01_13050900.1	0	PocGH01_13_v1	1800740-1802433(+)	1800472	NA	complete	GO:0003674,GO:0005488,GO:0005515
PocGH01_14031400	C-Myc-binding protein, putative	66.8586	0.588235	2	CUFF.4815.1,CUFF.4817.1	0	PocGH01_14_v1	902331-902949(-)	NA	900539	complete	NA
PocGH01_02012200	conserved Plasmodium protein, unknown function	48.5076	0.588235	0	CUFF.220.4	0	PocGH01_02_v1	84047-84763(-)	NA	NA	complete	NA
PocGH01_00226500	hypothetical protein	153.556	0.584416	3	CUFF.7379.1	0	PocGH01_00_v1_contig_613	10834-11667(-)	11998	NA	complete	NA
PocGH01_09021000	glycerol-3-phosphate dehydrogenase, putative	25.9928	0.576923	0	PocGH01_09021000.1	0	PocGH01_09_v1	432144-434788(-)	435167	431400	complete	GO:0000166,GO:0003674,GO:0003824,GO:0004367,GO:0005488,GO:0005515,GO:0005575,GO:0005622,GO:0005623,GO:0005737,GO:0005975,GO:0006072,GO:0006793,GO:0006796,GO:0008150,GO:0008152,GO:0009056,GO:0009331,GO:0009987,GO:0016491,GO:0016614,GO:0016616,GO:0019637,GO:0032991,GO:0036094,GO:0042802,GO:0042803,GO:0043234,GO:0044237,GO:0044238,GO:0044424,GO:0044444,GO:0044464,GO:0044699,GO:0044710,GO:0046168,GO:…
PocGH01_01016900	chloroquine resistance transporter, putative	43.9085	0.571429	3	CUFF.83.2,CUFF.84.1,CUFF.85.1	1	PocGH01_01_v1	323118-326399(+)	322660	NA	partial	GO:0000041,GO:0003674,GO:0005215,GO:0005381,GO:0006810,GO:0006811,GO:0006812,GO:0006826,GO:0006855,GO:0008150,GO:0008324,GO:0009987,GO:0015075,GO:0015091,GO:0015093,GO:0015238,GO:0015682,GO:0015684,GO:0015893,GO:0022857,GO:0022890,GO:0022891,GO:0022892,GO:0030001,GO:0042221,GO:0042493,GO:0044699,GO:0044763,GO:0044765,GO:0046873,GO:0046915,GO:0050896,GO:0051179,GO:0051234,GO:0055085,GO:0070838,GO:…
PocGH01_07037500	procollagen lysine 5-dioxygenase, putative	25.959	0.571429	0	PocGH01_07037500.1	0	PocGH01_07_v1	1133498-1135138(+)	NA	NA	complete	NA
PocGH01_00023400	PIR protein	9.59364	0.571429	0	PocGH01_00023400.1	0	PocGH01_00_v1_contig_16	5002-7179(+)	NA	NA	partial	NA
PocGH01_14049600	50S ribosomal protein L24, putative	35.6384	0.571429	1	PocGH01_14049600.1	0	PocGH01_14_v1	1666761-1667456(-)	1668537	1666215	complete	GO:0003674,GO:0003735,GO:0005198,GO:0005575,GO:0005622,GO:0005623,GO:0005737,GO:0005840,GO:0006412,GO:0008150,GO:0008152,GO:0009058,GO:0009059,GO:0009987,GO:0010467,GO:0019538,GO:0030529,GO:0032991,GO:0034645,GO:0043170,GO:0043226,GO:0043228,GO:0043229,GO:0043232,GO:0044237,GO:0044238,GO:0044249,GO:0044260,GO:0044267,GO:0044424,GO:0044444,GO:0044464,GO:0071704,GO:1901576
PocGH01_00169300	PIR protein, pseudogene	16.9583	0.571429	3	CUFF.6569.2,PocGH01_00169300.1	0	PocGH01_00_v1_contig_375	28973-30069(+)	NA	NA	complete	NA
PocGH01_14069500	conserved Plasmodium protein, unknown function	32.862	0.566667	0	PocGH01_14069500.1	0	PocGH01_14_v1	2553402-2556211(+)	2552120	2556560	complete	NA
PocGH01_08033600	conserved Plasmodium protein, unknown function	42.4038	0.56	3	CUFF.1904.1,PocGH01_08033600.1	0	PocGH01_08_v1	1018018-1019721(-)	NA	NA	complete	NA
PocGH01_12070800	conserved Plasmodium protein, unknown function	60.0286	0.56	2	CUFF.3980.2	2	PocGH01_12_v1	2514746-2516180(-)	NA	2514512	complete	NA
PocGH01_12050500	conserved Plasmodium protein, unknown function	157.669	0.559783	1	CUFF.3778.1	1	PocGH01_12_v1	1665693-1668534(-)	NA	1664524	complete	NA
PocGH01_10023800	apicortin, putative	35.7685	0.555556	0	PocGH01_10023800.1	0	PocGH01_10_v1	547484-548233(+)	545797	548678	complete	GO:0007154,GO:0007165,GO:0008150,GO:0009987,GO:0023052,GO:0035556,GO:0044699,GO:0044700,GO:0044763,GO:0050789,GO:0050794,GO:0050896,GO:0051716,GO:0065007
PocGH01_14036900	conserved Plasmodium protein, unknown function	3.90257	0.555556	0	PocGH01_14036900.1	0	PocGH01_14_v1	1123501-1124709(+)	NA	NA	complete	NA
PocGH01_11044400	conserved Plasmodium protein, unknown function	37.5689	0.555556	0	CUFF.3219.1	0	PocGH01_11_v1	1447110-1447475(+)	NA	1447914	complete	NA
PocGH01_12055900	golgi apparatus membrane protein TVP23, putative	37.2868	0.555556	2	CUFF.3831.1,CUFF.3832.1,PocGH01_12055900.1	0	PocGH01_12_v1	1876319-1877399(-)	1878281	1875617	complete	GO:0005575,GO:0016020,GO:0016021,GO:0031224,GO:0044425
PocGH01_07042300	conserved Plasmodium protein, unknown function	19.0739	0.55	1	CUFF.1594.1,PocGH01_07042300.1	0	PocGH01_07_v1	1310195-1311240(+)	1310129	1312723	complete	NA
PocGH01_08022600	male gamete fusion factor HAP2, putative	17.3725	0.55	1	CUFF.1777.1,PocGH01_08022600.1	0	PocGH01_08_v1	513149-515732(+)	NA	NA	complete	NA
PocGH01_10027000	conserved Plasmodium protein, unknown function	8.18958	0.538462	2	CUFF.2697.1	2	PocGH01_10_v1	683177-684641(+)	682139	685434	partial	NA
PocGH01_07030300	3-oxoacyl-[acyl-carrier-protein] reductase, putative	8.33176	0.538462	1	CUFF.1465.1	1	PocGH01_07_v1	871150-872589(-)	873223	870362	complete	GO:0000166,GO:0003674,GO:0003824,GO:0004312,GO:0004316,GO:0005488,GO:0006082,GO:0006629,GO:0006631,GO:0006633,GO:0008150,GO:0008152,GO:0008610,GO:0009058,GO:0009987,GO:0016053,GO:0016491,GO:0016614,GO:0016616,GO:0016740,GO:0016746,GO:0016747,GO:0019752,GO:0032787,GO:0036094,GO:0043436,GO:0044237,GO:0044238,GO:0044249,GO:0044255,GO:0044281,GO:0044283,GO:0044699,GO:0044710,GO:0044711,GO:0044763,GO:…
PocGH01_05025200	ubiquitin, putative	83.6203	0.537037	0	CUFF.920.1	0	PocGH01_05_v1	646952-648281(+)	646414	648828	complete	GO:0003674,GO:0005488,GO:0005515
PocGH01_12027600	DNA replication complex GINS protein, putative	10.2476	0.533333	2	CUFF.3523.1,CUFF.3524.1	1	PocGH01_12_v1	700480-702347(-)	NA	699768	complete	NA
PocGH01_07034800	conserved Plasmodium protein, unknown function	14.5854	0.533333	1	PocGH01_07034800.1	0	PocGH01_07_v1	1054966-1058357(-)	NA	1054526	complete	NA
PocGH01_10028000	mitochondrial import inner membrane translocase subunit TIM16, putative	38.605	0.526316	0	PocGH01_10028000.1	0	PocGH01_10_v1	713893-714758(-)	714887	713817	complete	NA
PocGH01_10028100	GTP-binding protein, putative	5.41631	0.526316	3	CUFF.2708.2	3	PocGH01_10_v1	715583-717374(+)	NA	717893	complete	GO:0000166,GO:0000910,GO:0000917,GO:0001882,GO:0001883,GO:0003674,GO:0005488,GO:0005525,GO:0007049,GO:0008150,GO:0009987,GO:0016043,GO:0017076,GO:0019001,GO:0022402,GO:0022607,GO:0032506,GO:0032549,GO:0032550,GO:0032553,GO:0032555,GO:0032561,GO:0035639,GO:0036094,GO:0043167,GO:0043168,GO:0044085,GO:0044699,GO:0044763,GO:0051301,GO:0071840,GO:0090529,GO:0097159,GO:0097367,GO:1901265,GO:1901363
PocGH01_05032000	conserved Plasmodium protein, unknown function	13.6448	0.525424	0	PocGH01_05032000.1	0	PocGH01_05_v1	950919-957567(-)	NA	NA	complete	NA
PocGH01_12039600	beta-hydroxyacyl-ACP dehydratase, putative	47.5854	0.52381	0	PocGH01_12039600.1	0	PocGH01_12_v1	1181901-1183070(+)	NA	1183749	partial	GO:0003674,GO:0003824,GO:0005575,GO:0005622,GO:0005623,GO:0005737,GO:0006082,GO:0006629,GO:0006631,GO:0006633,GO:0008150,GO:0008152,GO:0008610,GO:0009058,GO:0009987,GO:0016053,GO:0016829,GO:0016835,GO:0016836,GO:0019752,GO:0032787,GO:0043436,GO:0044237,GO:0044238,GO:0044249,GO:0044255,GO:0044281,GO:0044283,GO:0044424,GO:0044464,GO:0044699,GO:0044710,GO:0044711,GO:0044763,GO:0046394,GO:0071704,GO:…
PocGH01_13018500	mitochondrial import inner membrane translocase subunit TIM10, putative	302.131	0.52381	1	CUFF.4169.1	0	PocGH01_13_v1	412116-412343(+)	NA	NA	complete	NA
PocGH01_11020000	guanylyl cyclase beta, putative	6.46453	0.522727	1	PocGH01_11020000.1	0	PocGH01_11_v1	398058-410131(-)	NA	397650	partial	GO:0000166,GO:0003674,GO:0003824,GO:0005488,GO:0006139,GO:0006725,GO:0006753,GO:0006793,GO:0006796,GO:0006807,GO:0007154,GO:0007165,GO:0008150,GO:0008152,GO:0009058,GO:0009117,GO:0009165,GO:0009187,GO:0009190,GO:0009987,GO:0016829,GO:0016849,GO:0018130,GO:0019438,GO:0019637,GO:0023052,GO:0034641,GO:0034654,GO:0035556,GO:0036094,GO:0043167,GO:0043169,GO:0044237,GO:0044238,GO:0044249,GO:0044271,GO:…
PocGH01_05025000	dihydrolipoyl dehydrogenase, apicoplast, putative	21.4556	0.521739	0	PocGH01_05025000.1	0	PocGH01_05_v1	637454-639451(-)	639812	NA	complete	GO:0000166,GO:0003674,GO:0003824,GO:0005488,GO:0008150,GO:0008152,GO:0009987,GO:0016491,GO:0016651,GO:0016667,GO:0016668,GO:0019725,GO:0036094,GO:0042592,GO:0043167,GO:0043168,GO:0044699,GO:0044710,GO:0044763,GO:0045454,GO:0048037,GO:0050660,GO:0050662,GO:0050789,GO:0050794,GO:0055114,GO:0065007,GO:0065008,GO:0097159,GO:1901265,GO:1901363
PocGH01_11013800	phosphatidylserine synthase, putative	48.9963	0.516854	3	CUFF.2898.1,CUFF.2899.1	2	PocGH01_11_v1	139902-142955(+)	139582	143384	partial	GO:0006082,GO:0006520,GO:0006575,GO:0006629,GO:0006644,GO:0006650,GO:0006658,GO:0006659,GO:0006793,GO:0006796,GO:0006807,GO:0008150,GO:0008152,GO:0008610,GO:0008652,GO:0008654,GO:0009058,GO:0009987,GO:0016053,GO:0019637,GO:0019752,GO:0042398,GO:0043436,GO:0044237,GO:0044238,GO:0044249,GO:0044255,GO:0044281,GO:0044283,GO:0044699,GO:0044710,GO:0044711,GO:0044763,GO:0045017,GO:0046394,GO:0046474,GO:…
PocGH01_09022500	peptidyl-prolyl cis-trans isomerase, putative	79.0164	0.509434	1	CUFF.2167.1	0	PocGH01_09_v1	490412-491595(+)	489898	493002	complete	GO:0000413,GO:0003674,GO:0003755,GO:0003824,GO:0006457,GO:0006464,GO:0008150,GO:0008152,GO:0009987,GO:0016853,GO:0016859,GO:0018193,GO:0018208,GO:0019538,GO:0036211,GO:0043170,GO:0043412,GO:0044237,GO:0044238,GO:0044260,GO:0044267,GO:0071704
PocGH01_12078700	KELT protein, pseudogene	0.960613	0.5	0	PocGH01_12078700.1	0	PocGH01_12_v1	2906432-2908115(+)	NA	NA	complete	NA
PocGH01_07018800	cysteine repeat modular protein 1, putative	1.96817	0.5	2	CUFF.1351.2,CUFF.1352.2	1	PocGH01_07_v1	426468-436193(+)	NA	436232	complete	NA
PocGH01_13020100	syntaxin, Qa-SNARE family, putative	11.3995	0.5	2	CUFF.4187.1,CUFF.4188.1	0	PocGH01_13_v1	483696-484712(-)	NA	NA	complete	GO:0003674,GO:0005488,GO:0005515,GO:0005575,GO:0006810,GO:0008150,GO:0016020,GO:0016192,GO:0051179,GO:0051234
PocGH01_00211600	tryptophan-rich protein	4.91809	0.5	2	CUFF.7202.1,CUFF.7203.1	1	PocGH01_00_v1_contig_596	36529-37597(+)	NA	NA	complete	NA
PocGH01_03016900	NAD(P)-binding protein, putative	105.118	0.5	1	CUFF.420.1	1	PocGH01_03_v1	320960-322353(-)	324059	320372	complete	GO:0003674,GO:0003824,GO:0008150,GO:0008152,GO:0016491
PocGH01_00081000	PIR protein, pseudogene	1.76421	0.5	0	PocGH01_00081000.1	0	PocGH01_00_v1_contig_114	7814-9112(+)	NA	NA	none	NA
PocGH01_00220100	PIR protein	4.11058	0.5	1	PocGH01_00220100.1	0	PocGH01_00_v1_contig_605	24092-25370(-)	NA	23696	complete	NA
PocGH01_09032000	kelch domain-containing protein, putative	5.99512	0.5	2	CUFF.2262.2,PocGH01_09032000.1	0	PocGH01_09_v1	893750-896155(-)	NA	NA	partial	NA
PocGH01_00011900	PIR protein	8.74358	0.5	5	CUFF.5965.1,CUFF.5966.2,CUFF.5967.1	2	PocGH01_00_v1_contig_2	41608-42825(+)	NA	43080	complete	NA
PocGH01_00043800	PIR protein, pseudogene	2.42894	0.5	1	CUFF.6951.2	0	PocGH01_00_v1_contig_50	13381-14379(-)	NA	NA	complete	NA
PocGH01_12045600	shewanella-like protein phosphatase 1, putative	70.8926	0.5	1	PocGH01_12045600.1	0	PocGH01_12_v1	1421611-1422711(+)	1419995	NA	complete	GO:0003674,GO:0003824,GO:0016787
PocGH01_02021700	conserved Plasmodium protein, unknown function	26.5839	0.5	1	CUFF.318.1	0	PocGH01_02_v1	484755-486326(+)	483843	NA	partial	NA
PocGH01_00025100	hypothetical protein	41.8992	0.5	2	CUFF.5791.1	0	PocGH01_00_v1_contig_17	72318-72761(-)	NA	70724	complete	NA
PocGH01_12069000	conserved Plasmodium protein, unknown function	14.0337	0.5	0	PocGH01_12069000.1	0	PocGH01_12_v1	2431477-2435376(+)	2431131	2435467	complete	GO:0005575,GO:0016020,GO:0016021,GO:0031224,GO:0044425
PocGH01_07027900	ADP-ribosylation factor, putative	18.9571	0.5	2	CUFF.1440.1,CUFF.1441.1	0	PocGH01_07_v1	773311-773694(+)	NA	NA	partial	GO:0000166,GO:0001882,GO:0001883,GO:0003674,GO:0005488,GO:0005525,GO:0017076,GO:0019001,GO:0032549,GO:0032550,GO:0032553,GO:0032555,GO:0032561,GO:0035639,GO:0036094,GO:0043167,GO:0043168,GO:0097159,GO:0097367,GO:1901265,GO:1901363
PocGH01_12030000	conserved Plasmodium protein, unknown function	1.40232	0.5	0	PocGH01_12030000.1	0	PocGH01_12_v1	781035-783245(+)	NA	NA	partial	NA
PocGH01_04019400	syntaxin, Qa-SNARE family, putative	8.95863	0.5	2	CUFF.640.1,PocGH01_04019400.1	0	PocGH01_04_v1	369186-370133(-)	NA	NA	complete	GO:0003674,GO:0005488,GO:0005515,GO:0005575,GO:0006810,GO:0008150,GO:0016020,GO:0016192,GO:0051179,GO:0051234
PocGH01_07030700	perforin-like protein 3	0.703807	0.5	1	CUFF.1469.1,PocGH01_07030700.1	0	PocGH01_07_v1	881964-884453(+)	NA	NA	complete	GO:0005575,GO:0005622,GO:0005623,GO:0008150,GO:0020007,GO:0020009,GO:0030260,GO:0040011,GO:0043226,GO:0043227,GO:0043229,GO:0043231,GO:0044403,GO:0044409,GO:0044419,GO:0044424,GO:0044464,GO:0045177,GO:0051701,GO:0051704,GO:0051806,GO:0051828,GO:0052126,GO:0052192
PocGH01_00237500	PIR protein	4.57142	0.5	2	CUFF.7483.1,CUFF.7484.1	0	PocGH01_00_v1_contig_627	36828-38154(-)	NA	NA	complete	NA
PocGH01_11038900	LMBR1 domain-containing protein, putative	37.8383	0.5	0	PocGH01_11038900.1	0	PocGH01_11_v1	1221611-1223997(+)	NA	1224804	complete	NA
PocGH01_00028600	PIR protein, pseudogene	1.36628	0.5	1	PocGH01_00028600.1	0	PocGH01_00_v1_contig_23	14306-15489(-)	NA	NA	complete	NA
PocGH01_00208000	PIR protein	3.10705	0.5	2	CUFF.7165.1,PocGH01_00208000.1	0	PocGH01_00_v1_contig_593	14656-16000(-)	NA	NA	complete	NA
PocGH01_09025200	acyl-CoA-binding protein, putative	70.4154	0.5	0	PocGH01_09025200.1	0	PocGH01_09_v1	594779-595852(-)	596597	593491	complete	GO:0000062,GO:0003674,GO:0005488,GO:0005515,GO:0043167,GO:0043168,GO:0048037,GO:0050662,GO:1901681
PocGH01_13020400	conserved Plasmodium protein, unknown function	6.17101	0.5	0	PocGH01_13020400.1	0	PocGH01_13_v1	496893-498443(-)	NA	NA	complete	NA
PocGH01_11012700	conserved Plasmodium protein, unknown function	16.8723	0.5	0	PocGH01_11012700.1	0	PocGH01_11_v1	99431-100213(-)	NA	NA	complete	NA
PocGH01_13037000	14-3-3 protein, putative	1.56232	0.5	0	PocGH01_13037000.1	0	PocGH01_13_v1	1196356-1198167(-)	NA	NA	complete	NA
PocGH01_06025700	conserved protein, unknown function	16.2448	0.5	1	CUFF.1193.1	0	PocGH01_06_v1	660595-661623(+)	NA	NA	complete	NA
PocGH01_10038400	merozoite surface protein 3, putative	2.69198	0.5	1	CUFF.2828.1	0	PocGH01_10_v1	1175216-1176517(-)	NA	NA	partial	NA
PocGH01_10034000	subtilisin-like protease 1, putative	22.3218	0.5	0	PocGH01_10034000.1	0	PocGH01_10_v1	989716-991563(+)	NA	NA	complete	GO:0003674,GO:0003824,GO:0004175,GO:0004252,GO:0005575,GO:0005576,GO:0005622,GO:0005623,GO:0006508,GO:0008150,GO:0008152,GO:0008233,GO:0008236,GO:0016787,GO:0017171,GO:0018995,GO:0019538,GO:0020003,GO:0020007,GO:0030430,GO:0033643,GO:0033646,GO:0033655,GO:0043170,GO:0043226,GO:0043227,GO:0043229,GO:0043230,GO:0043231,GO:0043245,GO:0043656,GO:0043657,GO:0044215,GO:0044216,GO:0044217,GO:0044238,GO:…
PocGH01_00014700	PIR protein	13.3155	0.5	2	CUFF.6935.2,CUFF.6936.1	0	PocGH01_00_v1_contig_5	12847-14152(+)	NA	15087	complete	NA
PocGH01_00029900	PIR protein	10.4335	0.5	0	PocGH01_00029900.1	0	PocGH01_00_v1_contig_25	11739-12875(-)	NA	NA	complete	NA
PocGH01_00222400	PIR protein	9.64398	0.5	2	CUFF.7314.1,PocGH01_00222400.1	0	PocGH01_00_v1_contig_608	17776-19061(-)	NA	NA	partial	NA
PocGH01_06012300	conserved Plasmodium protein, unknown function	9.56071	0.5	0	PocGH01_06012300.1	0	PocGH01_06_v1	90570-91274(+)	NA	NA	complete	NA
PocGH01_00231200	PIR protein	9.20711	0.5	1	CUFF.7422.1	1	PocGH01_00_v1_contig_619	16492-17267(-)	NA	NA	none	NA
PocGH01_05026900	conserved Plasmodium protein, unknown function	29.1181	0.5	0	PocGH01_05026900.1	0	PocGH01_05_v1	707645-708019(-)	710141	706063	complete	NA
PocGH01_04019500	conserved protein, unknown function	7.80383	0.5	0	PocGH01_04019500.1	0	PocGH01_04_v1	372025-373976(+)	NA	374329	complete	NA
PocGH01_00173600	PIR protein, pseudogene	12.9266	0.5	3	CUFF.6611.1,PocGH01_00173600.1	0	PocGH01_00_v1_contig_392	3963-4765(+)	NA	NA	none	NA
PocGH01_00169150	PIR protein, pseudogene	1.82931	0.5	1	PocGH01_00169150.1	0	PocGH01_00_v1_contig_375	20793-21750(+)	NA	NA	complete	NA
PocGH01_00124000	PIR protein, pseudogene	5.26013	0.5	2	CUFF.6007.1	0	PocGH01_00_v1_contig_209	6083-7184(-)	NA	NA	complete	NA
PocGH01_08046300	PIR protein	3.24517	0.5	1	PocGH01_08046300.1	0	PocGH01_08_v1	1525037-1526573(+)	NA	NA	complete	NA
PocGH01_06025300	conserved Plasmodium protein, unknown function	24.8358	0.5	0	PocGH01_06025300.1	0	PocGH01_06_v1	647518-648646(-)	648732	646487	complete	NA
PocGH01_00195900	hypothetical protein	3.37904	0.5	1	CUFF.6980.1	0	PocGH01_00_v1_contig_515	14643-15400(+)	NA	NA	complete	NA
PocGH01_14023200	serine/threonine protein kinase PK9, putative	19.6592	0.5	0	CUFF.4727.1	0	PocGH01_14_v1	556499-557602(+)	555627	NA	complete	GO:0000166,GO:0001882,GO:0001883,GO:0003674,GO:0003824,GO:0004672,GO:0005488,GO:0005524,GO:0006464,GO:0006468,GO:0006793,GO:0006796,GO:0008150,GO:0008152,GO:0009987,GO:0016301,GO:0016310,GO:0016740,GO:0016772,GO:0016773,GO:0017076,GO:0019538,GO:0030554,GO:0032549,GO:0032550,GO:0032553,GO:0032555,GO:0032559,GO:0035639,GO:0036094,GO:0036211,GO:0043167,GO:0043168,GO:0043170,GO:0043412,GO:0044237,GO:…
PocGH01_06029900	enhancer of rudimentary homolog, putative	198.87	0.5	0	PocGH01_06029900.1	0	PocGH01_06_v1	820560-821205(+)	820388	822552	complete	GO:0006139,GO:0006220,GO:0006221,GO:0006725,GO:0006753,GO:0006793,GO:0006796,GO:0006807,GO:0007049,GO:0008150,GO:0008152,GO:0008593,GO:0009058,GO:0009117,GO:0009165,GO:0009966,GO:0009967,GO:0009987,GO:0010646,GO:0010647,GO:0018130,GO:0019438,GO:0019637,GO:0023051,GO:0023056,GO:0034641,GO:0034654,GO:0044237,GO:0044238,GO:0044249,GO:0044271,GO:0044281,GO:0044699,GO:0044710,GO:0044711,GO:0044763,GO:…
PocGH01_00224100	PIR protein	3.20967	0.5	2	CUFF.7348.1,CUFF.7349.1,PocGH01_00224100.1	0	PocGH01_00_v1_contig_610	6335-7636(-)	NA	NA	complete	NA
PocGH01_00170400	PIR protein	9.24202	0.5	1	PocGH01_00170400.1	0	PocGH01_00_v1_contig_377	443-1711(+)	NA	NA	none	NA
PocGH01_01014100	conserved Plasmodium protein, unknown function	56.5939	0.5	3	CUFF.53.1,CUFF.54.1,PocGH01_01014100.1	0	PocGH01_01_v1	214653-215419(+)	214315	215996	complete	NA
PocGH01_00125900	PIR protein	2.88796	0.5	1	CUFF.6034.1,PocGH01_00125900.1	0	PocGH01_00_v1_contig_210	98105-99411(-)	NA	NA	none	NA
PocGH01_00219500	Plasmodium exported protein (PHIST), unknown function	0.498666	0.5	0	PocGH01_00219500.1	0	PocGH01_00_v1_contig_604	33043-33853(-)	NA	NA	complete	NA
PocGH01_12053400	MORN repeat protein, putative	11.0437	0.5	0	PocGH01_12053400.1	0	PocGH01_12_v1	1799578-1801054(+)	NA	1801155	complete	NA
PocGH01_00184700	PIR protein, pseudogene	8.86882	0.5	2	CUFF.6789.1,CUFF.6790.1	0	PocGH01_00_v1_contig_452	33319-34230(+)	NA	NA	complete	NA
PocGH01_13028100	conserved Plasmodium protein, unknown function	5.50027	0.5	0	PocGH01_13028100.1	0	PocGH01_13_v1	870897-876337(-)	NA	NA	partial	NA
PocGH01_12018100	conserved Plasmodium protein, unknown function	26.7082	0.489362	0	PocGH01_12018100.1	0	PocGH01_12_v1	321895-324771(-)	325420	320537	complete	GO:0003674,GO:0005488,GO:0005515,GO:0008270,GO:0043167,GO:0043169,GO:0046872,GO:0046914
PocGH01_11038700	rhomboid protease ROM10, putative	73.3361	0.488372	0	PocGH01_11038700.1	0	PocGH01_11_v1	1215352-1217305(+)	1213798	1217737	complete	GO:0003674,GO:0003824,GO:0004175,GO:0004252,GO:0005575,GO:0008233,GO:0008236,GO:0016020,GO:0016021,GO:0016787,GO:0017171,GO:0031224,GO:0044425,GO:0070011
PocGH01_12045100	mediator of RNA polymerase II transcription subunit 6, putative	360.988	0.488372	0	PocGH01_12045100.1	0	PocGH01_12_v1	1396343-1396969(-)	1397690	NA	complete	GO:0000988,GO:0000989,GO:0001076,GO:0001104,GO:0003674,GO:0003712,GO:0005575,GO:0005622,GO:0005623,GO:0005634,GO:0005654,GO:0006355,GO:0006357,GO:0008150,GO:0009889,GO:0010468,GO:0010556,GO:0016592,GO:0019219,GO:0019222,GO:0031323,GO:0031326,GO:0031974,GO:0031981,GO:0032991,GO:0043226,GO:0043227,GO:0043229,GO:0043231,GO:0043233,GO:0043234,GO:0044422,GO:0044424,GO:0044428,GO:0044446,GO:0044451,GO:…
PocGH01_10017800	MerC domain-containing protein, putative	82.3273	0.488095	2	CUFF.2599.1,PocGH01_10017800.1	0	PocGH01_10_v1	287672-289744(+)	NA	290601	partial	NA
PocGH01_13024100	conserved Plasmodium protein, unknown function	6.07058	0.487805	0	PocGH01_13024100.1	0	PocGH01_13_v1	655912-664194(+)	NA	NA	partial	NA
PocGH01_12072800	ADP-ribosylation factor, putative	136.416	0.48	0	PocGH01_12072800.1	0	PocGH01_12_v1	2615571-2616575(+)	2614973	2617738	complete	GO:0000166,GO:0001882,GO:0001883,GO:0003674,GO:0005488,GO:0005525,GO:0005575,GO:0005622,GO:0005623,GO:0006810,GO:0006886,GO:0007154,GO:0007165,GO:0007264,GO:0008104,GO:0008150,GO:0009987,GO:0015031,GO:0017076,GO:0019001,GO:0023052,GO:0032549,GO:0032550,GO:0032553,GO:0032555,GO:0032561,GO:0033036,GO:0034613,GO:0035556,GO:0035639,GO:0036094,GO:0043167,GO:0043168,GO:0044464,GO:0044699,GO:0044700,GO:…
PocGH01_03014700	transcription factor, putative	26.4509	0.478261	0	PocGH01_03014700.1	0	PocGH01_03_v1	230979-233567(+)	NA	NA	partial	GO:0003674,GO:0003676,GO:0005488,GO:0006139,GO:0006351,GO:0006725,GO:0006807,GO:0008150,GO:0008152,GO:0008270,GO:0009058,GO:0009059,GO:0009987,GO:0010467,GO:0016070,GO:0018130,GO:0019438,GO:0032774,GO:0034641,GO:0034645,GO:0034654,GO:0043167,GO:0043169,GO:0043170,GO:0044237,GO:0044238,GO:0044249,GO:0044260,GO:0044271,GO:0046483,GO:0046872,GO:0046914,GO:0071704,GO:0090304,GO:0097159,GO:1901360,GO:…
PocGH01_12014600	conserved Plasmodium protein, unknown function	30.987	0.478261	2	CUFF.3391.1	1	PocGH01_12_v1	175411-177024(-)	177451	173801	partial	NA
PocGH01_00068900	Plasmodium exported protein, unknown function, pseudogene	111.248	0.47619	0	PocGH01_00068900.1	0	PocGH01_00_v1_contig_91	15206-16132(-)	NA	NA	complete	NA
PocGH01_05025400	conserved Plasmodium protein, unknown function	77.8663	0.474227	0	PocGH01_05025400.1	0	PocGH01_05_v1	651528-653743(-)	654596	NA	complete	NA
PocGH01_05022800	zinc finger protein, putative	18.269	0.473684	2	CUFF.885.1,PocGH01_05022800.1	0	PocGH01_05_v1	552030-554132(-)	NA	NA	partial	GO:0003674,GO:0005488,GO:0043167,GO:0043169,GO:0046872
PocGH01_12047800	magnesium transporter, putative	28.5919	0.472222	0		0	PocGH01_12_v1	1517031-1519477(-)	1519614	NA	complete	NA
PocGH01_11031200	putative oxidoreductase, short-chain dehydrogenase family, putative	14.0777	0.470588	0	PocGH01_11031200.1	0	PocGH01_11_v1	910399-912859(-)	NA	909463	complete	GO:0003674,GO:0003824,GO:0008150,GO:0008152,GO:0016491
PocGH01_08036400	conserved protein, unknown function	49.5172	0.470588	1	CUFF.1924.1	0	PocGH01_08_v1	1110622-1111435(-)	1111532	1109662	complete	NA
PocGH01_04014300	palmitoyltransferase DHHC11, putative	8.00691	0.470588	2	CUFF.582.1,PocGH01_04014300.1	0	PocGH01_04_v1	161146-163098(+)	NA	NA	partial	GO:0003674,GO:0005488,GO:0008270,GO:0043167,GO:0043169,GO:0046872,GO:0046914
PocGH01_08027900	conserved protein, unknown function	70.3953	0.469697	1	CUFF.1832.1	0	PocGH01_08_v1	745418-746746(+)	NA	NA	partial	NA
PocGH01_14017900	conserved protein, unknown function	31.1346	0.466667	1	PocGH01_14017900.1	0	PocGH01_14_v1	357962-359182(-)	359655	357776	complete	GO:0003674,GO:0003676,GO:0003677,GO:0005488,GO:0097159,GO:1901363
PocGH01_12045000	conserved Plasmodium protein, unknown function	495.428	0.465517	2	CUFF.3712.1,CUFF.3714.1	0	PocGH01_12_v1	1395320-1396187(+)	NA	NA	complete	NA
PocGH01_13048000	conserved Plasmodium protein, unknown function	78.0554	0.464286	1	CUFF.4487.1	0	PocGH01_13_v1	1666517-1667965(+)	1664965	NA	complete	NA
PocGH01_08012900	methionine--tRNA ligase, putative	66.7714	0.462687	1	PocGH01_08012900.1	0	PocGH01_08_v1	117689-119929(-)	120120	116918	complete	GO:0000166,GO:0001882,GO:0001883,GO:0003674,GO:0003824,GO:0004812,GO:0004825,GO:0005488,GO:0005524,GO:0005575,GO:0005622,GO:0005623,GO:0005737,GO:0006082,GO:0006139,GO:0006399,GO:0006412,GO:0006418,GO:0006431,GO:0006520,GO:0006725,GO:0006807,GO:0008150,GO:0008152,GO:0009058,GO:0009059,GO:0009536,GO:0009987,GO:0010467,GO:0016070,GO:0016874,GO:0016875,GO:0016876,GO:0017076,GO:0019538,GO:0019752,GO:…
PocGH01_06010400	golgi re-assembly stacking protein, putative	12.1419	0.461538	1	PocGH01_06010400.1	0	PocGH01_06_v1	11146-12877(-)	12974	NA	complete	GO:0005575,GO:0005622,GO:0005623,GO:0005801,GO:0043226,GO:0043227,GO:0043229,GO:0043231,GO:0044424,GO:0044464
PocGH01_13027800	RNA methyltransferase, putative	51.6097	0.458333	2	CUFF.4277.1	0	PocGH01_13_v1	852578-854314(-)	855245	NA	partial	NA
PocGH01_11052000	DNA helicase, putative	36.4418	0.45679	1	PocGH01_11052000.1	0	PocGH01_11_v1	1765379-1770076(-)	1770499	NA	complete	GO:0000166,GO:0001882,GO:0001883,GO:0003674,GO:0003676,GO:0003677,GO:0003824,GO:0004518,GO:0004519,GO:0005488,GO:0005524,GO:0016787,GO:0016788,GO:0017076,GO:0030554,GO:0032549,GO:0032550,GO:0032553,GO:0032555,GO:0032559,GO:0035639,GO:0036094,GO:0043167,GO:0043168,GO:0097159,GO:0097367,GO:1901265,GO:1901363
PocGH01_13016000	IMP-specific 5'-nucleotidase, putative	15.9677	0.454545	2	CUFF.4143.2	2	PocGH01_13_v1	269552-272337(-)	NA	NA	complete	GO:0000287,GO:0003674,GO:0003824,GO:0005488,GO:0006139,GO:0006166,GO:0006190,GO:0006725,GO:0006753,GO:0006793,GO:0006796,GO:0006807,GO:0008150,GO:0008152,GO:0008252,GO:0008253,GO:0009058,GO:0009116,GO:0009117,GO:0009119,GO:0009163,GO:0009987,GO:0016787,GO:0016788,GO:0016791,GO:0018130,GO:0019438,GO:0019637,GO:0034641,GO:0034654,GO:0042278,GO:0042451,GO:0042455,GO:0042578,GO:0043094,GO:0043101,GO:…
PocGH01_00109500	tryptophan-rich protein	17.6976	0.454545	2	CUFF.5801.1	1	PocGH01_00_v1_contig_170	10507-11481(+)	NA	11760	complete	NA
PocGH01_08018200	heptatricopeptide repeat-containing protein, putative	25.724	0.452381	1	CUFF.1725.1	0	PocGH01_08_v1	342914-345528(+)	NA	NA	complete	NA
PocGH01_13034800	enoyl-CoA hydratase, putative	41.0233	0.451613	1	CUFF.4348.1	0	PocGH01_13_v1	1132457-1133731(+)	1131995	NA	complete	GO:0003674,GO:0003824,GO:0008150,GO:0008152
PocGH01_09051700	TMEM65 domain-containing protein, putative	20.8846	0.451613	1	PocGH01_09051700.1	0	PocGH01_09_v1	1757646-1760001(-)	NA	1757310	complete	GO:0003674,GO:0005488,GO:0005515
PocGH01_03026600	protein CPH1, putative	15.5415	0.45	3	CUFF.510.1,CUFF.511.2	0	PocGH01_03_v1	700347-701543(-)	NA	700222	complete	NA
PocGH01_10035300	TATA-box-binding protein, putative	48.8739	0.448276	1	CUFF.2789.1	0	PocGH01_10_v1	1038093-1038845(-)	1039326	1036916	complete	GO:0000428,GO:0003674,GO:0003676,GO:0003677,GO:0005488,GO:0005575,GO:0005622,GO:0005623,GO:0005634,GO:0005654,GO:0005667,GO:0005669,GO:0006139,GO:0006351,GO:0006352,GO:0006366,GO:0006725,GO:0006807,GO:0008150,GO:0008152,GO:0009058,GO:0009059,GO:0009987,GO:0010467,GO:0016070,GO:0016591,GO:0018130,GO:0019438,GO:0030880,GO:0031974,GO:0031981,GO:0032774,GO:0032991,GO:0034641,GO:0034645,GO:0034654,GO:…
PocGH01_06023400	conserved protein, unknown function	66.8621	0.448276	4	CUFF.1171.1,CUFF.1172.2	2	PocGH01_06_v1	584048-585293(-)	585935	583208	partial	NA
PocGH01_12057300	vacuolar protein sorting-associated protein 4, putative	64.459	0.448276	0	PocGH01_12057300.1	0	PocGH01_12_v1	1932355-1933659(+)	NA	1933974	complete	GO:0000166,GO:0001882,GO:0001883,GO:0003674,GO:0005488,GO:0005524,GO:0005575,GO:0005622,GO:0005623,GO:0005737,GO:0017076,GO:0030554,GO:0032549,GO:0032550,GO:0032553,GO:0032555,GO:0032559,GO:0035639,GO:0036094,GO:0043167,GO:0043168,GO:0044424,GO:0044464,GO:0097159,GO:0097367,GO:1901265,GO:1901363
PocGH01_09013200	conserved Plasmodium protein, unknown function	52.4464	0.447761	1	PocGH01_09013200.1	0	PocGH01_09_v1	127833-132983(-)	NA	NA	partial	NA
PocGH01_07040800	conserved Plasmodium protein, unknown function	47.8344	0.447368	1	CUFF.1578.1	1	PocGH01_07_v1	1272495-1274912(+)	NA	NA	complete	NA
PocGH01_09042100	condensin-2 complex subunit D3, putative	18.9312	0.446602	0	PocGH01_09042100.1	0	PocGH01_09_v1	1303202-1309624(+)	1302960	NA	complete	GO:0003674,GO:0005488
PocGH01_11051700	conserved Plasmodium protein, unknown function	45.2914	0.444444	0		0	PocGH01_11_v1	1756732-1757362(+)	NA	NA	complete	NA
PocGH01_14065900	ribosome-binding factor A, putative	11.3315	0.444444	1	PocGH01_14065900.1	0	PocGH01_14_v1	2425220-2426944(-)	NA	2424752	complete	GO:0006139,GO:0006364,GO:0006396,GO:0006725,GO:0006807,GO:0008150,GO:0008152,GO:0009987,GO:0010467,GO:0016070,GO:0016072,GO:0022613,GO:0034470,GO:0034641,GO:0034660,GO:0042254,GO:0043170,GO:0044085,GO:0044237,GO:0044238,GO:0044260,GO:0046483,GO:0071704,GO:0071840,GO:0090304,GO:1901360
PocGH01_10017500	conserved Plasmodium protein, unknown function	44.1987	0.444444	3	CUFF.2594.1,CUFF.2596.1	1	PocGH01_10_v1	272715-273629(+)	271688	274602	complete	NA
PocGH01_14044600	triose or hexose phosphate/phosphate translocator, putative	45.9219	0.442857	3	CUFF.4967.1,CUFF.4968.2	1	PocGH01_14_v1	1405895-1408718(-)	NA	1405237	complete	NA
PocGH01_12037000	mitochondrial fission 1 protein, putative	91.8607	0.44186	1	CUFF.3630.1	0	PocGH01_12_v1	1082145-1082844(-)	1082883	1081664	complete	GO:0000266,GO:0003674,GO:0005488,GO:0005515,GO:0005575,GO:0005622,GO:0005623,GO:0005737,GO:0005739,GO:0005740,GO:0005741,GO:0006996,GO:0007005,GO:0008150,GO:0009987,GO:0010638,GO:0010821,GO:0010822,GO:0016020,GO:0016043,GO:0019867,GO:0022603,GO:0031090,GO:0031966,GO:0031967,GO:0031968,GO:0031975,GO:0033043,GO:0043226,GO:0043227,GO:0043229,GO:0043231,GO:0044422,GO:0044424,GO:0044429,GO:0044444,GO:…
PocGH01_12048800	conserved protein, unknown function	36.3746	0.441176	0	PocGH01_12048800.1	0	PocGH01_12_v1	1577053-1579624(+)	1575307	1580626	complete	NA
PocGH01_05033300	conserved Plasmodium protein, unknown function	41.5092	0.44	0	PocGH01_05033300.1	0	PocGH01_05_v1	1015947-1016969(+)	NA	1017850	complete	NA
PocGH01_12032700	conserved Plasmodium protein, unknown function	116.04	0.436364	1	CUFF.3567.1	1	PocGH01_12_v1	868227-869088(-)	869157	867049	complete	GO:0005575,GO:0005623,GO:0044464,GO:0071944
PocGH01_00017300	glutamyl-tRNA(Gln) amidotransferase subunit A, putative	117.322	0.435897	2	CUFF.7552.1	0	PocGH01_00_v1_contig_7	34295-36291(-)	37430	34171	complete	GO:0003674,GO:0003824,GO:0016874,GO:0016879,GO:0016884
PocGH01_11045000	lsm12, putative	97.0741	0.434783	0	PocGH01_11045000.1	0	PocGH01_11_v1	1462297-1463475(-)	1463968	1461302	complete	NA
PocGH01_04021900	conserved Plasmodium protein, unknown function	57.7859	0.434783	0	PocGH01_04021900.1	0	PocGH01_04_v1	465846-472335(-)	473268	NA	complete	NA
PocGH01_13047600	conserved Plasmodium protein, unknown function	20.7533	0.433333	1	PocGH01_13047600.1	0	PocGH01_13_v1	1652991-1655965(+)	NA	NA	complete	NA
PocGH01_10028400	conserved protein, unknown function	84.5478	0.431818	0	PocGH01_10028400.1	0	PocGH01_10_v1	729420-730508(+)	729128	730971	partial	NA
PocGH01_13048800	conserved Plasmodium protein, unknown function	27.7132	0.429907	1	CUFF.4495.1	1	PocGH01_13_v1	1697287-1704743(-)	NA	NA	complete	NA
PocGH01_13040300	conserved Plasmodium protein, unknown function	105.26	0.428571	2	CUFF.4390.1,CUFF.4391.1,CUFF.4392.1	0	PocGH01_13_v1	1307251-1307907(+)	NA	1308862	complete	NA
PocGH01_08013900	IMP1-like protein, putative	7.23484	0.428571	1	PocGH01_08013900.1	0	PocGH01_08_v1	149085-150556(-)	NA	NA	complete	NA
PocGH01_13023400	histidine triad protein, putative	39.5676	0.428571	0	CUFF.4225.2	0	PocGH01_13_v1	630154-631032(+)	628773	631921	partial	GO:0003674,GO:0003824
PocGH01_12019500	UDP-N-acetylglucosamine pyrophosphorylase, putative	32.4749	0.428571	1	CUFF.3445.1	0	PocGH01_12_v1	408490-410220(+)	408106	NA	complete	GO:0003674,GO:0003824,GO:0008150,GO:0008152,GO:0016740,GO:0016772,GO:0016779,GO:0070569
PocGH01_13036400	conserved Plasmodium protein, unknown function	1.41705	0.428571	0	CUFF.4359.2	0	PocGH01_13_v1	1165874-1169488(+)	NA	NA	complete	NA
PocGH01_08011000	conserved protein, unknown function	6.25303	0.428571	0	PocGH01_08011000.1	0	PocGH01_08_v1	36325-40377(+)	NA	NA	complete	NA
PocGH01_14044100	conserved Plasmodium protein, unknown function	16.5135	0.428571	4	CUFF.4961.1,PocGH01_14044100.1	1	PocGH01_14_v1	1385999-1387247(-)	NA	NA	complete	NA
PocGH01_11017400	bifunctional polynucleotide phosphatase/kinase, putative	58.3463	0.425	0	PocGH01_11017400.1	0	PocGH01_11_v1	272857-274404(+)	NA	275099	complete	NA
PocGH01_12042700	protein transport protein YIP1, putative	88.9288	0.424658	2	CUFF.3693.1	1	PocGH01_12_v1	1312579-1314200(+)	1310743	1314896	complete	GO:0005575,GO:0016020
PocGH01_06016500	HORMA domain protein, putative	96.6642	0.421687	1	PocGH01_06016500.1	0	PocGH01_06_v1	309683-311329(+)	309109	311990	complete	NA
PocGH01_14064700	mitochondrial ribosomal protein L23 precursor, putative	52.418	0.421053	3	CUFF.5205.1,CUFF.5207.1	0	PocGH01_14_v1	2358339-2359485(+)	2357411	2360673	complete	GO:0003674,GO:0003735,GO:0005198,GO:0005575,GO:0005622,GO:0005623,GO:0005737,GO:0005840,GO:0006412,GO:0008150,GO:0008152,GO:0009058,GO:0009059,GO:0009987,GO:0010467,GO:0019538,GO:0030529,GO:0032991,GO:0034645,GO:0043170,GO:0043226,GO:0043228,GO:0043229,GO:0043232,GO:0044237,GO:0044238,GO:0044249,GO:0044260,GO:0044267,GO:0044424,GO:0044444,GO:0044464,GO:0071704,GO:1901576
PocGH01_12044600	conserved Plasmodium protein, unknown function	25.2503	0.421053	0	PocGH01_12044600.1	0	PocGH01_12_v1	1383266-1384242(+)	1382495	1386191	complete	NA
PocGH01_10037800	myosin B, putative	29.7903	0.416667	4	CUFF.2819.1,CUFF.2819.2,PocGH01_10037800.1	1	PocGH01_10_v1	1145870-1150005(+)	NA	1150198	partial	GO:0000166,GO:0001882,GO:0001883,GO:0003674,GO:0003774,GO:0003824,GO:0005488,GO:0005524,GO:0005575,GO:0005622,GO:0005623,GO:0005856,GO:0015629,GO:0016459,GO:0016462,GO:0016787,GO:0016817,GO:0016818,GO:0017076,GO:0017111,GO:0030554,GO:0032549,GO:0032550,GO:0032553,GO:0032555,GO:0032559,GO:0032991,GO:0035639,GO:0036094,GO:0043167,GO:0043168,GO:0043226,GO:0043228,GO:0043229,GO:0043232,GO:0043234,GO:…
PocGH01_07020100	conserved Plasmodium protein, unknown function	78.9201	0.416667	0	CUFF.1361.1	0	PocGH01_07_v1	479587-479943(+)	NA	NA	complete	NA
PocGH01_14020300	conserved protein, unknown function	90.8363	0.416667	1	CUFF.4704.1	1	PocGH01_14_v1	436687-437989(+)	436506	438682	complete	NA
PocGH01_12052800	thioredoxin-like protein, putative	104.849	0.416667	0	CUFF.3804.1	0	PocGH01_12_v1	1775955-1776314(+)	NA	NA	complete	GO:0008150,GO:0009987,GO:0019725,GO:0042592,GO:0044699,GO:0044763,GO:0045454,GO:0050789,GO:0050794,GO:0065007,GO:0065008
PocGH01_08015000	roadblock/LC7 domain-containing protein, putative	133.893	0.415094	0	PocGH01_08015000.1	0	PocGH01_08_v1	183571-184603(-)	185463	183271	complete	NA
PocGH01_05031800	conserved Plasmodium protein, unknown function	74.7614	0.412698	0	PocGH01_05031800.1	0	PocGH01_05_v1	946826-948199(-)	948735	946516	complete	NA
PocGH01_12052200	conserved Plasmodium protein, unknown function	24.2887	0.411765	1	CUFF.3795.1	0	PocGH01_12_v1	1739376-1741090(-)	NA	1739118	complete	NA
PocGH01_10019000	iron-sulfur assembly protein, putative	234.42	0.410959	1	PocGH01_10019000.1	0	PocGH01_10_v1	343062-344214(-)	346459	342472	complete	GO:0003674,GO:0005198,GO:0005488,GO:0005575,GO:0005622,GO:0005623,GO:0005737,GO:0008150,GO:0008152,GO:0009058,GO:0009536,GO:0010467,GO:0016043,GO:0016226,GO:0019538,GO:0020011,GO:0022607,GO:0031163,GO:0043170,GO:0043226,GO:0043227,GO:0043229,GO:0043231,GO:0044085,GO:0044238,GO:0044424,GO:0044444,GO:0044464,GO:0051536,GO:0051540,GO:0051604,GO:0071704,GO:0071840,GO:0097428
PocGH01_13022100	peripheral plastid protein 1, putative	296.035	0.409524	2	CUFF.4212.1	0	PocGH01_13_v1	582148-583800(+)	NA	NA	complete	NA
PocGH01_12043300	transmembrane protein 43, putative	23.4197	0.409091	5	CUFF.3697.2,CUFF.3698.2,PocGH01_12043300.1	0	PocGH01_12_v1	1333821-1336180(+)	NA	NA	complete	NA
PocGH01_12078800	KELT protein	6.67746	0.4	3	CUFF.4064.1,CUFF.4065.1	0	PocGH01_12_v1	2909457-2911172(+)	NA	NA	partial	NA
PocGH01_10021800	conserved protein, unknown function	21.8712	0.4	3	CUFF.2637.1,CUFF.2638.2,PocGH01_10021800.1	0	PocGH01_10_v1	466593-467948(+)	NA	NA	complete	NA
PocGH01_00055900	PIR protein	15.7832	0.4	2	CUFF.7564.1,PocGH01_00055900.1	0	PocGH01_00_v1_contig_74	1-1247(-)	NA	NA	none	NA
PocGH01_07039400	PIH1 domain-containing protein, putative	4.49764	0.4	0	PocGH01_07039400.1	0	PocGH01_07_v1	1229047-1231234(+)	NA	NA	partial	NA
PocGH01_00090200	PIR protein	13.3129	0.4	3	CUFF.5549.1,PocGH01_00090200.1	0	PocGH01_00_v1_contig_133	49487-50772(+)	NA	NA	partial	NA
PocGH01_00013700	PIR protein	23.198	0.4	2	CUFF.6637.1,PocGH01_00013700.1	0	PocGH01_00_v1_contig_4	31661-32706(-)	NA	NA	partial	NA
PocGH01_13027400	SF-assemblin, putative	18.8812	0.4	3	CUFF.4272.1,CUFF.4273.1,CUFF.4274.1	1	PocGH01_13_v1	840162-841132(+)	NA	NA	complete	GO:0003674,GO:0005198,GO:0005200
PocGH01_00206200	PIR protein	12.7744	0.4	4	CUFF.7144.1,CUFF.7145.1,CUFF.7146.1	1	PocGH01_00_v1_contig_581	47051-48348(-)	NA	NA	none	NA
PocGH01_12061400	NAD(P) transhydrogenase, putative	17.1732	0.4	1	CUFF.3890.1	1	PocGH01_12_v1	2111324-2115138(+)	2110752	2115409	complete	GO:0000166,GO:0003674,GO:0003824,GO:0005488,GO:0005575,GO:0005622,GO:0005623,GO:0005737,GO:0005739,GO:0008150,GO:0008152,GO:0008746,GO:0008750,GO:0016020,GO:0016021,GO:0016491,GO:0016651,GO:0016652,GO:0031224,GO:0036094,GO:0043226,GO:0043227,GO:0043229,GO:0043231,GO:0044424,GO:0044425,GO:0044444,GO:0044464,GO:0044699,GO:0044710,GO:0048037,GO:0050661,GO:0050662,GO:0055114,GO:0097159,GO:1901265,GO:…
PocGH01_06017600	conserved Plasmodium protein, unknown function	18.5683	0.4	1	PocGH01_06017600.1	0	PocGH01_06_v1	353429-354154(+)	353395	354259	complete	NA
PocGH01_00229000	PIR protein	6.80121	0.4	3	CUFF.7402.2,PocGH01_00229000.1	0	PocGH01_00_v1_contig_616	18331-19658(+)	NA	NA	partial	NA
PocGH01_06024900	conserved protein, unknown function	49.4617	0.4	0		0	PocGH01_06_v1	629651-631844(-)	633020	NA	complete	NA
PocGH01_05011400	conserved Plasmodium protein, unknown function	0.220632	0.4	0	PocGH01_05011400.1	0	PocGH01_05_v1	69609-78773(+)	NA	NA	partial	NA
PocGH01_11041800	enoyl-acyl carrier reductase, putative	80.0728	0.4	1	PocGH01_11041800.1	0	PocGH01_11_v1	1344056-1345252(+)	1343706	1345639	complete	NA
PocGH01_00090900	PIR protein	4.57307	0.4	2	CUFF.5555.1	1	PocGH01_00_v1_contig_133	79856-81211(+)	NA	NA	partial	NA
PocGH01_14062400	protein-S-isoprenylcysteine O-methyltransferase, putative	82.4911	0.4	0	PocGH01_14062400.1	0	PocGH01_14_v1	2255256-2257100(+)	2253869	2257804	complete	GO:0003674,GO:0003824,GO:0003880,GO:0004671,GO:0005575,GO:0005622,GO:0005623,GO:0005737,GO:0005783,GO:0006464,GO:0006479,GO:0006481,GO:0008150,GO:0008152,GO:0008168,GO:0008171,GO:0008213,GO:0008276,GO:0008757,GO:0009987,GO:0010340,GO:0012505,GO:0016020,GO:0016021,GO:0016740,GO:0016741,GO:0018410,GO:0019538,GO:0031224,GO:0032259,GO:0036211,GO:0043170,GO:0043226,GO:0043227,GO:0043229,GO:0043231,GO:…
PocGH01_09049900	oocyst capsule protein Cap93, putative	59.6205	0.397059	2	CUFF.2458.1	0	PocGH01_09_v1	1692012-1694462(+)	1690950	1695614	complete	NA
PocGH01_08036500	heptatricopeptide repeat-containing protein, putative	69.2458	0.395833	1	CUFF.1926.1	0	PocGH01_08_v1	1112060-1113961(+)	1111506	NA	complete	NA
PocGH01_04018200	pseudouridine synthase, putative	46.3268	0.393939	1	CUFF.626.1	1	PocGH01_04_v1	319081-320727(+)	318349	NA	partial	GO:0001522,GO:0003674,GO:0003676,GO:0003723,GO:0003824,GO:0005488,GO:0006139,GO:0006725,GO:0006807,GO:0008150,GO:0008152,GO:0009451,GO:0009982,GO:0009987,GO:0016070,GO:0016853,GO:0016866,GO:0034641,GO:0043170,GO:0043412,GO:0044237,GO:0044238,GO:0044260,GO:0046483,GO:0071704,GO:0090304,GO:0097159,GO:1901360,GO:1901363
PocGH01_07021800	conserved protein, unknown function	50.982	0.391304	1	CUFF.1378.1	0	PocGH01_07_v1	536711-539259(+)	535830	540615	complete	NA
PocGH01_12030700	nucleotidyltransferase, putative	40.7352	0.391304	2	CUFF.3545.1	0	PocGH01_12_v1	801809-804151(+)	801139	804589	complete	GO:0003674,GO:0003824,GO:0016740,GO:0016772,GO:0016779
PocGH01_14035600	conserved protein, unknown function	30.4937	0.388889	1	CUFF.4868.2	0	PocGH01_14_v1	1061745-1063446(+)	NA	1064557	complete	NA
PocGH01_10040000	conserved Plasmodium protein, unknown function	35.79	0.388889	1	CUFF.2840.1	0	PocGH01_10_v1	1235033-1236565(-)	NA	NA	complete	NA
PocGH01_14068500	WD repeat-containing protein 82, putative	13.1891	0.388889	0	PocGH01_14068500.1	0	PocGH01_14_v1	2505307-2507248(-)	2508169	NA	complete	GO:0003674,GO:0005488,GO:0005515
PocGH01_14012900	NLI interacting factor-like phosphatase, putative	23.4371	0.388889	2	PocGH01_14012900.1	1	PocGH01_14_v1	135353-140891(-)	NA	NA	partial	GO:0003674,GO:0003824,GO:0005488,GO:0005515,GO:0016787,GO:0016788,GO:0016791,GO:0042578
PocGH01_09013400	DNA replication ATP-dependent helicase/nuclease DNA2, putative	14.1446	0.384615	1	CUFF.2081.1	0	PocGH01_09_v1	138204-141167(-)	NA	NA	partial	GO:0003674,GO:0003678,GO:0003824,GO:0004003,GO:0004386,GO:0004518,GO:0006139,GO:0006259,GO:0006260,GO:0006261,GO:0006725,GO:0006807,GO:0008026,GO:0008094,GO:0008150,GO:0008152,GO:0009058,GO:0009059,GO:0009987,GO:0016462,GO:0016787,GO:0016788,GO:0016817,GO:0016818,GO:0016887,GO:0017111,GO:0034641,GO:0034645,GO:0042623,GO:0043170,GO:0044237,GO:0044238,GO:0044249,GO:0044260,GO:0046483,GO:0070035,GO:…
PocGH01_13018100	cysteine repeat modular protein 3, putative	2.19513	0.384615	0	PocGH01_13018100.1	0	PocGH01_13_v1	386270-397016(+)	NA	NA	complete	NA
PocGH01_12051800	mediator of RNA polymerase II transcription subunit 20, putative	23.8315	0.384615	2	CUFF.3790.1,CUFF.3791.1	0	PocGH01_12_v1	1724579-1725517(+)	NA	NA	complete	GO:0005575,GO:0005622,GO:0005623,GO:0005634,GO:0043226,GO:0043227,GO:0043229,GO:0043231,GO:0044424,GO:0044464
PocGH01_08028300	CPW-WPC family protein	25.8121	0.384615	3	CUFF.1836.1,CUFF.1837.1	0	PocGH01_08_v1	771089-772660(-)	NA	769973	complete	NA
PocGH01_14054700	conserved Plasmodium protein, unknown function	23.4676	0.381579	1	CUFF.5089.1	0	PocGH01_14_v1	1902065-1906378(+)	1901694	1906539	complete	NA
PocGH01_11036700	conserved Plasmodium protein, unknown function	36.6819	0.380952	1	CUFF.3146.1	0	PocGH01_11_v1	1135710-1136591(-)	1137890	NA	complete	NA
PocGH01_11033000	CPW-WPC family protein	21.5194	0.380952	0	PocGH01_11033000.1	0	PocGH01_11_v1	986360-988207(-)	NA	985708	complete	NA
PocGH01_13047900	p1/s1 nuclease, putative	20.0167	0.380952	0	PocGH01_13047900.1	0	PocGH01_13_v1	1664195-1665184(-)	1665761	NA	complete	GO:0003674,GO:0003676,GO:0003824,GO:0004518,GO:0004519,GO:0005488,GO:0005575,GO:0005623,GO:0006139,GO:0006259,GO:0006308,GO:0006725,GO:0006807,GO:0008150,GO:0008152,GO:0009056,GO:0009057,GO:0009987,GO:0016787,GO:0016788,GO:0019439,GO:0034641,GO:0034655,GO:0043170,GO:0044237,GO:0044238,GO:0044248,GO:0044260,GO:0044265,GO:0044270,GO:0044464,GO:0046483,GO:0046700,GO:0071704,GO:0071944,GO:0090304,GO:…
PocGH01_09022600	guanine nucleotide-exchange factor SEC12, putative	66.0688	0.378378	0	PocGH01_09022600.1	0	PocGH01_09_v1	491679-492941(-)	493468	NA	complete	GO:0003674,GO:0005488,GO:0005515
PocGH01_07013000	WD repeat-containing protein 66, putative	21.1618	0.378378	0	PocGH01_07013000.1	0	PocGH01_07_v1	180281-183962(+)	179885	NA	complete	GO:0003674,GO:0005488,GO:0005515
PocGH01_07041800	TFIIH basal transcription factor complex helicase XPD subunit, putative	25.9402	0.377778	1	CUFF.1588.1	0	PocGH01_07_v1	1299392-1302322(+)	1298954	1303581	complete	GO:0000166,GO:0001882,GO:0001883,GO:0003674,GO:0003676,GO:0003677,GO:0003678,GO:0003824,GO:0004003,GO:0004386,GO:0005488,GO:0005524,GO:0005575,GO:0005622,GO:0005623,GO:0005634,GO:0006139,GO:0006725,GO:0006807,GO:0008026,GO:0008094,GO:0008150,GO:0008152,GO:0009987,GO:0016462,GO:0016787,GO:0016817,GO:0016818,GO:0016887,GO:0017076,GO:0017111,GO:0030554,GO:0032549,GO:0032550,GO:0032553,GO:0032555,GO:…
PocGH01_14057600	WD repeat-containing protein, putative	36.9291	0.377358	2	CUFF.5128.1	0	PocGH01_14_v1	2045206-2048421(+)	NA	NA	partial	GO:0003674,GO:0005488,GO:0005515
PocGH01_02016100	3'-5' exonuclease, putative	14.135	0.375	3	CUFF.254.1,CUFF.255.1	0	PocGH01_02_v1	226371-227915(-)	NA	NA	complete	GO:0003674,GO:0003676,GO:0003824,GO:0004518,GO:0004527,GO:0005488,GO:0006139,GO:0006725,GO:0006807,GO:0008150,GO:0008152,GO:0008408,GO:0009987,GO:0016787,GO:0016788,GO:0034641,GO:0044237,GO:0044238,GO:0046483,GO:0071704,GO:0097159,GO:1901360,GO:1901363
PocGH01_00056700	PIR protein	16.9185	0.375	3	CUFF.7569.1,CUFF.7570.1	1	PocGH01_00_v1_contig_75	22566-23808(-)	23899	NA	partial	NA
PocGH01_12049100	plasmepsin VIII, putative	19.3808	0.375	3	CUFF.3763.1,CUFF.3764.1	2	PocGH01_12_v1	1606589-1609412(+)	1606438	1609558	partial	GO:0003674,GO:0003824,GO:0004175,GO:0004190,GO:0006508,GO:0008150,GO:0008152,GO:0008233,GO:0016787,GO:0019538,GO:0043170,GO:0044238,GO:0070001,GO:0070011,GO:0071704
PocGH01_12030600	SAM-dependent RNA methyltransferase, putative	129.163	0.375	1	CUFF.3544.1	0	PocGH01_12_v1	800234-800878(-)	801534	798489	complete	GO:0003674,GO:0003824,GO:0008168,GO:0016740,GO:0016741
PocGH01_12059900	protein phosphatase 2C, putative	4.34073	0.375	1	CUFF.3874.1	1	PocGH01_12_v1	2056141-2059463(+)	NA	NA	partial	GO:0003674,GO:0003824
PocGH01_08013100	conserved Plasmodium protein, unknown function	69.9708	0.375	1	CUFF.1658.1	1	PocGH01_08_v1	124450-124869(-)	NA	NA	complete	NA
PocGH01_01016500	inner membrane complex protein 1d, putative	19.9451	0.375	2	CUFF.77.1,CUFF.78.1	0	PocGH01_01_v1	308982-309934(-)	310217	308098	complete	NA
PocGH01_11014500	DIP13 homolog, putative	47.2567	0.375	2	CUFF.2906.1	2	PocGH01_11_v1	175577-176118(-)	176413	174301	complete	GO:0005575,GO:0005623,GO:0020007,GO:0044464,GO:0045177
PocGH01_14037900	RuvB-like helicase 1, putative	29.5931	0.375	1	CUFF.4899.1	1	PocGH01_14_v1	1171357-1173538(+)	1170719	1174461	complete	GO:0000166,GO:0001882,GO:0001883,GO:0003674,GO:0003678,GO:0003824,GO:0004386,GO:0005488,GO:0005524,GO:0016462,GO:0016787,GO:0016817,GO:0016818,GO:0017076,GO:0017111,GO:0030554,GO:0032549,GO:0032550,GO:0032553,GO:0032555,GO:0032559,GO:0035639,GO:0036094,GO:0043167,GO:0043168,GO:0097159,GO:0097367,GO:1901265,GO:1901363
PocGH01_04014400	origin recognition complex subunit 5, putative	24.7306	0.375	1	CUFF.585.1	0	PocGH01_04_v1	164652-167153(+)	164508	NA	complete	GO:0000808,GO:0005575,GO:0005622,GO:0005623,GO:0005634,GO:0005694,GO:0006139,GO:0006259,GO:0006260,GO:0006725,GO:0006807,GO:0008150,GO:0008152,GO:0009058,GO:0009059,GO:0009987,GO:0032991,GO:0034641,GO:0034645,GO:0043170,GO:0043226,GO:0043227,GO:0043228,GO:0043229,GO:0043231,GO:0043232,GO:0043234,GO:0044237,GO:0044238,GO:0044249,GO:0044260,GO:0044422,GO:0044424,GO:0044427,GO:0044446,GO:0044464,GO:…
PocGH01_03026400	conserved protein, unknown function	4.51712	0.375	2	CUFF.509.1	1	PocGH01_03_v1	695170-697646(-)	NA	NA	partial	NA
PocGH01_10011400	conserved Plasmodium protein, unknown function	13.2134	0.371429	2	CUFF.2523.1,CUFF.2524.1	1	PocGH01_10_v1	55042-59581(-)	60556	54431	partial	NA
PocGH01_10029100	conserved Plasmodium protein, unknown function	23.8111	0.37037	2	CUFF.2720.1	2	PocGH01_10_v1	751029-754306(-)	NA	750893	partial	NA
PocGH01_09012900	conserved Plasmodium protein, unknown function	13.042	0.37037	0	PocGH01_09012900.1	0	PocGH01_09_v1	120826-123161(+)	120418	NA	partial	NA
PocGH01_12047500	1-deoxy-D-xylulose 5-phosphate reductoisomerase, putative	44.2787	0.368421	1	CUFF.3741.1	0	PocGH01_12_v1	1509587-1511023(-)	1511335	1509051	complete	GO:0000166,GO:0003674,GO:0003824,GO:0005488,GO:0005515,GO:0006629,GO:0006720,GO:0008150,GO:0008152,GO:0008299,GO:0008610,GO:0009058,GO:0009987,GO:0016491,GO:0016614,GO:0016616,GO:0030604,GO:0036094,GO:0043167,GO:0043168,GO:0043169,GO:0044237,GO:0044238,GO:0044249,GO:0044255,GO:0044699,GO:0044710,GO:0044711,GO:0044763,GO:0046872,GO:0048037,GO:0050661,GO:0050662,GO:0055114,GO:0070402,GO:0071704,GO:…
PocGH01_09034700	ATP-dependent 6-phosphofructokinase, putative, pseudogene	6.68038	0.368421	0	PocGH01_09034700.1	0	PocGH01_09_v1	1000742-1006028(-)	NA	NA	partial	GO:0003674,GO:0003824,GO:0003872,GO:0005975,GO:0006082,GO:0006090,GO:0006091,GO:0006096,GO:0008150,GO:0008152,GO:0008443,GO:0009056,GO:0009987,GO:0016052,GO:0016301,GO:0016740,GO:0016772,GO:0016773,GO:0019200,GO:0019752,GO:0032787,GO:0043436,GO:0044237,GO:0044238,GO:0044281,GO:0044699,GO:0044710,GO:0044712,GO:0044723,GO:0044724,GO:0044763,GO:0071704,GO:1901575
PocGH01_12062100	conserved Plasmodium protein, unknown function	115.463	0.368421	0	CUFF.3893.1	0	PocGH01_12_v1	2138696-2140047(-)	2140942	2136808	complete	NA
PocGH01_03017300	actin-like protein, putative	36.5297	0.366667	2	CUFF.424.2	2	PocGH01_03_v1	334709-336841(-)	337937	333500	complete	NA
PocGH01_00040400	PIR protein	40.8282	0.363636	3	CUFF.6708.1,CUFF.6709.2	1	PocGH01_00_v1_contig_42	28675-29965(-)	NA	NA	none	NA
PocGH01_14072200	conserved Plasmodium protein, unknown function	15.0467	0.363636	1	CUFF.5277.1	0	PocGH01_14_v1	2648939-2650255(-)	NA	NA	complete	GO:0003674,GO:0003824,GO:0004852,GO:0006725,GO:0006807,GO:0008150,GO:0008152,GO:0009058,GO:0009987,GO:0016829,GO:0016835,GO:0016836,GO:0018130,GO:0019438,GO:0033013,GO:0033014,GO:0034641,GO:0044237,GO:0044249,GO:0044271,GO:0046483,GO:0071704,GO:1901360,GO:1901362,GO:1901564,GO:1901566,GO:1901576
PocGH01_00123100	Plasmodium exported protein, unknown function	31.942	0.363636	3	CUFF.5995.1,CUFF.5996.1	0	PocGH01_00_v1_contig_205	10343-11089(-)	NA	10273	complete	NA
PocGH01_14040700	adrenodoxin-type ferredoxin, putative	24.936	0.363636	0	PocGH01_14040700.1	0	PocGH01_14_v1	1286718-1287782(-)	1288023	1286342	partial	GO:0003674,GO:0005488,GO:0009055,GO:0051536,GO:0051537,GO:0051540
PocGH01_00116200	PIR protein	17.5879	0.363636	3	CUFF.5887.1,CUFF.5888.1	1	PocGH01_00_v1_contig_188	40882-42184(-)	NA	40786	complete	NA
PocGH01_11046300	peptidyl-tRNA hydrolase PTRHD1, putative	104.746	0.363636	1	CUFF.3239.1	1	PocGH01_11_v1	1525870-1526452(+)	1524662	1526997	complete	GO:0003674,GO:0003824,GO:0004045,GO:0016787,GO:0016788,GO:0052689
PocGH01_02018100	actin-related protein, putative	13.1642	0.363636	1	PocGH01_02018100.1	0	PocGH01_02_v1	310136-312521(+)	309482	313290	complete	NA
PocGH01_04020800	exosome complex component MTR3, putative	73.8904	0.36	1	PocGH01_04020800.1	0	PocGH01_04_v1	418405-420243(+)	418001	421268	partial	NA
PocGH01_08024100	tubulin binding cofactor c, putative	64.9807	0.36	4	CUFF.1789.1,CUFF.1790.1	2	PocGH01_08_v1	587238-589797(-)	NA	NA	partial	NA
PocGH01_06020600	meiotic recombination protein SPO11-2, putative	29.6511	0.36	1	CUFF.1138.1	1	PocGH01_06_v1	479687-481841(-)	482306	NA	partial	GO:0000166,GO:0000737,GO:0001882,GO:0001883,GO:0003674,GO:0003676,GO:0003677,GO:0003824,GO:0005488,GO:0005524,GO:0005575,GO:0005622,GO:0005623,GO:0005694,GO:0006139,GO:0006259,GO:0006308,GO:0006725,GO:0006807,GO:0008150,GO:0008152,GO:0009056,GO:0009057,GO:0009987,GO:0017076,GO:0019439,GO:0030554,GO:0032549,GO:0032550,GO:0032553,GO:0032555,GO:0032559,GO:0034641,GO:0034655,GO:0035639,GO:0036094,GO:…
PocGH01_01021800	UDP-N-acetylglucosamine transferase subunit ALG13, putative	51.4666	0.357143	1	CUFF.139.1	0	PocGH01_01_v1	525281-525796(-)	526773	524673	complete	GO:0003674,GO:0003824,GO:0005488,GO:0005975,GO:0006629,GO:0008150,GO:0008152,GO:0009987,GO:0016740,GO:0016757,GO:0016758,GO:0030246,GO:0030258,GO:0030259,GO:0044237,GO:0044238,GO:0044255,GO:0044699,GO:0044710,GO:0044723,GO:0044763,GO:0070085,GO:0071704
PocGH01_09019200	conserved Plasmodium protein, unknown function	12.8108	0.357143	0	PocGH01_09019200.1	0	PocGH01_09_v1	356140-358675(-)	NA	355094	complete	NA
PocGH01_12030900	conserved protein, unknown function	4.70159	0.357143	1	CUFF.3546.1	0	PocGH01_12_v1	805894-809219(-)	NA	805596	complete	NA
PocGH01_11041600	GPI-anchored wall transfer protein 1, putative	27.0314	0.357143	0	CUFF.3198.1	0	PocGH01_11_v1	1338238-1340157(+)	1337514	1340530	complete	GO:0003674,GO:0003824,GO:0005575,GO:0005622,GO:0005623,GO:0005737,GO:0005783,GO:0005789,GO:0006464,GO:0006497,GO:0006505,GO:0006506,GO:0006629,GO:0006643,GO:0006644,GO:0006650,GO:0006661,GO:0006664,GO:0006793,GO:0006796,GO:0008150,GO:0008152,GO:0008610,GO:0008654,GO:0009058,GO:0009059,GO:0009247,GO:0009987,GO:0012505,GO:0016020,GO:0016021,GO:0016740,GO:0016746,GO:0019538,GO:0019637,GO:0031090,GO:…
PocGH01_07029800	para-aminobenzoic acid synthetase, putative	7.52648	0.357143	0		0	PocGH01_07_v1	843495-847112(+)	842759	847207	partial	GO:0008150,GO:0008152,GO:0009058
PocGH01_13053300	glycerophosphodiester phosphodiesterase, putative	50.0351	0.355556	3	CUFF.4548.1,PocGH01_13053300.1	0	PocGH01_13_v1	1915762-1917162(-)	NA	NA	complete	GO:0003674,GO:0003824,GO:0006629,GO:0008081,GO:0008150,GO:0008152,GO:0016787,GO:0016788,GO:0042578,GO:0044238,GO:0044699,GO:0044710,GO:0071704
PocGH01_07018500	phosphatidylinositol N-acetylglucosaminyltransferase, putative	41.6283	0.354839	3	CUFF.1347.1,CUFF.1348.1	1	PocGH01_07_v1	412623-415326(+)	412425	415768	complete	GO:0003674,GO:0003824,GO:0005575,GO:0006464,GO:0006497,GO:0006505,GO:0006506,GO:0006629,GO:0006643,GO:0006644,GO:0006650,GO:0006661,GO:0006664,GO:0006793,GO:0006796,GO:0008150,GO:0008152,GO:0008194,GO:0008375,GO:0008610,GO:0008654,GO:0009058,GO:0009059,GO:0009247,GO:0009987,GO:0016020,GO:0016021,GO:0016740,GO:0016757,GO:0016758,GO:0017176,GO:0019538,GO:0019637,GO:0031224,GO:0034645,GO:0036211,GO:…
PocGH01_09037000	methyltransferase, putative	33.0196	0.353846	0		0	PocGH01_09_v1	1084318-1087579(+)	1082834	1088542	partial	GO:0003674,GO:0003824,GO:0006139,GO:0006396,GO:0006399,GO:0006725,GO:0006807,GO:0008033,GO:0008150,GO:0008152,GO:0008168,GO:0009987,GO:0010467,GO:0016070,GO:0016740,GO:0016741,GO:0034470,GO:0034641,GO:0034660,GO:0043170,GO:0044237,GO:0044238,GO:0044260,GO:0046483,GO:0071704,GO:0090304,GO:1901360
PocGH01_07037000	conserved Plasmodium protein, unknown function	68.5585	0.352941	1	CUFF.1539.1	1	PocGH01_07_v1	1122648-1123872(-)	1124827	NA	partial	GO:0003674,GO:0005488,GO:0005515
PocGH01_09011300	WD repeat-containing protein, putative	15.8811	0.352941	0	PocGH01_09011300.1	0	PocGH01_09_v1	58818-60659(-)	NA	58604	complete	GO:0003674,GO:0005488,GO:0005515
PocGH01_03022500	conserved Plasmodium protein, unknown function	22.8762	0.352941	1	PocGH01_03022500.1	0	PocGH01_03_v1	570614-572098(-)	572443	NA	complete	GO:0003674,GO:0003824,GO:0004175,GO:0004252,GO:0005575,GO:0008233,GO:0008236,GO:0016020,GO:0016021,GO:0016787,GO:0017171,GO:0031224,GO:0044425,GO:0070011
PocGH01_01023300	GTPase-activating protein, putative	55.9	0.352941	1	CUFF.156.1	0	PocGH01_01_v1	592763-594139(+)	NA	NA	complete	GO:0003674,GO:0005083,GO:0005096,GO:0005488,GO:0006140,GO:0008047,GO:0008060,GO:0008150,GO:0008270,GO:0009118,GO:0009894,GO:0009966,GO:0010646,GO:0019219,GO:0019220,GO:0019222,GO:0023051,GO:0030234,GO:0030695,GO:0030811,GO:0031323,GO:0031329,GO:0032012,GO:0032312,GO:0032318,GO:0033121,GO:0033124,GO:0043087,GO:0043167,GO:0043169,GO:0046578,GO:0046872,GO:0046914,GO:0048583,GO:0050789,GO:0050790,GO:…
PocGH01_01025300	inositol 5-phosphatase, putative	28.2711	0.351852	1	CUFF.184.1	0	PocGH01_01_v1	695406-699110(+)	NA	700665	complete	GO:0003674,GO:0003824,GO:0016787,GO:0016788,GO:0042578
PocGH01_14026800	conserved protein, unknown function	22.4677	0.35	1	CUFF.4764.1	0	PocGH01_14_v1	699478-701685(-)	702288	699166	complete	NA
PocGH01_09017100	conserved Plasmodium protein, unknown function	10.8138	0.35	2	CUFF.2118.2	2	PocGH01_09_v1	290961-292431(-)	293901	290801	complete	GO:0003674,GO:0005488,GO:0005515
PocGH01_12033800	conserved Plasmodium protein, unknown function	29.1757	0.347826	3	CUFF.3584.1,CUFF.3585.1,CUFF.3586.1	1	PocGH01_12_v1	922559-924993(+)	922087	926232	partial	NA
PocGH01_07015600	apicoplast integral membrane protein, putative	38.2492	0.346154	3	CUFF.1316.1,CUFF.1317.1	2	PocGH01_07_v1	283646-285305(-)	285776	283012	complete	GO:0005575,GO:0005622,GO:0005623,GO:0005737,GO:0009536,GO:0016020,GO:0016021,GO:0020011,GO:0031224,GO:0043226,GO:0043227,GO:0043229,GO:0043231,GO:0044424,GO:0044425,GO:0044444,GO:0044464
PocGH01_13030500	mitochondrial ribosomal protein L15 precursor, putative	86.1461	0.345455	1	CUFF.4308.1	0	PocGH01_13_v1	961565-962686(+)	960746	962845	complete	NA
PocGH01_08043200	elongation factor ts, putative	25.7864	0.344828	2	CUFF.2001.1,CUFF.2002.1	1	PocGH01_08_v1	1391804-1393157(+)	1391390	1394110	complete	GO:0003674,GO:0003676,GO:0003723,GO:0003746,GO:0005488,GO:0005515,GO:0005575,GO:0005622,GO:0005623,GO:0006412,GO:0006414,GO:0008135,GO:0008150,GO:0008152,GO:0009058,GO:0009059,GO:0009987,GO:0010467,GO:0019538,GO:0034645,GO:0043170,GO:0044237,GO:0044238,GO:0044249,GO:0044260,GO:0044267,GO:0044464,GO:0071704,GO:0097159,GO:1901363,GO:1901576
PocGH01_12014500	WD repeat-containing protein 16, putative	19.3653	0.344828	2	CUFF.3390.1	2	PocGH01_12_v1	172087-175316(+)	171325	176727	complete	GO:0003674,GO:0005488,GO:0005515
PocGH01_09010800	phenylalanine--tRNA ligase beta subunit, putative	64.5157	0.342857	1	CUFF.2049.1	1	PocGH01_09_v1	32767-34937(-)	36404	NA	complete	GO:0000166,GO:0000287,GO:0001882,GO:0001883,GO:0003674,GO:0003676,GO:0003723,GO:0003824,GO:0004812,GO:0004826,GO:0005488,GO:0005524,GO:0005575,GO:0005622,GO:0005623,GO:0005737,GO:0006082,GO:0006139,GO:0006399,GO:0006412,GO:0006418,GO:0006432,GO:0006520,GO:0006725,GO:0006807,GO:0008150,GO:0008152,GO:0009058,GO:0009059,GO:0009987,GO:0010467,GO:0016070,GO:0016874,GO:0016875,GO:0016876,GO:0017076,GO:…
PocGH01_11013300	conserved Plasmodium protein, unknown function	111.966	0.337838	0	PocGH01_11013300.1	0	PocGH01_11_v1	121741-123369(+)	121323	124517	complete	NA
PocGH01_10037300	ATP-dependent RNA helicase DDX27, putative	104.21	0.337662	1	PocGH01_10037300.1	0	PocGH01_10_v1	1126111-1128172(-)	1129223	NA	partial	GO:0000166,GO:0001882,GO:0001883,GO:0003674,GO:0003676,GO:0005488,GO:0005524,GO:0017076,GO:0030554,GO:0032549,GO:0032550,GO:0032553,GO:0032555,GO:0032559,GO:0035639,GO:0036094,GO:0043167,GO:0043168,GO:0097159,GO:0097367,GO:1901265,GO:1901363
PocGH01_00116760	PIR protein, pseudogene	2.1146	0.333333	1	CUFF.5893.1,PocGH01_00116760.1	0	PocGH01_00_v1_contig_188	78625-80409(-)	NA	NA	partial	NA
PocGH01_00127300	PIR protein	10.9331	0.333333	2	CUFF.6053.1,PocGH01_00127300.1	0	PocGH01_00_v1_contig_217	7676-8945(+)	NA	NA	partial	NA
PocGH01_00072200	PIR protein	6.24298	0.333333	3	CUFF.5366.1,CUFF.5367.1	1	PocGH01_00_v1_contig_100	28515-29788(+)	NA	NA	none	NA
PocGH01_08022800	MO15-related protein kinase, putative	31.9785	0.333333	3	CUFF.1778.1,CUFF.1779.1,PocGH01_08022800.1	0	PocGH01_08_v1	527690-528667(+)	NA	529750	complete	GO:0000166,GO:0001882,GO:0001883,GO:0003674,GO:0003824,GO:0004672,GO:0005488,GO:0005524,GO:0005575,GO:0005622,GO:0005623,GO:0005634,GO:0006464,GO:0006468,GO:0006793,GO:0006796,GO:0008150,GO:0008152,GO:0009987,GO:0016301,GO:0016310,GO:0016740,GO:0016772,GO:0016773,GO:0017076,GO:0019538,GO:0030554,GO:0032549,GO:0032550,GO:0032553,GO:0032555,GO:0032559,GO:0035639,GO:0036094,GO:0036211,GO:0043167,GO:…
PocGH01_06019900	biotin--protein ligase 1, putative	60.3328	0.333333	0	CUFF.1130.1	0	PocGH01_06_v1	455081-455938(+)	NA	456899	complete	GO:0003674,GO:0003824,GO:0004077,GO:0006464,GO:0008150,GO:0008152,GO:0009987,GO:0016874,GO:0016879,GO:0018271,GO:0019538,GO:0036211,GO:0043170,GO:0043412,GO:0044237,GO:0044238,GO:0044260,GO:0044267,GO:0071704
PocGH01_11032400	GAS8-like protein, putative	7.79906	0.333333	4	CUFF.3090.1	3	PocGH01_11_v1	949423-952516(-)	953069	NA	complete	GO:0005575,GO:0005623,GO:0005929,GO:0006928,GO:0008150,GO:0009987,GO:0031514,GO:0040011,GO:0042995,GO:0043226,GO:0044464,GO:0044699,GO:0044763,GO:0048870,GO:0051179,GO:0051674
PocGH01_00047900	PIR protein	4.25158	0.333333	1	PocGH01_00047900.1	0	PocGH01_00_v1_contig_57	18211-19510(-)	NA	18101	partial	NA
PocGH01_07043400	cytoadherence linked asexual protein, putative	1.90041	0.333333	1	PocGH01_07043400.1	0	PocGH01_07_v1	1358797-1364258(-)	NA	1358101	complete	NA
PocGH01_14066600	sulfhydryl oxidase, putative	8.57148	0.333333	2	CUFF.5226.1,PocGH01_14066600.1	0	PocGH01_14_v1	2458243-2459799(-)	NA	2457823	complete	GO:0003674,GO:0003824,GO:0008150,GO:0008152,GO:0016491,GO:0016667,GO:0016670,GO:0016972,GO:0044699,GO:0044710,GO:0055114
PocGH01_00088800	PIR protein	6.60814	0.333333	2	PocGH01_00088800.1	0	PocGH01_00_v1_contig_131	15533-16654(-)	NA	NA	partial	NA
PocGH01_08035700	tRNA Isoleucine	0	0.333333	0	PocGH01_08035700.1	0	PocGH01_08_v1	1090337-1090410(+)	NA	NA	complete	NA
PocGH01_00025300	PIR protein, pseudogene	9.59386	0.333333	2	CUFF.5847.1,CUFF.5848.1	1	PocGH01_00_v1_contig_18	4272-5367(+)	NA	NA	complete	NA
PocGH01_00211300	lysophospholipase, putative	56.5355	0.333333	3	CUFF.7197.1,CUFF.7198.1	0	PocGH01_00_v1_contig_596	23480-24583(-)	25158	23050	complete	NA
PocGH01_00065800	PIR protein	82.942	0.333333	4	CUFF.7671.1,CUFF.7672.2	1	PocGH01_00_v1_contig_89	39709-41044(-)	NA	NA	none	NA
PocGH01_11034100	ferredoxin--NADP reductase, putative	31.3046	0.333333	0	PocGH01_11034100.1	0	PocGH01_11_v1	1028732-1029898(-)	1030079	1028298	complete	GO:0003674,GO:0003824,GO:0008150,GO:0008152,GO:0016491,GO:0044699,GO:0044710,GO:0055114
PocGH01_14033700	GDP-mannose 4,6-dehydratase, putative	30.8163	0.333333	0	PocGH01_14033700.1	0	PocGH01_14_v1	980778-981875(-)	982410	980190	complete	GO:0003674,GO:0003824,GO:0005488,GO:0006139,GO:0006725,GO:0006753,GO:0006793,GO:0006796,GO:0006807,GO:0008150,GO:0008152,GO:0008446,GO:0009117,GO:0009225,GO:0009987,GO:0016829,GO:0016835,GO:0016836,GO:0019637,GO:0019673,GO:0034641,GO:0044237,GO:0044238,GO:0044281,GO:0044699,GO:0044710,GO:0044763,GO:0046483,GO:0048037,GO:0050662,GO:0055086,GO:0071704,GO:1901135,GO:1901360
PocGH01_00027600	PIR protein	0.795651	0.333333	0	PocGH01_00027600.1	0	PocGH01_00_v1_contig_21	25196-26381(-)	NA	NA	none	NA
PocGH01_00059600	PIR protein	6.39438	0.333333	2	CUFF.7605.2	1	PocGH01_00_v1_contig_78	109959-111244(-)	NA	NA	partial	NA
PocGH01_01020400	serine protease DegP, putative	1.48139	0.333333	1	CUFF.120.1,CUFF.121.1	1	PocGH01_01_v1	466687-470690(+)	NA	NA	partial	GO:0003674,GO:0003824,GO:0004175,GO:0004252,GO:0006508,GO:0008150,GO:0008152,GO:0008233,GO:0008236,GO:0016787,GO:0017171,GO:0019538,GO:0043170,GO:0044238,GO:0070011,GO:0071704
PocGH01_07015900	conserved Plasmodium protein, unknown function	9.21751	0.333333	1	PocGH01_07015900.1	0	PocGH01_07_v1	299258-299842(+)	NA	NA	complete	NA
PocGH01_08013200	conserved Plasmodium protein, unknown function	7.82515	0.333333	0		0	PocGH01_08_v1	125261-126397(-)	NA	NA	complete	NA
PocGH01_02020200	DNA (cytosine-5)-methyltransferase, putative	2.38646	0.333333	1	PocGH01_02020200.1	0	PocGH01_02_v1	413981-416296(-)	NA	NA	complete	GO:0003674,GO:0003824,GO:0008168,GO:0016740,GO:0016741
PocGH01_12021600	inner membrane complex suture component, putative	0.473004	0.333333	0	PocGH01_12021600.1	0	PocGH01_12_v1	498056-499480(-)	NA	NA	complete	NA
PocGH01_10019800	conserved Plasmodium protein, unknown function	10.609	0.333333	0	PocGH01_10019800.1	0	PocGH01_10_v1	393553-399791(-)	NA	393066	partial	NA
PocGH01_00146600	PIR protein, pseudogene	9.75426	0.333333	3	CUFF.6281.1,CUFF.6282.1	3	PocGH01_00_v1_contig_280	1198-2427(+)	NA	3118	complete	NA
PocGH01_14041800	conserved Plasmodium protein, unknown function	17.0654	0.333333	0	PocGH01_14041800.1	0	PocGH01_14_v1	1310765-1314532(-)	NA	1310479	partial	NA
PocGH01_11015300	conserved Plasmodium protein, unknown function	39.3614	0.333333	0	PocGH01_11015300.1	0	PocGH01_11_v1	197590-199548(+)	197442	NA	complete	NA
PocGH01_00169050	PIR protein, pseudogene	20.2571	0.333333	5	CUFF.6562.2,CUFF.6563.2,CUFF.6564.1	2	PocGH01_00_v1_contig_375	6431-7548(+)	NA	NA	complete	NA
PocGH01_09024600	haloacid dehalogenase-like hydrolase, putative	6.00114	0.333333	0	PocGH01_09024600.1	0	PocGH01_09_v1	573879-574799(-)	NA	NA	complete	GO:0003674,GO:0003824,GO:0008150,GO:0008152,GO:0016787
PocGH01_09011900	WD repeat-containing protein WRAP73, putative	27.9669	0.333333	0	PocGH01_09011900.1	0	PocGH01_09_v1	86747-89990(-)	91213	NA	partial	GO:0003674,GO:0005488,GO:0005515
PocGH01_09052400	conserved Plasmodium protein, unknown function	19.0404	0.333333	4	CUFF.2487.1,PocGH01_09052400.1	0	PocGH01_09_v1	1779670-1780377(-)	NA	NA	complete	NA
PocGH01_00158700	PIR protein	7.43611	0.333333	3	CUFF.6420.1,CUFF.6421.1	1	PocGH01_00_v1_contig_324	3085-4353(+)	NA	NA	partial	NA
PocGH01_12070200	conserved Plasmodium protein, unknown function	39.3475	0.333333	0	PocGH01_12070200.1	0	PocGH01_12_v1	2473917-2474495(-)	NA	NA	complete	NA
PocGH01_02022600	conserved protein, unknown function	21.5645	0.333333	1	CUFF.325.1	0	PocGH01_02_v1	513891-516278(-)	NA	NA	complete	NA
PocGH01_00037100	PIR protein	4.53218	0.333333	2	CUFF.6521.1	2	PocGH01_00_v1_contig_36	28982-30260(-)	NA	NA	complete	NA
PocGH01_06023200	claudin-like apicomplexan microneme protein, putative	3.92053	0.333333	1	PocGH01_06023200.1	0	PocGH01_06_v1	571986-573326(-)	NA	571352	complete	GO:0005575,GO:0005622,GO:0005623,GO:0008150,GO:0020007,GO:0020009,GO:0030260,GO:0040011,GO:0043226,GO:0043227,GO:0043229,GO:0043231,GO:0044403,GO:0044409,GO:0044419,GO:0044424,GO:0044464,GO:0045177,GO:0051701,GO:0051704,GO:0051806,GO:0051828,GO:0052126,GO:0052192
PocGH01_05013200	magnesium transporter, putative	11.2726	0.333333	0	CUFF.765.1	0	PocGH01_05_v1	150607-152926(+)	NA	NA	complete	GO:0003674,GO:0005215,GO:0005575,GO:0006810,GO:0006811,GO:0006812,GO:0008150,GO:0008324,GO:0015075,GO:0015095,GO:0015693,GO:0016020,GO:0016021,GO:0022857,GO:0022890,GO:0022891,GO:0022892,GO:0030001,GO:0031224,GO:0044425,GO:0044699,GO:0044765,GO:0046873,GO:0051179,GO:0051234,GO:0070838,GO:0072509,GO:0072511,GO:1902578
PocGH01_00182700	PIR protein	14.0573	0.333333	1	CUFF.6753.1	1	PocGH01_00_v1_contig_441	14522-15643(+)	13825	15982	complete	NA
PocGH01_00144600	PIR protein	17.619	0.333333	3	CUFF.6260.1,PocGH01_00144600.1	1	PocGH01_00_v1_contig_276	7403-8718(-)	NA	NA	none	NA
PocGH01_13010800	PIR protein	5.68713	0.333333	3	CUFF.4078.1,CUFF.4082.1,PocGH01_13010800.1	0	PocGH01_13_v1	29777-31056(-)	NA	NA	partial	NA
PocGH01_08011400	conserved Plasmodium protein, unknown function	9.86323	0.333333	0	PocGH01_08011400.1	0	PocGH01_08_v1	48882-54143(-)	NA	48558	complete	NA
PocGH01_14037500	50S ribosomal protein L33, putative	74.9723	0.333333	0	PocGH01_14037500.1	0	PocGH01_14_v1	1150837-1151397(+)	1149479	1152224	complete	GO:0003674,GO:0003735,GO:0005198,GO:0005575,GO:0005622,GO:0005623,GO:0005737,GO:0005840,GO:0006412,GO:0008150,GO:0008152,GO:0009058,GO:0009059,GO:0009987,GO:0010467,GO:0019538,GO:0030529,GO:0032991,GO:0034645,GO:0043170,GO:0043226,GO:0043228,GO:0043229,GO:0043232,GO:0044237,GO:0044238,GO:0044249,GO:0044260,GO:0044267,GO:0044424,GO:0044444,GO:0044464,GO:0071704,GO:1901576
PocGH01_00145900	PIR protein	8.7917	0.333333	3	CUFF.6271.1,PocGH01_00145900.1	0	PocGH01_00_v1_contig_276	78571-79904(-)	NA	NA	partial	NA
PocGH01_02014200	conserved Plasmodium protein, unknown function	13.0649	0.333333	1	CUFF.239.1	0	PocGH01_02_v1	147850-148530(+)	NA	NA	complete	NA
PocGH01_API004200	DNA-directed RNA polymerase subunit beta', putative	0	0.333333	0	PocGH01_API004200.1	0	PocGH01_API_v1	17771-19523(-)	NA	NA	complete	GO:0003674,GO:0003676,GO:0003677,GO:0003824,GO:0003899,GO:0005488,GO:0006139,GO:0006351,GO:0006725,GO:0006807,GO:0008150,GO:0008152,GO:0009058,GO:0009059,GO:0009987,GO:0010467,GO:0016070,GO:0016740,GO:0016772,GO:0016779,GO:0018130,GO:0019438,GO:0032774,GO:0034062,GO:0034641,GO:0034645,GO:0034654,GO:0043170,GO:0044237,GO:0044238,GO:0044249,GO:0044260,GO:0044271,GO:0046483,GO:0071704,GO:0090304,GO:…
PocGH01_12031000	conserved protein, unknown function	5.15236	0.333333	1	PocGH01_12031000.1	0	PocGH01_12_v1	810624-812219(-)	NA	NA	complete	NA
PocGH01_05021400	perforin-like protein 4, putative	0.133736	0.333333	2	CUFF.855.1,CUFF.856.1,PocGH01_05021400.1	0	PocGH01_05_v1	483581-485596(-)	NA	NA	complete	NA
PocGH01_10026400	rhomboid protease ROM9, putative	5.19366	0.333333	2	CUFF.2691.1,CUFF.2692.1	0	PocGH01_10_v1	661843-663607(+)	NA	NA	complete	GO:0003674,GO:0003824,GO:0004175,GO:0004252,GO:0005575,GO:0008233,GO:0008236,GO:0016020,GO:0016021,GO:0016787,GO:0017171,GO:0031224,GO:0044425,GO:0070011
PocGH01_00093500	PIR protein	17.1959	0.333333	2	CUFF.5584.1,CUFF.5585.1	1	PocGH01_00_v1_contig_138	232-1305(+)	NA	NA	none	NA
PocGH01_14044300	conserved Plasmodium protein, unknown function	96.0493	0.333333	0	PocGH01_14044300.1	0	PocGH01_14_v1	1392670-1392909(+)	NA	NA	complete	NA
PocGH01_00115800	PIR protein, pseudogene	9.81781	0.333333	3	CUFF.5882.1	1	PocGH01_00_v1_contig_188	24785-25855(-)	26076	NA	complete	NA
PocGH01_00157500	PIR protein	23.9724	0.333333	3	CUFF.6413.1,PocGH01_00157500.1	1	PocGH01_00_v1_contig_320	55469-56767(-)	NA	NA	partial	NA
PocGH01_01025150	conserved Plasmodium protein, unknown function	5.49254	0.333333	3	CUFF.178.2,CUFF.180.1,CUFF.181.2	1	PocGH01_01_v1	685977-687105(-)	NA	NA	complete	NA
PocGH01_12020600	sporozoite protein essential for cell traversal, putative	37.2138	0.333333	2	CUFF.3461.3	2	PocGH01_12_v1	463890-465501(+)	NA	465774	complete	NA
PocGH01_11037600	conserved protein, unknown function	44.8562	0.333333	2	CUFF.3152.1	2	PocGH01_11_v1	1163045-1165316(+)	1161979	1166085	complete	NA
PocGH01_00196200	PIR protein	7.7548	0.333333	1	CUFF.6983.1	1	PocGH01_00_v1_contig_515	34371-35639(-)	NA	NA	none	NA
PocGH01_14047900	small nucleolar RNA snoR15	20.1027	0.333333	0	CUFF.5008.1	0	PocGH01_14_v1	1556673-1556786(-)	NA	NA	complete	NA
PocGH01_00089700	PIR protein	21.569	0.333333	1	CUFF.5544.1	1	PocGH01_00_v1_contig_133	20424-21398(+)	NA	NA	complete	NA
PocGH01_12054700	FYVE and coiled-coil domain-containing protein, putative	14.241	0.333333	2	CUFF.3820.1,PocGH01_12054700.1	0	PocGH01_12_v1	1837949-1838923(-)	1839282	NA	complete	GO:0000323,GO:0003674,GO:0005488,GO:0005543,GO:0005575,GO:0005622,GO:0005623,GO:0005737,GO:0005764,GO:0005767,GO:0005773,GO:0008289,GO:0016023,GO:0020020,GO:0030139,GO:0031410,GO:0031982,GO:0031988,GO:0032010,GO:0032266,GO:0035091,GO:0043167,GO:0043168,GO:0043169,GO:0043226,GO:0043227,GO:0043229,GO:0043231,GO:0044424,GO:0044444,GO:0044464,GO:0045335,GO:0046872,GO:1901981
PocGH01_12058700	serine hydroxymethyltransferase, putative	6.29667	0.333333	1	PocGH01_12058700.1	0	PocGH01_12_v1	1996716-1998128(+)	NA	NA	complete	GO:0003674,GO:0003824,GO:0004372,GO:0006082,GO:0006520,GO:0006544,GO:0006563,GO:0006807,GO:0008150,GO:0008152,GO:0009069,GO:0009987,GO:0016740,GO:0016741,GO:0016742,GO:0019752,GO:0043436,GO:0044237,GO:0044238,GO:0044281,GO:0044699,GO:0044710,GO:0044763,GO:0071704,GO:1901564,GO:1901605
PocGH01_12066600	condensin-2 complex subunit G2, putative	24.0674	0.328947	0	PocGH01_12066600.1	0	PocGH01_12_v1	2338415-2344088(+)	2337843	NA	complete	GO:0003674,GO:0005488,GO:0005575,GO:0005622,GO:0005623,GO:0005634,GO:0043226,GO:0043227,GO:0043229,GO:0043231,GO:0044424,GO:0044464
PocGH01_13032100	conserved Plasmodium protein, unknown function	55.8075	0.327273	0	PocGH01_13032100.1	0	PocGH01_13_v1	1017885-1020058(-)	NA	NA	complete	NA
PocGH01_13017200	LIMP protein, putative	59.8512	0.322581	2	CUFF.4157.2,CUFF.4158.1,PocGH01_13017200.1	0	PocGH01_13_v1	351701-352896(-)	353419	350290	complete	GO:0005575,GO:0005622,GO:0005623,GO:0005737,GO:0009986,GO:0043226,GO:0043228,GO:0043229,GO:0043232,GO:0044312,GO:0044424,GO:0044444,GO:0044464
PocGH01_07037700	leucine-rich repeat protein	16.5136	0.322581	3	CUFF.1545.1,CUFF.1546.1	1	PocGH01_07_v1	1139750-1142598(-)	1142819	NA	partial	GO:0003674,GO:0005488,GO:0005515
PocGH01_14051200	small subunit rRNA processing factor, putative	79.3211	0.320755	1	PocGH01_14051200.1	0	PocGH01_14_v1	1728531-1730221(+)	1728431	1730840	complete	GO:0003674,GO:0003824,GO:0008168,GO:0016740,GO:0016741
PocGH01_14032500	heptatricopeptide repeat and RAP domain-containing protein, putative	32.1382	0.32	4	CUFF.4826.3,CUFF.4827.1	0	PocGH01_14_v1	942173-944953(-)	945818	NA	complete	NA
PocGH01_12071600	heptatricopeptide repeat-containing protein, putative	21.1576	0.32	0	PocGH01_12071600.1	0	PocGH01_12_v1	2542813-2544870(-)	2544998	2542129	complete	NA
PocGH01_06012000	conserved Plasmodium protein, unknown function	72.4438	0.32	1	CUFF.1037.1	0	PocGH01_06_v1	70702-72573(-)	72802	69774	complete	NA
PocGH01_07034500	conserved protein, unknown function	184.327	0.319149	1	CUFF.1513.1	0	PocGH01_07_v1	1039200-1039787(-)	1040108	1038405	complete	NA
PocGH01_14020400	mitochondrial ribosomal protein S35 precursor, putative	80.1222	0.318182	1	CUFF.4703.1	0	PocGH01_14_v1	438152-438930(-)	439428	436134	complete	NA
PocGH01_07016400	conserved Plasmodium protein, unknown function	20.8463	0.314286	0		0	PocGH01_07_v1	317887-320505(-)	321086	NA	partial	NA
PocGH01_12047400	50S ribosomal protein L22, apicoplast, putative	113.888	0.314286	2	CUFF.3742.1	0	PocGH01_12_v1	1508401-1509270(+)	1507613	1509307	complete	GO:0003674,GO:0003735,GO:0005198,GO:0005575,GO:0005622,GO:0005623,GO:0005737,GO:0005840,GO:0006412,GO:0008150,GO:0008152,GO:0009058,GO:0009059,GO:0009987,GO:0010467,GO:0019538,GO:0030529,GO:0032991,GO:0034645,GO:0043170,GO:0043226,GO:0043228,GO:0043229,GO:0043232,GO:0044237,GO:0044238,GO:0044249,GO:0044260,GO:0044267,GO:0044424,GO:0044444,GO:0044464,GO:0071704,GO:1901576
PocGH01_10033300	longevity-assurance (LAG1) protein, putative	33.321	0.313725	3	CUFF.2765.1,CUFF.2766.1	1	PocGH01_10_v1	957574-959256(+)	956660	959560	complete	GO:0005575,GO:0016020,GO:0016021,GO:0031224,GO:0044425
PocGH01_03013400	apical sushi protein, putative	27.7586	0.3125	1	PocGH01_03013400.1	0	PocGH01_03_v1	184661-187331(-)	188363	182865	complete	GO:0005575,GO:0005623,GO:0020007,GO:0020008,GO:0044464,GO:0045177,GO:1990225
PocGH01_11052800	centrosomal protein CEP76, putative	7.76691	0.3125	2	CUFF.3313.2	2	PocGH01_11_v1	1812440-1821447(+)	NA	1821946	partial	GO:0003674,GO:0005488,GO:0005515
PocGH01_11030400	mitochondrial ribosomal protein L46 precursor, putative	35.6428	0.3125	0	PocGH01_11030400.1	0	PocGH01_11_v1	884084-885142(-)	886061	NA	complete	NA
PocGH01_14056300	sun-family protein, putative	36.2604	0.307692	2	CUFF.5107.1,CUFF.5108.1	0	PocGH01_14_v1	1972246-1973483(+)	1972208	1974314	complete	GO:0003674,GO:0003824,GO:0008168,GO:0016740,GO:0016741
PocGH01_12016900	nuclear import protein MOG1, putative	51.3167	0.307692	5	CUFF.3415.1,CUFF.3416.1	0	PocGH01_12_v1	279511-280017(+)	NA	NA	complete	NA
PocGH01_07039200	conserved Plasmodium protein, unknown function	257.104	0.307692	1	CUFF.1563.1	0	PocGH01_07_v1	1223010-1223300(-)	1224865	1222334	complete	NA
PocGH01_13033800	dynein intermediate chain, putative	17.8561	0.307692	2	CUFF.4331.1,CUFF.4332.1	0	PocGH01_13_v1	1094372-1096198(+)	NA	1096537	complete	GO:0003674,GO:0005488,GO:0005515
PocGH01_14023100	conserved Plasmodium protein, unknown function	51.1964	0.307692	2	CUFF.4727.1,CUFF.4728.1	0	PocGH01_14_v1	554596-555406(+)	554392	556120	complete	NA
PocGH01_04014000	conserved Plasmodium protein, unknown function	26.5018	0.307692	1	CUFF.581.1	0	PocGH01_04_v1	149134-149896(+)	148444	149995	complete	GO:0003674,GO:0003676,GO:0005488,GO:0097159,GO:1901363
PocGH01_00192200	PIR protein	18.6518	0.307692	3	CUFF.6924.1	1	PocGH01_00_v1_contig_495	39467-40832(-)	NA	NA	partial	NA
PocGH01_05032300	steroid dehydrogenase, putative	190.459	0.305785	3	CUFF.995.1,CUFF.996.1,CUFF.998.1	1	PocGH01_05_v1	964254-965842(+)	962960	966390	complete	GO:0003674,GO:0003824,GO:0008150,GO:0008152,GO:0016491
PocGH01_14067600	syntaxin, Qa-SNARE family, putative	63.962	0.305556	0	PocGH01_14067600.1	0	PocGH01_14_v1	2484123-2485121(+)	2483237	2486074	complete	GO:0003674,GO:0005484,GO:0005488,GO:0005515,GO:0005575,GO:0006810,GO:0006886,GO:0008104,GO:0008150,GO:0015031,GO:0016020,GO:0016192,GO:0033036,GO:0034613,GO:0045184,GO:0046907,GO:0051179,GO:0051234,GO:0051641,GO:0051649,GO:0070727,GO:0071702
PocGH01_09022400	pyridoxine biosynthesis protein PDX2, putative	34.1132	0.305556	2	CUFF.2165.1,CUFF.2166.1	0	PocGH01_09_v1	487716-489434(-)	490453	487038	complete	GO:0003674,GO:0003824,GO:0004359,GO:0006081,GO:0006082,GO:0006520,GO:0006541,GO:0006543,GO:0006725,GO:0006732,GO:0006793,GO:0006796,GO:0006807,GO:0008150,GO:0008152,GO:0009056,GO:0009058,GO:0009063,GO:0009064,GO:0009065,GO:0009108,GO:0009987,GO:0016054,GO:0016740,GO:0016787,GO:0016810,GO:0016811,GO:0018130,GO:0019438,GO:0019637,GO:0019752,GO:0034641,GO:0042822,GO:0042823,GO:0043436,GO:0044237,GO:…
PocGH01_07025500	cytochrome b5-like heme/steroid binding protein, putative	53.6756	0.305085	0	PocGH01_07025500.1	0	PocGH01_07_v1	676312-677622(+)	NA	NA	complete	GO:0003674,GO:0005488,GO:0020037,GO:0046906,GO:0097159,GO:1901363
PocGH01_14053800	leucine-rich repeat protein	48.058	0.304348	1	CUFF.5078.1	0	PocGH01_14_v1	1857709-1859478(-)	1860896	1857415	complete	GO:0003674,GO:0005488,GO:0005515
PocGH01_10035200	conserved protein, unknown function	51.0804	0.304348	0	CUFF.2790.1	0	PocGH01_10_v1	1036925-1037977(+)	1036204	1040094	complete	NA
PocGH01_11041400	cdc2-related protein kinase 5, putative	19.516	0.304348	0	PocGH01_11041400.1	0	PocGH01_11_v1	1322677-1324617(-)	NA	1322439	complete	GO:0000166,GO:0001882,GO:0001883,GO:0003674,GO:0003824,GO:0004672,GO:0005488,GO:0005524,GO:0006464,GO:0006468,GO:0006793,GO:0006796,GO:0008150,GO:0008152,GO:0009987,GO:0016301,GO:0016310,GO:0016740,GO:0016772,GO:0016773,GO:0017076,GO:0019538,GO:0030554,GO:0032549,GO:0032550,GO:0032553,GO:0032555,GO:0032559,GO:0035639,GO:0036094,GO:0036211,GO:0043167,GO:0043168,GO:0043170,GO:0043412,GO:0044237,GO:…
PocGH01_07013700	conserved Plasmodium protein, unknown function	36.1104	0.304348	0	PocGH01_07013700.1	0	PocGH01_07_v1	221265-222761(-)	NA	NA	complete	NA
PocGH01_08014800	PPPDE peptidase, putative	28.4044	0.303571	0	PocGH01_08014800.1	0	PocGH01_08_v1	177733-179787(+)	177043	180325	complete	NA
PocGH01_02020600	conserved Plasmodium protein, unknown function	18.9116	0.30303	1	CUFF.305.1	0	PocGH01_02_v1	426870-429371(-)	NA	NA	complete	NA
PocGH01_03014200	ribosomal protein L25, putative	77.9085	0.301887	1	CUFF.396.1	0	PocGH01_03_v1	212627-214230(-)	215009	211260	complete	GO:0006412,GO:0008150,GO:0008152,GO:0009058,GO:0009059,GO:0009987,GO:0010467,GO:0019538,GO:0034645,GO:0043170,GO:0044237,GO:0044238,GO:0044249,GO:0044260,GO:0044267,GO:0071704,GO:1901576
PocGH01_03021000	conserved Plasmodium protein, unknown function	26.2744	0.3	1	CUFF.461.1	0	PocGH01_03_v1	472788-475378(+)	NA	NA	partial	NA
PocGH01_01019300	conserved Plasmodium protein, unknown function	32.6803	0.3	3	CUFF.106.1,CUFF.107.1	0	PocGH01_01_v1	428330-428692(+)	NA	NA	complete	NA
PocGH01_10012700	conserved protein, unknown function	13.0367	0.3	2	CUFF.2538.1	2	PocGH01_10_v1	109228-111140(+)	NA	112187	complete	NA
PocGH01_07042500	cAMP-dependent protein kinase catalytic subunit, putative	12.5871	0.3	1	CUFF.1596.2	1	PocGH01_07_v1	1318080-1319814(+)	1314550	1320495	complete	GO:0000166,GO:0001882,GO:0001883,GO:0003674,GO:0003824,GO:0004672,GO:0004674,GO:0005488,GO:0005524,GO:0006464,GO:0006468,GO:0006793,GO:0006796,GO:0008150,GO:0008152,GO:0009987,GO:0016301,GO:0016310,GO:0016740,GO:0016772,GO:0016773,GO:0017076,GO:0019538,GO:0030554,GO:0032549,GO:0032550,GO:0032553,GO:0032555,GO:0032559,GO:0035639,GO:0036094,GO:0036211,GO:0043167,GO:0043168,GO:0043170,GO:0043412,GO:…
PocGH01_08039200	conserved Plasmodium protein, unknown function	84.6457	0.297297	1	PocGH01_08039200.1	0	PocGH01_08_v1	1237904-1239107(+)	NA	1239202	complete	NA
PocGH01_08023900	conserved Plasmodium protein, unknown function	40.4418	0.296296	0	CUFF.1789.1	0	PocGH01_08_v1	580770-582539(-)	582998	580334	complete	NA
PocGH01_11011300	conserved Plasmodium protein, unknown function	20.3798	0.294118	1	PocGH01_11011300.1	0	PocGH01_11_v1	49049-50490(+)	48542	51089	complete	NA
PocGH01_12067500	mitochondrial ribosomal protein S14 precursor, putative	79.8002	0.294118	0	PocGH01_12067500.1	0	PocGH01_12_v1	2373470-2374116(-)	2375267	2372534	complete	NA
PocGH01_00096400	PIR protein	80.115	0.294118	2	CUFF.5625.1,CUFF.5626.1	1	PocGH01_00_v1_contig_144	66479-67846(-)	NA	NA	complete	NA
PocGH01_12016500	conserved protein, unknown function	387.04	0.293103	0	CUFF.3412.1	0	PocGH01_12_v1	252433-252975(+)	251066	253836	complete	NA
PocGH01_08027400	conserved Plasmodium protein, unknown function	17.8392	0.293103	0	PocGH01_08027400.1	0	PocGH01_08_v1	724489-729483(+)	NA	NA	complete	NA
PocGH01_08032800	conserved Plasmodium protein, unknown function	10.7709	0.291667	2	CUFF.1884.1,PocGH01_08032800.1	0	PocGH01_08_v1	981366-984932(-)	NA	NA	partial	NA
PocGH01_06011500	hypothetical protein	91.9741	0.291667	2	CUFF.1031.1	0	PocGH01_06_v1	53269-53973(+)	52544	NA	partial	NA
PocGH01_05027000	armadillo-domain containing rhoptry protein, putative	35.0217	0.290909	1	CUFF.934.1	1	PocGH01_05_v1	710720-713425(+)	710556	713982	complete	GO:0003674,GO:0005488
PocGH01_02019200	DNA mismatch repair protein PMS1, putative	12.6751	0.290909	1	PocGH01_02019200.1	0	PocGH01_02_v1	358062-362496(+)	NA	362810	partial	GO:0000166,GO:0001882,GO:0001883,GO:0003674,GO:0003676,GO:0003677,GO:0003690,GO:0005488,GO:0005524,GO:0005575,GO:0005622,GO:0005623,GO:0005634,GO:0006139,GO:0006259,GO:0006281,GO:0006298,GO:0006725,GO:0006807,GO:0006950,GO:0006974,GO:0008150,GO:0008152,GO:0009987,GO:0017076,GO:0030554,GO:0030983,GO:0032549,GO:0032550,GO:0032553,GO:0032555,GO:0032559,GO:0033554,GO:0034641,GO:0035639,GO:0036094,GO:…
PocGH01_09013000	exonuclease, putative	14.4485	0.290323	1	CUFF.2079.1,PocGH01_09013000.1	0	PocGH01_09_v1	123380-126262(-)	126486	122806	complete	GO:0003674,GO:0003676,GO:0003824,GO:0004518,GO:0004527,GO:0005488,GO:0016787,GO:0016788,GO:0097159,GO:1901363
PocGH01_08010500	conserved protein, unknown function	59.4702	0.290323	4	CUFF.1627.1,CUFF.1628.1	1	PocGH01_08_v1	16834-18150(-)	18795	16594	complete	GO:0003674,GO:0003824,GO:0008150,GO:0008152,GO:0016491,GO:0016667,GO:0016670,GO:0016972,GO:0044699,GO:0044710,GO:0055114
PocGH01_12065700	conserved Plasmodium protein, unknown function	105.49	0.288462	2	CUFF.3928.1,CUFF.3930.1	1	PocGH01_12_v1	2304664-2305808(-)	NA	NA	partial	NA
PocGH01_11033600	ATP-dependent RNA helicase SUV3, putative	33.8865	0.288136	0	PocGH01_11033600.1	0	PocGH01_11_v1	1012432-1014981(+)	1012100	NA	complete	GO:0003674,GO:0003824,GO:0016787,GO:0016817
PocGH01_14033800	ABC transporter F family member 1, putative	27.8367	0.288136	2	CUFF.4841.1,PocGH01_14033800.1	0	PocGH01_14_v1	982889-986491(+)	982347	987027	complete	GO:0000166,GO:0001882,GO:0001883,GO:0003674,GO:0003824,GO:0005488,GO:0005524,GO:0016462,GO:0016787,GO:0016817,GO:0016818,GO:0016887,GO:0017076,GO:0017111,GO:0030554,GO:0032549,GO:0032550,GO:0032553,GO:0032555,GO:0032559,GO:0035639,GO:0036094,GO:0043167,GO:0043168,GO:0097159,GO:0097367,GO:1901265,GO:1901363
PocGH01_01018300	conserved protein, unknown function	22.3273	0.285714	0	PocGH01_01018300.1	0	PocGH01_01_v1	400439-401718(-)	402050	400111	complete	GO:0003674,GO:0003824,GO:0005575,GO:0016020,GO:0016740,GO:0016772
PocGH01_11048300	sorting assembly machinery 50 kDa subunit, putative	12.2377	0.285714	0	PocGH01_11048300.1	0	PocGH01_11_v1	1614739-1616148(-)	NA	NA	complete	NA
PocGH01_14018300	conserved Plasmodium protein, unknown function	10.313	0.285714	3	CUFF.4684.3	1	PocGH01_14_v1	367662-368393(+)	NA	NA	partial	NA
PocGH01_00123000	PIR protein	19.0002	0.285714	2	CUFF.5994.1	2	PocGH01_00_v1_contig_205	5044-6313(-)	NA	NA	none	NA
PocGH01_09037400	RNA-binding protein s1, putative	76.5879	0.285714	0	CUFF.2325.1	0	PocGH01_09_v1	1102152-1102628(-)	1102821	1101672	complete	GO:0003674,GO:0003676,GO:0005488,GO:0097159,GO:1901363
PocGH01_06016800	conserved Plasmodium protein, unknown function	8.7708	0.285714	0	PocGH01_06016800.1	0	PocGH01_06_v1	316360-318603(+)	NA	NA	complete	NA
PocGH01_10016300	conserved protein, unknown function	25.3256	0.285714	1	CUFF.2578.1	0	PocGH01_10_v1	225422-226954(+)	NA	227835	partial	NA
PocGH01_14022700	lipoate-protein ligase 1, putative	28.1831	0.285714	3	CUFF.4723.1,CUFF.4724.1	0	PocGH01_14_v1	539662-541029(+)	538594	NA	partial	GO:0006464,GO:0008150,GO:0008152,GO:0009987,GO:0019538,GO:0036211,GO:0043170,GO:0043412,GO:0044237,GO:0044238,GO:0044260,GO:0044267,GO:0071704
PocGH01_03020900	conserved Plasmodium protein, unknown function	36.7862	0.285714	3	CUFF.458.1,CUFF.459.2	1	PocGH01_03_v1	469130-472057(+)	467840	472951	partial	NA
PocGH01_07028300	U4/U6 snRNA-associated-splicing factor, putative	52.8235	0.285714	2	PocGH01_07028300.1	0	PocGH01_07_v1	786442-788281(+)	NA	788742	complete	GO:0003674,GO:0003676,GO:0005488,GO:0097159,GO:1901363
PocGH01_04023300	DNA-directed RNA polymerase III subunit RPC10, putative	28.762	0.285714	2	CUFF.680.1,CUFF.681.1	1	PocGH01_04_v1	532842-533380(+)	532092	534032	complete	GO:0003674,GO:0003676,GO:0003824,GO:0003899,GO:0005488,GO:0006139,GO:0006351,GO:0006725,GO:0006807,GO:0008150,GO:0008152,GO:0008270,GO:0009058,GO:0009059,GO:0009987,GO:0010467,GO:0016070,GO:0016740,GO:0016772,GO:0016779,GO:0018130,GO:0019438,GO:0032774,GO:0034062,GO:0034641,GO:0034645,GO:0034654,GO:0043167,GO:0043169,GO:0043170,GO:0044237,GO:0044238,GO:0044249,GO:0044260,GO:0044271,GO:0046483,GO:…
PocGH01_00016400	mRNA-binding protein PUF2, putative	10.8969	0.285714	0	PocGH01_00016400.1	0	PocGH01_00_v1_contig_7	25-1991(+)	NA	2268	partial	GO:0003674,GO:0003676,GO:0003723,GO:0005488,GO:0097159,GO:1901363
PocGH01_09027600	WD repeat-containing protein, putative	12.6747	0.285714	0	PocGH01_09027600.1	0	PocGH01_09_v1	690135-691857(+)	689433	692423	complete	GO:0003674,GO:0005488,GO:0005515
PocGH01_00126600	PIR protein	16.49	0.285714	4	CUFF.6042.1,CUFF.6043.1	2	PocGH01_00_v1_contig_214	345-1652(+)	NA	NA	partial	NA
PocGH01_13026700	signal peptidase complex subunit SPC1, putative	99.0113	0.285714	1	CUFF.4251.1	1	PocGH01_13_v1	794697-795340(-)	796207	793827	complete	GO:0003674,GO:0003824,GO:0005575,GO:0005622,GO:0005623,GO:0005737,GO:0005783,GO:0005787,GO:0005789,GO:0006465,GO:0006518,GO:0006807,GO:0008150,GO:0008152,GO:0008233,GO:0009987,GO:0010467,GO:0012505,GO:0016020,GO:0016021,GO:0016485,GO:0016787,GO:0019538,GO:0031090,GO:0031224,GO:0032991,GO:0034641,GO:0042175,GO:0043170,GO:0043226,GO:0043227,GO:0043229,GO:0043231,GO:0043234,GO:0043603,GO:0044237,GO:…
PocGH01_13032900	selenoprotein, putative	55.8769	0.285714	4	CUFF.4323.4	2	PocGH01_13_v1	1057785-1058322(-)	1058907	1056769	complete	NA
PocGH01_10023200	cyclin, putative	21.6355	0.285714	0	CUFF.2655.1	0	PocGH01_10_v1	530646-531374(+)	530173	532069	complete	GO:0000079,GO:0001932,GO:0003674,GO:0005488,GO:0005515,GO:0008150,GO:0019220,GO:0019222,GO:0019899,GO:0019900,GO:0019901,GO:0031323,GO:0031399,GO:0032268,GO:0042325,GO:0043549,GO:0045859,GO:0050789,GO:0050790,GO:0050794,GO:0051174,GO:0051246,GO:0051338,GO:0051726,GO:0060255,GO:0065007,GO:0065009,GO:0071900,GO:0080090
PocGH01_11028300	glucosamine 6-phosphate N-acetyltransferase, putative	63.3561	0.285714	1	CUFF.3048.1	0	PocGH01_11_v1	772887-773852(+)	NA	NA	complete	GO:0003674,GO:0003824,GO:0008080,GO:0016407,GO:0016410,GO:0016740,GO:0016746,GO:0016747
PocGH01_13055000	adenylyl cyclase alpha, putative	7.65538	0.285714	0	PocGH01_13055000.1	0	PocGH01_13_v1	1988107-1994146(+)	1986980	1995139	complete	GO:0003674,GO:0003824,GO:0006139,GO:0006725,GO:0006753,GO:0006793,GO:0006796,GO:0006807,GO:0007154,GO:0007165,GO:0008150,GO:0008152,GO:0009058,GO:0009117,GO:0009165,GO:0009187,GO:0009190,GO:0009987,GO:0016829,GO:0016849,GO:0018130,GO:0019438,GO:0019637,GO:0023052,GO:0034641,GO:0034654,GO:0035556,GO:0044237,GO:0044238,GO:0044249,GO:0044271,GO:0044281,GO:0044699,GO:0044700,GO:0044710,GO:0044711,GO:…
PocGH01_11015200	ubiquitin-activating enzyme, putative	19.7114	0.285714	0	PocGH01_11015200.1	0	PocGH01_11_v1	194837-196450(+)	193628	196886	complete	GO:0003674,GO:0003824,GO:0008641
PocGH01_12017100	dynactin subunit 2, putative	5.78436	0.285714	2	CUFF.3422.1,PocGH01_12017100.1	0	PocGH01_12_v1	286516-288729(+)	NA	289204	complete	GO:0000278,GO:0005575,GO:0005622,GO:0005623,GO:0005856,GO:0005869,GO:0005875,GO:0007017,GO:0007049,GO:0008150,GO:0009987,GO:0015629,GO:0015630,GO:0032991,GO:0043226,GO:0043228,GO:0043229,GO:0043232,GO:0043234,GO:0044422,GO:0044424,GO:0044430,GO:0044446,GO:0044464,GO:0044699,GO:0044763
PocGH01_12046200	aminophospholipid transporter, putative	4.3859	0.285714	3	CUFF.3726.3	2	PocGH01_12_v1	1442790-1448383(-)	NA	NA	complete	GO:0000166,GO:0003674,GO:0005488,GO:0036094,GO:0097159,GO:1901265,GO:1901363
PocGH01_11013400	CLAMP domain-containing protein, putative	77.8649	0.285714	2	CUFF.2893.1	2	PocGH01_11_v1	123554-125241(-)	NA	NA	partial	NA
PocGH01_09048000	EELM2 domain-containing protein, putative	3.94853	0.285714	0	PocGH01_09048000.1	0	PocGH01_09_v1	1613420-1615843(-)	NA	NA	partial	GO:0003674,GO:0005488,GO:0005515,GO:0005575,GO:0005622,GO:0005623,GO:0005634,GO:0008270,GO:0043167,GO:0043169,GO:0043226,GO:0043227,GO:0043229,GO:0043231,GO:0044424,GO:0044464,GO:0046872,GO:0046914
PocGH01_12038600	conserved Plasmodium protein, unknown function	44.155	0.283186	0	PocGH01_12038600.1	0	PocGH01_12_v1	1150721-1154463(+)	1150339	NA	complete	GO:0003674,GO:0003824,GO:0004066,GO:0006082,GO:0006520,GO:0006528,GO:0006529,GO:0006807,GO:0008150,GO:0008152,GO:0008652,GO:0009058,GO:0009066,GO:0009067,GO:0009987,GO:0016053,GO:0016874,GO:0016879,GO:0016884,GO:0019752,GO:0034641,GO:0043436,GO:0043603,GO:0043604,GO:0044237,GO:0044238,GO:0044249,GO:0044271,GO:0044281,GO:0044283,GO:0044699,GO:0044710,GO:0044711,GO:0044763,GO:0046394,GO:0071704,GO:…
PocGH01_07029100	conserved protein, unknown function	58.052	0.283019	1	CUFF.1454.1	1	PocGH01_07_v1	815005-817152(-)	NA	NA	complete	NA
PocGH01_14046800	conserved Plasmodium protein, unknown function	27.2007	0.28125	0	PocGH01_14046800.1	0	PocGH01_14_v1	1518604-1520967(+)	NA	1523897	complete	NA
PocGH01_09049600	conserved Plasmodium protein, unknown function	33.2317	0.28125	1	PocGH01_09049600.1	0	PocGH01_09_v1	1680861-1684016(-)	1684368	1680115	complete	NA
PocGH01_08015700	conserved Plasmodium protein, unknown function	27.8724	0.28125	1	PocGH01_08015700.1	0	PocGH01_08_v1	211557-214574(-)	NA	NA	partial	NA
PocGH01_14027000	conserved Plasmodium protein, unknown function	21.1622	0.28125	1	CUFF.4769.1	0	PocGH01_14_v1	710946-712907(+)	710064	NA	complete	NA
PocGH01_08029700	triosephosphate isomerase, putative	39.8549	0.28	0	PocGH01_08029700.1	0	PocGH01_08_v1	826872-828410(-)	829393	826545	complete	GO:0003674,GO:0003824,GO:0004807,GO:0008150,GO:0008152,GO:0016853,GO:0016860,GO:0016861
PocGH01_14060000	microgamete surface protein MiGS, putative	14.2652	0.28	0	PocGH01_14060000.1	0	PocGH01_14_v1	2161922-2164378(-)	NA	NA	complete	NA
PocGH01_00211100	PIR protein	27.7594	0.28	3	CUFF.7194.2	1	PocGH01_00_v1_contig_596	12315-14611(+)	12101	15058	complete	NA
PocGH01_14037700	JmjC domain-containing protein, putative	28.6854	0.28	4	CUFF.4896.1,CUFF.4897.1,PocGH01_14037700.1	1	PocGH01_14_v1	1157307-1164233(+)	NA	1164322	partial	GO:0005575,GO:0005622,GO:0005623,GO:0005634,GO:0043226,GO:0043227,GO:0043229,GO:0043231,GO:0044424,GO:0044464
PocGH01_12038200	PRELI domain-containing protein, putative	28.46	0.28	0	PocGH01_12038200.1	0	PocGH01_12_v1	1124498-1126008(-)	NA	NA	partial	GO:0005575,GO:0005622,GO:0005623,GO:0005737,GO:0005739,GO:0043226,GO:0043227,GO:0043229,GO:0043231,GO:0044424,GO:0044444,GO:0044464
PocGH01_09023800	peptidyl-tRNA hydrolase ICT1, putative	108.657	0.279412	1	PocGH01_09023800.1	1	PocGH01_09_v1	541476-542836(+)	541296	543696	complete	GO:0003674,GO:0003676,GO:0003723,GO:0003747,GO:0005488,GO:0006412,GO:0006415,GO:0008079,GO:0008135,GO:0008150,GO:0008152,GO:0009058,GO:0009059,GO:0009987,GO:0010467,GO:0016043,GO:0019538,GO:0022411,GO:0032984,GO:0034645,GO:0043170,GO:0043241,GO:0043624,GO:0043933,GO:0044237,GO:0044238,GO:0044249,GO:0044260,GO:0044267,GO:0044699,GO:0044763,GO:0071704,GO:0071822,GO:0071840,GO:0097159,GO:1901363,GO:…
PocGH01_11033400	ribonuclease H2 subunit A, putative	142.269	0.27907	2	CUFF.3100.1,CUFF.3101.1	0	PocGH01_11_v1	998863-999729(-)	NA	997573	complete	GO:0003674,GO:0003676,GO:0003824,GO:0004518,GO:0004519,GO:0004521,GO:0004523,GO:0004540,GO:0005488,GO:0006139,GO:0006725,GO:0006807,GO:0008150,GO:0008152,GO:0009987,GO:0016070,GO:0016787,GO:0016788,GO:0016891,GO:0016893,GO:0034641,GO:0043170,GO:0044237,GO:0044238,GO:0044260,GO:0046483,GO:0071704,GO:0090304,GO:0097159,GO:1901360,GO:1901363
PocGH01_14034400	conserved Plasmodium protein, unknown function	6.12755	0.277778	3	CUFF.4854.1,CUFF.4855.1	0	PocGH01_14_v1	1010367-1012544(+)	NA	NA	complete	NA
PocGH01_09043600	apical exonemal protein, putative	44.2021	0.277778	1	CUFF.2383.1	0	PocGH01_09_v1	1383124-1384410(-)	1384671	1382792	complete	NA
PocGH01_12031500	conserved Plasmodium protein, unknown function	18.6951	0.277778	1	CUFF.3553.1	0	PocGH01_12_v1	826852-828459(-)	828886	826106	complete	NA
PocGH01_14015000	U1 small nuclear ribonucleoprotein A, putative	61.082	0.277108	1	CUFF.4646.1	0	PocGH01_14_v1	228760-230849(+)	227508	231258	complete	GO:0003674,GO:0003676,GO:0005488,GO:0097159,GO:1901363
PocGH01_01022400	conserved Plasmodium protein, unknown function	23.417	0.275862	1	CUFF.141.1,CUFF.143.2	0	PocGH01_01_v1	545574-547277(+)	NA	NA	complete	GO:0003674,GO:0005488,GO:0005515
PocGH01_12050900	EF-hand calcium-binding domain-containing protein, putative	13.187	0.275	1	CUFF.3784.1	0	PocGH01_12_v1	1679619-1685312(+)	NA	1689026	partial	GO:0003674,GO:0005488,GO:0005509,GO:0005575,GO:0005576,GO:0005623,GO:0018995,GO:0020007,GO:0020008,GO:0030430,GO:0033643,GO:0033646,GO:0033655,GO:0043167,GO:0043169,GO:0043245,GO:0043656,GO:0043657,GO:0044164,GO:0044215,GO:0044216,GO:0044217,GO:0044421,GO:0044464,GO:0045177,GO:0046872,GO:1990225
PocGH01_09023400	conserved Plasmodium protein, unknown function	2.54607	0.272727	2	CUFF.2180.1,CUFF.2181.1	0	PocGH01_09_v1	527600-532576(+)	NA	NA	complete	NA
PocGH01_10025500	RAP protein, putative	8.24442	0.272727	0	PocGH01_10025500.1	0	PocGH01_10_v1	619792-622538(-)	NA	NA	complete	GO:0003674,GO:0005488
PocGH01_12049300	potassium channel K2, putative	8.10623	0.272727	1	PocGH01_12049300.1	0	PocGH01_12_v1	1613477-1617700(-)	NA	1613121	complete	GO:0003674,GO:0005215,GO:0005216,GO:0005227,GO:0005261,GO:0005267,GO:0005575,GO:0005623,GO:0005886,GO:0006810,GO:0006811,GO:0006812,GO:0006813,GO:0008150,GO:0008324,GO:0015075,GO:0015077,GO:0015079,GO:0015267,GO:0015269,GO:0015672,GO:0016020,GO:0022803,GO:0022836,GO:0022838,GO:0022839,GO:0022857,GO:0022890,GO:0022891,GO:0022892,GO:0030001,GO:0044464,GO:0044699,GO:0044765,GO:0046873,GO:0051179,GO:…
PocGH01_09044100	conserved Plasmodium protein, unknown function	8.99307	0.272727	2	CUFF.2388.1,CUFF.2389.1	1	PocGH01_09_v1	1403250-1404748(-)	NA	1403012	complete	NA
PocGH01_08039600	conserved protein, unknown function	8.13033	0.272727	1	CUFF.1958.1	1	PocGH01_08_v1	1249406-1250947(-)	NA	1248184	complete	NA
PocGH01_11036600	DnaJ protein, putative	29.6086	0.272727	1	CUFF.3147.1	0	PocGH01_11_v1	1134240-1135400(+)	NA	1137325	complete	NA
PocGH01_12039700	conserved protein, unknown function	17.6787	0.272727	0	PocGH01_12039700.1	0	PocGH01_12_v1	1183228-1185934(-)	NA	NA	complete	NA
PocGH01_13012500	dynein heavy chain, putative	13.7123	0.271889	2	CUFF.4101.1,PocGH01_13012500.1	1	PocGH01_13_v1	98048-121553(+)	NA	NA	partial	GO:0003674,GO:0003774,GO:0003777,GO:0003824,GO:0005575,GO:0005622,GO:0005623,GO:0005856,GO:0005875,GO:0006928,GO:0007017,GO:0007018,GO:0008150,GO:0009987,GO:0015630,GO:0016462,GO:0016787,GO:0016817,GO:0016818,GO:0017111,GO:0030286,GO:0032991,GO:0043226,GO:0043228,GO:0043229,GO:0043232,GO:0043234,GO:0044422,GO:0044424,GO:0044430,GO:0044446,GO:0044464,GO:0044699,GO:0044763,GO:1902494
PocGH01_07019300	conserved Plasmodium protein, unknown function	121.247	0.27027	0	PocGH01_07019300.1	0	PocGH01_07_v1	451405-452259(-)	452790	451107	complete	NA
PocGH01_05023800	tRNA modification GTPase, putative	34.4267	0.269841	1	CUFF.902.1	0	PocGH01_05_v1	603350-605812(-)	606241	602898	complete	GO:0000166,GO:0001882,GO:0001883,GO:0002097,GO:0002098,GO:0003674,GO:0003824,GO:0003924,GO:0005488,GO:0005525,GO:0006139,GO:0006396,GO:0006399,GO:0006400,GO:0006725,GO:0006807,GO:0008033,GO:0008150,GO:0008152,GO:0009451,GO:0009987,GO:0010467,GO:0016070,GO:0016462,GO:0016787,GO:0016817,GO:0016818,GO:0017076,GO:0017111,GO:0019001,GO:0032549,GO:0032550,GO:0032553,GO:0032555,GO:0032561,GO:0034470,GO:…
PocGH01_05019600	ATP-dependent RNA helicase DHX36, putative	33.8362	0.269231	2	CUFF.833.1	1	PocGH01_05_v1	400090-402842(+)	NA	404551	complete	GO:0000166,GO:0001882,GO:0001883,GO:0003674,GO:0003676,GO:0003824,GO:0004386,GO:0005488,GO:0005524,GO:0016462,GO:0016787,GO:0016817,GO:0016818,GO:0017076,GO:0017111,GO:0030554,GO:0032549,GO:0032550,GO:0032553,GO:0032555,GO:0032559,GO:0035639,GO:0036094,GO:0043167,GO:0043168,GO:0097159,GO:0097367,GO:1901265,GO:1901363
PocGH01_12044100	conserved Plasmodium protein, unknown function	25.4634	0.269231	1	CUFF.3704.1	0	PocGH01_12_v1	1368026-1370005(-)	1370146	NA	partial	NA
PocGH01_14037800	conserved Plasmodium protein, unknown function	26.531	0.268293	1	CUFF.4898.1	1	PocGH01_14_v1	1166083-1169842(+)	NA	1170374	complete	NA
PocGH01_08018800	ankyrin-repeat protein, putative	25.0711	0.266667	0	PocGH01_08018800.1	0	PocGH01_08_v1	362707-364432(+)	361827	365355	complete	GO:0003674,GO:0005488,GO:0005515
PocGH01_04024400	PCI domain-containing protein, putative	79.8741	0.266667	0	PocGH01_04024400.1	0	PocGH01_04_v1	578729-580090(-)	580487	NA	complete	NA
PocGH01_08017500	conserved Plasmodium protein, unknown function	14.4329	0.266667	1	CUFF.1717.1	0	PocGH01_08_v1	310295-312106(-)	NA	309823	complete	GO:0003674,GO:0003824,GO:0008150,GO:0008152
PocGH01_00070300	PIR protein, pseudogene	12.6124	0.266667	1	PocGH01_00070300.1	0	PocGH01_00_v1_contig_95	4755-6229(-)	NA	NA	partial	NA
PocGH01_10015000	conserved Plasmodium protein, unknown function	97.149	0.266667	0	PocGH01_10015000.1	0	PocGH01_10_v1	183251-183676(-)	184758	182657	complete	NA
PocGH01_04026900	palmitoyltransferase DHHC12, putative	16.4414	0.266667	0	PocGH01_04026900.1	0	PocGH01_04_v1	667148-669205(-)	669716	NA	partial	GO:0003674,GO:0005488,GO:0008270,GO:0043167,GO:0043169,GO:0046872,GO:0046914
PocGH01_00011200	PIR protein, pseudogene	13.8397	0.266667	4	CUFF.5953.1,CUFF.5954.2	1	PocGH01_00_v1_contig_2	5167-6968(+)	NA	NA	partial	NA
PocGH01_12046500	leucine-rich repeat protein, putative	35.0946	0.266667	2	CUFF.3730.1,CUFF.3731.1	0	PocGH01_12_v1	1461813-1462949(-)	1463292	1461497	complete	GO:0003674,GO:0005488,GO:0005515
PocGH01_09026700	tRNA nucleotidyltransferase, putative	44.8301	0.266667	2	CUFF.2210.1	1	PocGH01_09_v1	648304-650865(+)	647719	NA	complete	GO:0003674,GO:0003676,GO:0003723,GO:0003824,GO:0005488,GO:0006139,GO:0006396,GO:0006725,GO:0006807,GO:0008150,GO:0008152,GO:0009987,GO:0010467,GO:0016070,GO:0016740,GO:0016772,GO:0016779,GO:0034641,GO:0043170,GO:0044237,GO:0044238,GO:0044260,GO:0046483,GO:0071704,GO:0090304,GO:0097159,GO:1901360,GO:1901363
PocGH01_12065100	conserved protein, unknown function	33.4625	0.266667	1	CUFF.3921.1	0	PocGH01_12_v1	2274617-2275180(-)	NA	NA	complete	NA
PocGH01_07037400	conserved Plasmodium protein, unknown function	33.7851	0.266667	3	CUFF.1542.2	2	PocGH01_07_v1	1131372-1132580(+)	1130881	1133319	partial	NA
PocGH01_11040600	conserved Plasmodium protein, unknown function	144.257	0.264706	1	CUFF.3187.1	0	PocGH01_11_v1	1293812-1294567(+)	1293344	NA	complete	NA
PocGH01_09053800	membrane associated erythrocyte binding-like protein, putative	16.7763	0.263158	1	CUFF.2503.1	0	PocGH01_09_v1	1855584-1861465(+)	NA	1862106	partial	GO:0005575,GO:0005623,GO:0008150,GO:0009405,GO:0016020,GO:0020007,GO:0020008,GO:0044464,GO:0045177,GO:0051704
PocGH01_14019800	cytochrome c, putative	63.1994	0.263158	2	CUFF.4698.1,PocGH01_14019800.1	0	PocGH01_14_v1	414695-415159(-)	415368	414489	complete	GO:0003674,GO:0005488,GO:0005506,GO:0009055,GO:0020037,GO:0043167,GO:0043169,GO:0046872,GO:0046906,GO:0046914,GO:0097159,GO:1901363
PocGH01_08018300	ribosomal protein L43, mitochondrial, putative	44.2911	0.263158	1	CUFF.1726.1	1	PocGH01_08_v1	345712-346548(-)	347117	345080	complete	NA
PocGH01_11038500	heptatricopeptide repeat-containing protein, putative	31.6888	0.261905	1	CUFF.3162.1	0	PocGH01_11_v1	1210033-1212912(+)	1209535	NA	complete	NA
PocGH01_14022300	telomerase reverse transcriptase, putative	10.1821	0.261905	0	PocGH01_14022300.1	0	PocGH01_14_v1	525327-532568(+)	NA	NA	partial	GO:0003674,GO:0003824,GO:0003964,GO:0016740,GO:0016772,GO:0016779,GO:0034061
PocGH01_12073900	conserved Plasmodium protein, unknown function	33.4057	0.26087	0	PocGH01_12073900.1	0	PocGH01_12_v1	2657199-2658679(-)	NA	2655853	complete	NA
PocGH01_07018300	cytosolic Fe-S cluster assembly factor NBP35, putative	87.4444	0.26087	0	CUFF.1345.1	0	PocGH01_07_v1	406804-408192(+)	406068	409853	complete	GO:0000166,GO:0001882,GO:0001883,GO:0003674,GO:0005488,GO:0005524,GO:0017076,GO:0030554,GO:0032549,GO:0032550,GO:0032553,GO:0032555,GO:0032559,GO:0035639,GO:0036094,GO:0043167,GO:0043168,GO:0097159,GO:0097367,GO:1901265,GO:1901363
PocGH01_09027200	palmitoyltransferase DHHC3, putative	28.7807	0.26087	2	CUFF.2211.1	1	PocGH01_09_v1	672144-673773(+)	NA	674992	partial	GO:0003674,GO:0005488,GO:0008270,GO:0043167,GO:0043169,GO:0046872,GO:0046914
PocGH01_11038600	trafficking protein particle complex subunit 6A, putative	37.4715	0.26087	0	PocGH01_11038600.1	0	PocGH01_11_v1	1213195-1214079(-)	1214682	1212817	complete	NA
PocGH01_14045000	secreted ookinete protein, putative	18.3576	0.26087	1	CUFF.4974.1	1	PocGH01_14_v1	1424706-1426908(-)	1427183	1424515	complete	NA
PocGH01_11014400	conserved protein, unknown function	136.021	0.26087	0	CUFF.2906.1	0	PocGH01_11_v1	173599-174042(-)	174297	171950	complete	NA
PocGH01_09040000	conserved Plasmodium protein, unknown function	42.9718	0.26087	0	PocGH01_09040000.1	0	PocGH01_09_v1	1203182-1204966(-)	NA	NA	complete	NA
PocGH01_09052100	ribosome assembly protein 4, putative	119.463	0.260417	1	CUFF.2484.1	0	PocGH01_09_v1	1771547-1773479(-)	1774186	1770927	complete	GO:0003674,GO:0005488,GO:0005515
PocGH01_13042400	rap guanine nucleotide exchange factor, putative	7.36378	0.258621	1	PocGH01_13042400.1	0	PocGH01_13_v1	1397203-1409321(-)	NA	1396245	partial	NA
PocGH01_11048600	conserved Plasmodium protein, unknown function	36.8602	0.258427	0	PocGH01_11048600.1	0	PocGH01_11_v1	1622012-1625884(-)	NA	1620828	partial	NA
PocGH01_10036300	actin-like protein, putative	19.3556	0.258065	3	CUFF.2805.1,CUFF.2806.1	0	PocGH01_10_v1	1068469-1070244(-)	1071043	NA	complete	NA
PocGH01_14020700	conserved Plasmodium protein, unknown function	305.158	0.258065	1	CUFF.4707.1	0	PocGH01_14_v1	445933-446133(-)	NA	NA	complete	NA
PocGH01_14040200	GPI ethanolamine phosphate transferase 3, putative	35.0188	0.256881	1	PocGH01_14040200.1	0	PocGH01_14_v1	1274481-1278599(+)	NA	1279296	complete	GO:0003674,GO:0003824,GO:0008150,GO:0008152
PocGH01_13053100	WD repeat-containing protein 65, putative	17.3455	0.254902	1	CUFF.4545.1	0	PocGH01_13_v1	1908150-1912781(+)	1906990	1913876	partial	GO:0003674,GO:0005488,GO:0005515
PocGH01_00239100	conserved protein, unknown function	31.6545	0.254902	2	CUFF.7509.1	2	PocGH01_00_v1_contig_635	1517-4216(-)	4421	-395	partial	NA
PocGH01_01024300	conserved Plasmodium protein, unknown function	23.0735	0.254545	4	CUFF.151.1,CUFF.153.1,PocGH01_01024300.1	1	PocGH01_01_v1	644973-653391(-)	NA	NA	partial	NA
PocGH01_06025600	DER1-like protein, putative	64.9584	0.254545	1	CUFF.1194.1	1	PocGH01_06_v1	657329-658486(-)	658681	657007	partial	GO:0003674,GO:0003824,GO:0004175,GO:0004252,GO:0005575,GO:0008233,GO:0008236,GO:0016020,GO:0016021,GO:0016787,GO:0017171,GO:0031224,GO:0044425,GO:0070011
PocGH01_13050100	conserved protein, unknown function	59.4019	0.254386	1	CUFF.4510.1	0	PocGH01_13_v1	1768759-1771479(+)	1768334	1771683	complete	NA
PocGH01_10015700	NIMA related kinase 2, putative	57.8616	0.254237	3	CUFF.2570.1,CUFF.2571.1	2	PocGH01_10_v1	204344-206321(-)	NA	NA	complete	GO:0000166,GO:0001882,GO:0001883,GO:0003674,GO:0003824,GO:0004672,GO:0005488,GO:0005524,GO:0006464,GO:0006468,GO:0006793,GO:0006796,GO:0008150,GO:0008152,GO:0009987,GO:0016301,GO:0016310,GO:0016740,GO:0016772,GO:0016773,GO:0017076,GO:0019538,GO:0030554,GO:0032549,GO:0032550,GO:0032553,GO:0032555,GO:0032559,GO:0035639,GO:0036094,GO:0036211,GO:0043167,GO:0043168,GO:0043170,GO:0043412,GO:0044237,GO:…
PocGH01_13013600	major facilitator superfamily domain-containing protein, putative	44.1265	0.253731	1	PocGH01_13013600.1	0	PocGH01_13_v1	163581-166580(+)	NA	NA	complete	NA
PocGH01_02015000	centrin-1, putative	101.808	0.253521	1	PocGH01_02015000.1	0	PocGH01_02_v1	187231-188762(-)	189657	NA	complete	GO:0003674,GO:0005488,GO:0005509,GO:0043167,GO:0043169,GO:0046872
PocGH01_04021700	conserved Plasmodium protein, unknown function	28.4597	0.252632	0	PocGH01_04021700.1	0	PocGH01_04_v1	459374-463925(-)	464192	NA	complete	NA
PocGH01_08041000	microtubule-associated protein RP/EB family, putative	9.64238	0.25	3	CUFF.1970.1,CUFF.1971.1,PocGH01_08041000.1	0	PocGH01_08_v1	1306044-1307483(-)	NA	1305416	complete	GO:0003674,GO:0005488,GO:0005515,GO:0005575,GO:0005622,GO:0005623,GO:0005634,GO:0005654,GO:0005856,GO:0005874,GO:0008017,GO:0008092,GO:0015630,GO:0015631,GO:0031974,GO:0031981,GO:0032403,GO:0032991,GO:0043226,GO:0043227,GO:0043228,GO:0043229,GO:0043231,GO:0043232,GO:0043233,GO:0043234,GO:0044422,GO:0044424,GO:0044428,GO:0044430,GO:0044446,GO:0044464,GO:0051010,GO:0070013
PocGH01_14055500	myosin J, putative	1.34454	0.25	0	PocGH01_14055500.1	0	PocGH01_14_v1	1933164-1939680(-)	NA	1932584	complete	GO:0000166,GO:0001882,GO:0001883,GO:0003674,GO:0003774,GO:0003824,GO:0005488,GO:0005524,GO:0005575,GO:0005622,GO:0005623,GO:0005856,GO:0015629,GO:0016459,GO:0016462,GO:0016787,GO:0016817,GO:0016818,GO:0017076,GO:0017111,GO:0030554,GO:0032549,GO:0032550,GO:0032553,GO:0032555,GO:0032559,GO:0032991,GO:0035639,GO:0036094,GO:0043167,GO:0043168,GO:0043226,GO:0043228,GO:0043229,GO:0043232,GO:0043234,GO:…
PocGH01_08040000	conserved Plasmodium protein, unknown function	5.76991	0.25	0	CUFF.1962.1	0	PocGH01_08_v1	1260429-1261199(+)	NA	NA	complete	NA
PocGH01_14026100	conserved protein, unknown function	17.4095	0.25	2	CUFF.4760.2	0	PocGH01_14_v1	675930-676502(-)	677237	NA	complete	NA
PocGH01_04024500	conserved Plasmodium protein, unknown function	15.735	0.25	4	CUFF.697.2,CUFF.698.1	2	PocGH01_04_v1	580797-583152(-)	NA	NA	complete	NA
PocGH01_00183700	PIR protein	13.2021	0.25	2	PocGH01_00183700.1	0	PocGH01_00_v1_contig_441	63315-64621(+)	NA	NA	partial	NA
PocGH01_12032000	protein kinase, putative	10.0806	0.25	0	PocGH01_12032000.1	0	PocGH01_12_v1	843494-845071(+)	NA	NA	complete	GO:0000166,GO:0001882,GO:0001883,GO:0003674,GO:0003824,GO:0004672,GO:0005488,GO:0005524,GO:0006464,GO:0006468,GO:0006793,GO:0006796,GO:0008150,GO:0008152,GO:0009987,GO:0016301,GO:0016310,GO:0016740,GO:0016772,GO:0016773,GO:0017076,GO:0019538,GO:0030554,GO:0032549,GO:0032550,GO:0032553,GO:0032555,GO:0032559,GO:0035639,GO:0036094,GO:0036211,GO:0043167,GO:0043168,GO:0043170,GO:0043412,GO:0044237,GO:…
PocGH01_11036900	merozoite surface protein 10, putative	3.47183	0.25	1	PocGH01_11036900.1	0	PocGH01_11_v1	1141683-1143041(+)	NA	NA	complete	NA
PocGH01_00118900	PIR protein	2.50383	0.25	1	CUFF.5917.1	1	PocGH01_00_v1_contig_194	5633-6978(+)	NA	NA	partial	NA
PocGH01_13034500	conserved Plasmodium protein, unknown function	18.1231	0.25	3	CUFF.4342.1,CUFF.4343.1	0	PocGH01_13_v1	1123852-1124394(-)	1124741	NA	complete	NA
PocGH01_00069400	Plasmodium exported protein, unknown function	8.91069	0.25	3	CUFF.7718.1,PocGH01_00069400.1	0	PocGH01_00_v1_contig_93	468-1526(+)	NA	NA	partial	NA
PocGH01_00116100	PIR protein, pseudogene	5.11218	0.25	3	CUFF.5885.1,CUFF.5886.1	1	PocGH01_00_v1_contig_188	36746-37958(-)	NA	NA	complete	NA
PocGH01_00089400	PIR protein, pseudogene	6.25812	0.25	2	CUFF.5543.2	1	PocGH01_00_v1_contig_133	7564-8877(+)	NA	NA	partial	NA
PocGH01_12029100	RING zinc finger protein, putative	2.15443	0.25	2	CUFF.3534.1,CUFF.3535.1	0	PocGH01_12_v1	748466-749779(+)	NA	NA	complete	GO:0003674,GO:0005488,GO:0005515,GO:0008270,GO:0043167,GO:0043169,GO:0046872,GO:0046914
PocGH01_00204700	PIR protein	15.1399	0.25	3	CUFF.7115.1,CUFF.7116.1	1	PocGH01_00_v1_contig_571	40691-41803(-)	NA	40117	partial	NA
PocGH01_00195400	PIR protein	10.8958	0.25	2	CUFF.6975.1,PocGH01_00195400.1	0	PocGH01_00_v1_contig_510	722-1884(+)	NA	NA	none	NA
PocGH01_00238700	DnaJ protein, putative	25.4523	0.25	3	CUFF.7501.1,CUFF.7502.1	0	PocGH01_00_v1_contig_630	102-1727(-)	NA	23	partial	NA
PocGH01_13042700	conserved Plasmodium protein, unknown function	14.7618	0.25	3	CUFF.4415.1,CUFF.4416.1	0	PocGH01_13_v1	1433613-1435064(-)	NA	1433209	complete	GO:0000166,GO:0003674,GO:0003676,GO:0003824,GO:0005488,GO:0005575,GO:0005622,GO:0005623,GO:0008150,GO:0008152,GO:0009987,GO:0036094,GO:0044237,GO:0044464,GO:0097159,GO:1901265,GO:1901363
PocGH01_12056700	protein PET117, putative	111.196	0.25	0	PocGH01_12056700.1	0	PocGH01_12_v1	1903980-1904156(-)	NA	NA	complete	NA
PocGH01_04025400	dynein light chain, putative	14.6528	0.25	1	PocGH01_04025400.1	0	PocGH01_04_v1	608135-608824(+)	607521	608859	complete	GO:0005575,GO:0005622,GO:0005623,GO:0005856,GO:0005875,GO:0007017,GO:0008150,GO:0009987,GO:0015630,GO:0030286,GO:0032991,GO:0043226,GO:0043228,GO:0043229,GO:0043232,GO:0043234,GO:0044422,GO:0044424,GO:0044430,GO:0044446,GO:0044464,GO:0044699,GO:0044763,GO:1902494
PocGH01_07039600	adenylate kinase-like protein 2, putative	9.12908	0.25	3	CUFF.1570.2	3	PocGH01_07_v1	1234072-1235400(-)	1236119	1233736	complete	NA
PocGH01_00108800	PIR protein	7.7032	0.25	2	CUFF.5774.1,PocGH01_00108800.1	0	PocGH01_00_v1_contig_168	12873-14027(-)	NA	NA	none	NA
PocGH01_05026500	conserved Plasmodium protein, unknown function	7.64023	0.25	1	CUFF.932.2	0	PocGH01_05_v1	696123-697957(+)	NA	NA	complete	NA
PocGH01_12056400	aminodeoxychorismate lyase, putative	17.2937	0.25	0	PocGH01_12056400.1	0	PocGH01_12_v1	1895938-1896888(+)	NA	NA	complete	GO:0003674,GO:0003824,GO:0008150,GO:0008152
PocGH01_03012000	6-cysteine protein, putative	6.20654	0.25	2	CUFF.370.1,PocGH01_03012000.1	0	PocGH01_03_v1	96928-98013(-)	NA	96488	complete	NA
PocGH01_00167000	PIR protein	6.62624	0.25	1	CUFF.6534.1	1	PocGH01_00_v1_contig_364	27858-29098(-)	NA	NA	complete	NA
PocGH01_08035200	conserved Plasmodium protein, unknown function	21.2356	0.25	2	CUFF.1917.1,PocGH01_08035200.1	0	PocGH01_08_v1	1079401-1081260(+)	1078941	NA	complete	GO:0000166,GO:0001882,GO:0001883,GO:0003674,GO:0005488,GO:0005524,GO:0017076,GO:0030554,GO:0032549,GO:0032550,GO:0032553,GO:0032555,GO:0032559,GO:0035639,GO:0036094,GO:0043167,GO:0043168,GO:0097159,GO:0097367,GO:1901265,GO:1901363
PocGH01_14016100	conserved Plasmodium protein, unknown function	3.93594	0.25	1	CUFF.4656.1	0	PocGH01_14_v1	265229-267283(+)	NA	NA	complete	NA
PocGH01_00067500	PIR protein	11.5548	0.25	3	CUFF.7685.1,CUFF.7686.1	1	PocGH01_00_v1_contig_89	117753-119152(-)	NA	NA	partial	NA
PocGH01_08017900	tubulin--tyrosine ligase, putative	9.14535	0.25	1	PocGH01_08017900.1	0	PocGH01_08_v1	322568-324100(-)	NA	322462	complete	GO:0006464,GO:0008150,GO:0008152,GO:0009987,GO:0019538,GO:0036211,GO:0043170,GO:0043412,GO:0044237,GO:0044238,GO:0044260,GO:0044267,GO:0071704
PocGH01_05019400	ribosomal RNA small subunit methyltransferase NEP1, putative	11.5269	0.25	0	PocGH01_05019400.1	0	PocGH01_05_v1	391839-392528(+)	NA	NA	complete	GO:0003674,GO:0003824,GO:0008168,GO:0016740,GO:0016741
PocGH01_01011200	conserved Plasmodium protein, unknown function	23.369	0.25	1	CUFF.16.1	0	PocGH01_01_v1	41825-43918(-)	44581	NA	complete	NA
PocGH01_00076900	PIR protein	56.3268	0.25	3	CUFF.5405.2,PocGH01_00076900.1	0	PocGH01_00_v1_contig_108	5900-6897(+)	NA	NA	partial	NA
PocGH01_12027900	MSP7-like protein, putative	1.06989	0.25	0	CUFF.3525.1	0	PocGH01_12_v1	712034-713545(+)	NA	NA	complete	NA
PocGH01_12014200	conserved Plasmodium protein, unknown function	10.4229	0.25	1	CUFF.3389.2	1	PocGH01_12_v1	160149-163265(+)	NA	NA	complete	NA
PocGH01_03026800	conserved protein, unknown function	6.38891	0.25	1	PocGH01_03026800.1	0	PocGH01_03_v1	706556-708454(+)	NA	NA	complete	NA
PocGH01_00066800	PIR protein	11.7903	0.25	1	PocGH01_00066800.1	0	PocGH01_00_v1_contig_89	87785-89076(-)	NA	NA	none	NA
PocGH01_00215200	PIR protein	9.05331	0.25	2	CUFF.7247.1,PocGH01_00215200.1	0	PocGH01_00_v1_contig_600	23173-24393(-)	NA	22947	partial	NA
PocGH01_00102200	hypothetical protein	3.0725	0.25	3	CUFF.5701.1,CUFF.5702.1,PocGH01_00102200.1	0	PocGH01_00_v1_contig_155	102073-103476(+)	NA	NA	none	NA
PocGH01_07011900	prefoldin subunit 4, putative	54.4264	0.25	3	CUFF.1270.1,CUFF.1271.1	0	PocGH01_07_v1	109077-109611(+)	108543	110848	complete	GO:0003674,GO:0005488,GO:0005515,GO:0005575,GO:0006457,GO:0008150,GO:0008152,GO:0009987,GO:0016272,GO:0019538,GO:0032991,GO:0043170,GO:0043234,GO:0044237,GO:0044238,GO:0044260,GO:0044267,GO:0051082,GO:0071704
PocGH01_00176100	PIR protein	5.21721	0.25	2	CUFF.6668.1	1	PocGH01_00_v1_contig_408	3436-5037(-)	NA	3312	partial	NA
PocGH01_07043600	hypothetical protein	17.3883	0.25	3	CUFF.1615.1,CUFF.1616.1	0	PocGH01_07_v1	1371908-1372628(-)	NA	NA	complete	NA
PocGH01_07029700	conserved protein, unknown function	19.4319	0.25	2	CUFF.1457.1,CUFF.1460.1	1	PocGH01_07_v1	839964-842842(+)	NA	843283	complete	NA
PocGH01_03021700	conserved Plasmodium protein, unknown function	2.17908	0.25	0	PocGH01_03021700.1	0	PocGH01_03_v1	499922-504004(-)	NA	NA	complete	NA
PocGH01_13054900	conserved Plasmodium protein, unknown function	4.06655	0.25	1	PocGH01_13054900.1	0	PocGH01_13_v1	1985495-1986820(+)	NA	NA	partial	NA
PocGH01_00139600	PIR protein	14.8957	0.25	1	CUFF.6208.1	1	PocGH01_00_v1_contig_256	830-2096(-)	NA	NA	complete	NA
PocGH01_00030900	PIR protein	3.61272	0.25	3	CUFF.6226.1,CUFF.6227.1	1	PocGH01_00_v1_contig_26	26756-28061(-)	NA	NA	partial	NA
PocGH01_13011400	PIR protein	9.9073	0.25	1	PocGH01_13011400.1	0	PocGH01_13_v1	55163-56373(-)	NA	NA	partial	NA
PocGH01_09012600	conserved Plasmodium protein, unknown function	18.9201	0.25	0	PocGH01_09012600.1	0	PocGH01_09_v1	113655-114053(+)	NA	NA	complete	NA
PocGH01_08044000	phosphatidylethanolamine-binding protein, putative	29.1994	0.25	0	PocGH01_08044000.1	0	PocGH01_08_v1	1421273-1422320(+)	1420691	1422734	complete	NA
PocGH01_04025300	aspartate transaminase, putative	1.94432	0.25	0	PocGH01_04025300.1	0	PocGH01_04_v1	606169-607416(+)	NA	NA	complete	GO:0003674,GO:0003824,GO:0005488,GO:0006082,GO:0006520,GO:0006807,GO:0008150,GO:0008152,GO:0008483,GO:0009058,GO:0009987,GO:0016740,GO:0016769,GO:0019752,GO:0030170,GO:0043167,GO:0043168,GO:0043436,GO:0044237,GO:0044238,GO:0044281,GO:0044699,GO:0044710,GO:0044763,GO:0048037,GO:0071704,GO:0097159,GO:1901363,GO:1901564
PocGH01_14071800	conserved protein, unknown function	55.0732	0.25	0	PocGH01_14071800.1	0	PocGH01_14_v1	2636845-2637336(-)	2637475	2636055	complete	NA
PocGH01_04010700	pseudouridine synthase, putative	28.4013	0.25	0	PocGH01_04010700.1	0	PocGH01_04_v1	38736-40083(+)	38314	41080	complete	GO:0001522,GO:0003674,GO:0003676,GO:0003723,GO:0003824,GO:0005488,GO:0006139,GO:0006725,GO:0006807,GO:0008150,GO:0008152,GO:0009451,GO:0009982,GO:0009987,GO:0016070,GO:0016853,GO:0016866,GO:0034641,GO:0043170,GO:0043412,GO:0044237,GO:0044238,GO:0044260,GO:0046483,GO:0071704,GO:0090304,GO:0097159,GO:1901360,GO:1901363
PocGH01_05022100	Plasmodium exported protein (PHIST), unknown function	358.817	0.247232	3	CUFF.871.1,CUFF.872.1	0	PocGH01_05_v1	515186-516332(-)	NA	514396	partial	NA
PocGH01_13014100	conserved Plasmodium protein, unknown function	30.2908	0.245614	1	CUFF.4119.1	0	PocGH01_13_v1	184428-187253(-)	187412	181380	complete	NA
PocGH01_10029000	conserved Plasmodium protein, unknown function	24.1728	0.243902	2	CUFF.2719.2	2	PocGH01_10_v1	748200-751032(+)	NA	751258	complete	NA
PocGH01_13028400	inner membrane complex suture component, putative	16.5886	0.243243	2	CUFF.4281.3,PocGH01_13028400.1	0	PocGH01_13_v1	882965-886499(-)	NA	NA	complete	NA
PocGH01_07024200	conserved Plasmodium protein, unknown function	222.879	0.241379	0	CUFF.1403.1	0	PocGH01_07_v1	627930-628079(+)	NA	NA	complete	NA
PocGH01_11033200	conserved protein, unknown function	32.9703	0.24	0	PocGH01_11033200.1	0	PocGH01_11_v1	991945-992958(-)	993639	990586	complete	NA
PocGH01_07028700	conserved protein, unknown function	30.9313	0.24	1	PocGH01_07028700.1	0	PocGH01_07_v1	802671-804361(+)	802209	NA	complete	NA
PocGH01_14011600	conserved Plasmodium protein, unknown function	25.9867	0.24	2	CUFF.4612.1	1	PocGH01_14_v1	66635-67381(+)	65581	68333	complete	NA
PocGH01_10034600	rhomboid protease ROM4, putative	21.1646	0.24	0	PocGH01_10034600.1	0	PocGH01_10_v1	1010362-1012068(+)	1008736	1012462	complete	GO:0003674,GO:0003824,GO:0004175,GO:0004252,GO:0005575,GO:0008233,GO:0008236,GO:0016020,GO:0016021,GO:0016787,GO:0017171,GO:0031224,GO:0044425,GO:0070011
PocGH01_03024600	Ham1-like protein, putative	82.276	0.239437	1	CUFF.495.1	1	PocGH01_03_v1	639291-640994(+)	NA	NA	complete	GO:0003674,GO:0003824,GO:0006139,GO:0006725,GO:0006753,GO:0006793,GO:0006796,GO:0006807,GO:0008150,GO:0008152,GO:0009056,GO:0009141,GO:0009143,GO:0009987,GO:0016462,GO:0016787,GO:0016817,GO:0016818,GO:0019439,GO:0019637,GO:0034641,GO:0034655,GO:0044237,GO:0044238,GO:0044248,GO:0044270,GO:0044281,GO:0044699,GO:0044710,GO:0044712,GO:0044763,GO:0046434,GO:0046483,GO:0046700,GO:0047429,GO:0055086,GO:…
PocGH01_11015500	ribosomal protein S17, putative	139.809	0.236364	0	PocGH01_11015500.1	0	PocGH01_11_v1	202098-203067(+)	200372	203610	complete	GO:0003674,GO:0003735,GO:0005198,GO:0005575,GO:0005622,GO:0005623,GO:0005737,GO:0005840,GO:0006412,GO:0008150,GO:0008152,GO:0009058,GO:0009059,GO:0009987,GO:0010467,GO:0019538,GO:0030529,GO:0032991,GO:0034645,GO:0043170,GO:0043226,GO:0043228,GO:0043229,GO:0043232,GO:0044237,GO:0044238,GO:0044249,GO:0044260,GO:0044267,GO:0044424,GO:0044444,GO:0044464,GO:0071704,GO:1901576
PocGH01_09031500	conserved Plasmodium protein, unknown function	86.3617	0.236364	2	CUFF.2257.2	2	PocGH01_09_v1	876516-877834(-)	879454	875578	complete	GO:0003674,GO:0005488,GO:0005515
PocGH01_14065100	DNA gyrase subunit B, putative	20.2324	0.235294	1	PocGH01_14065100.1	0	PocGH01_14_v1	2378878-2381802(+)	NA	2381919	complete	GO:0000166,GO:0001882,GO:0001883,GO:0003674,GO:0003676,GO:0003677,GO:0003824,GO:0003916,GO:0003918,GO:0005488,GO:0005524,GO:0006139,GO:0006259,GO:0006265,GO:0006725,GO:0006807,GO:0008094,GO:0008150,GO:0008152,GO:0009987,GO:0016462,GO:0016787,GO:0016817,GO:0016818,GO:0016853,GO:0016887,GO:0017076,GO:0017111,GO:0030554,GO:0032549,GO:0032550,GO:0032553,GO:0032555,GO:0032559,GO:0034641,GO:0035639,GO:…
PocGH01_05027200	conserved protein, unknown function	31.3611	0.235294	1	CUFF.936.1	0	PocGH01_05_v1	716436-717587(+)	715764	718632	complete	NA
PocGH01_03019800	phosphopantothenate--cysteine ligase, putative	23.0134	0.235294	3	CUFF.447.1,CUFF.448.1	0	PocGH01_03_v1	430214-431695(+)	429548	432568	complete	GO:0003674,GO:0003824,GO:0004632,GO:0006139,GO:0006163,GO:0006164,GO:0006725,GO:0006732,GO:0006753,GO:0006793,GO:0006796,GO:0006807,GO:0008150,GO:0008152,GO:0009058,GO:0009108,GO:0009116,GO:0009117,GO:0009119,GO:0009150,GO:0009152,GO:0009163,GO:0009165,GO:0009259,GO:0009260,GO:0009987,GO:0015936,GO:0015937,GO:0016874,GO:0016879,GO:0016881,GO:0018130,GO:0019438,GO:0019637,GO:0019693,GO:0033865,GO:…
PocGH01_09034900	Fe-S cluster assembly protein, putative	21.8364	0.235294	1	CUFF.2295.1	0	PocGH01_09_v1	1011052-1012866(+)	1010587	NA	complete	GO:0000166,GO:0001882,GO:0001883,GO:0003674,GO:0005488,GO:0005524,GO:0017076,GO:0030554,GO:0032549,GO:0032550,GO:0032553,GO:0032555,GO:0032559,GO:0035639,GO:0036094,GO:0043167,GO:0043168,GO:0097159,GO:0097367,GO:1901265,GO:1901363
PocGH01_05018800	mediator of RNA polymerase II transcription subunit 7, putative	44.0336	0.235294	0	CUFF.820.1	0	PocGH01_05_v1	377902-378798(+)	NA	NA	partial	GO:0000988,GO:0000989,GO:0001076,GO:0001104,GO:0003674,GO:0003712,GO:0005575,GO:0005622,GO:0005623,GO:0005634,GO:0005654,GO:0006355,GO:0006357,GO:0008150,GO:0009889,GO:0010468,GO:0010556,GO:0016592,GO:0019219,GO:0019222,GO:0031323,GO:0031326,GO:0031974,GO:0031981,GO:0032991,GO:0043226,GO:0043227,GO:0043229,GO:0043231,GO:0043233,GO:0043234,GO:0044422,GO:0044424,GO:0044428,GO:0044446,GO:0044451,GO:…
PocGH01_13031400	transcription initiation TFIID-like, putative	41.1175	0.235294	1	CUFF.4318.1	0	PocGH01_13_v1	993607-995242(-)	996391	992515	partial	GO:0003674,GO:0003676,GO:0003677,GO:0005488,GO:0006139,GO:0006351,GO:0006352,GO:0006725,GO:0006807,GO:0008150,GO:0008152,GO:0009058,GO:0009059,GO:0009987,GO:0010467,GO:0016070,GO:0018130,GO:0019438,GO:0032774,GO:0034641,GO:0034645,GO:0034654,GO:0043170,GO:0044237,GO:0044238,GO:0044249,GO:0044260,GO:0044271,GO:0046483,GO:0071704,GO:0090304,GO:0097159,GO:1901360,GO:1901362,GO:1901363,GO:1901576
PocGH01_01018500	conserved protein, unknown function	150.9	0.234783	1	CUFF.99.1	0	PocGH01_01_v1	403771-405328(-)	405979	NA	partial	NA
PocGH01_03023900	pre-rRNA-processing protein ESF2, putative	140.049	0.234043	1	CUFF.487.1	0	PocGH01_03_v1	616703-617602(-)	617706	616486	complete	GO:0003674,GO:0003676,GO:0005488,GO:0097159,GO:1901363
PocGH01_01019600	protein MPODD, putative	355.555	0.233333	0	PocGH01_01019600.1	0	PocGH01_01_v1	439760-440228(+)	NA	NA	complete	NA
PocGH01_06026500	WD repeat-containing protein 70, putative	23.742	0.232558	1	CUFF.1201.1	0	PocGH01_06_v1	686298-688307(+)	685933	688948	complete	GO:0003674,GO:0005488,GO:0005515
PocGH01_02021300	conserved Plasmodium protein, unknown function	369.202	0.231707	2	CUFF.314.1	0	PocGH01_02_v1	469656-470367(+)	468812	470720	complete	NA
PocGH01_07032300	alpha-tubulin N-acetyltransferase, putative	13.1499	0.230769	5	CUFF.1487.1,CUFF.1488.1	3	PocGH01_07_v1	950033-951785(+)	NA	NA	partial	GO:0003674,GO:0003824,GO:0005575,GO:0005622,GO:0005623,GO:0005856,GO:0005874,GO:0006464,GO:0006473,GO:0006475,GO:0008080,GO:0008150,GO:0008152,GO:0009987,GO:0015630,GO:0016407,GO:0016410,GO:0016740,GO:0016746,GO:0016747,GO:0018193,GO:0018205,GO:0018393,GO:0018394,GO:0019538,GO:0019799,GO:0032991,GO:0034212,GO:0036211,GO:0043170,GO:0043226,GO:0043228,GO:0043229,GO:0043232,GO:0043234,GO:0043412,GO:…
PocGH01_04017300	multidrug efflux pump, putative, pseudogene	9.83364	0.230769	1	CUFF.614.1	0	PocGH01_04_v1	272252-273992(-)	NA	271873	complete	NA
PocGH01_10022700	conserved protein, unknown function	18.0879	0.230769	0	PocGH01_10022700.1	0	PocGH01_10_v1	504033-505217(+)	503823	506034	complete	NA
PocGH01_12052300	conserved Plasmodium protein, unknown function	11.2359	0.230769	2	CUFF.3796.1,CUFF.3797.1	1	PocGH01_12_v1	1742417-1747887(+)	1741103	1749312	partial	NA
PocGH01_08028700	conserved Plasmodium protein, unknown function	37.4811	0.230769	1	CUFF.1841.1	0	PocGH01_08_v1	785203-786486(+)	NA	787146	complete	NA
PocGH01_06013200	flagellar outer arm dynein-associated protein, putative	72.2575	0.230769	0	CUFF.1059.2	0	PocGH01_06_v1	135572-136293(-)	136782	NA	complete	GO:0005575,GO:0005622,GO:0005623,GO:0005737,GO:0005856,GO:0005868,GO:0005875,GO:0006928,GO:0007017,GO:0007018,GO:0008150,GO:0009987,GO:0015630,GO:0030286,GO:0032991,GO:0043226,GO:0043228,GO:0043229,GO:0043232,GO:0043234,GO:0044422,GO:0044424,GO:0044430,GO:0044444,GO:0044446,GO:0044464,GO:0044699,GO:0044763,GO:1902494
PocGH01_04015900	ribosomal protein L13, mitochondrial, putative	126.62	0.230769	3	CUFF.602.1,CUFF.603.2	1	PocGH01_04_v1	228396-229169(+)	227453	230898	complete	GO:0003674,GO:0003735,GO:0005198,GO:0005575,GO:0005622,GO:0005623,GO:0005737,GO:0005840,GO:0006412,GO:0008150,GO:0008152,GO:0009058,GO:0009059,GO:0009987,GO:0010467,GO:0019538,GO:0030529,GO:0032991,GO:0034645,GO:0043170,GO:0043226,GO:0043228,GO:0043229,GO:0043232,GO:0044237,GO:0044238,GO:0044249,GO:0044260,GO:0044267,GO:0044424,GO:0044444,GO:0044464,GO:0071704,GO:1901576
PocGH01_00114200	PIR protein	29.1859	0.230769	3	CUFF.5857.1,CUFF.5858.1,PocGH01_00114200.1	0	PocGH01_00_v1_contig_183	2499-3722(-)	NA	2077	partial	NA
PocGH01_14036500	mitochondrial carrier protein, putative	17.3596	0.230769	1	PocGH01_14036500.1	0	PocGH01_14_v1	1109445-1111199(+)	1109357	1111326	complete	NA
PocGH01_13027900	leucine-rich repeat protein	9.89506	0.229167	3	CUFF.4278.1	3	PocGH01_13_v1	855351-862516(+)	855291	863623	partial	GO:0003674,GO:0005488,GO:0005515
PocGH01_08021200	conserved Plasmodium protein, unknown function	29.8743	0.228571	0	PocGH01_08021200.1	0	PocGH01_08_v1	440964-443138(+)	NA	443749	complete	NA
PocGH01_13014600	cytidine deaminase, putative	40.3501	0.227273	0	CUFF.4126.1	0	PocGH01_13_v1	200978-202006(+)	199320	202767	complete	GO:0003674,GO:0003824,GO:0005488,GO:0008270,GO:0016787,GO:0043167,GO:0043169,GO:0046872,GO:0046914
PocGH01_12077400	protein kinase, putative	14.0827	0.227273	1	PocGH01_12077400.1	0	PocGH01_12_v1	2836860-2839434(-)	NA	2835555	complete	GO:0000166,GO:0001882,GO:0001883,GO:0003674,GO:0003824,GO:0004672,GO:0005488,GO:0005524,GO:0006464,GO:0006468,GO:0006793,GO:0006796,GO:0008150,GO:0008152,GO:0009987,GO:0016301,GO:0016310,GO:0016740,GO:0016772,GO:0016773,GO:0017076,GO:0019538,GO:0030554,GO:0032549,GO:0032550,GO:0032553,GO:0032555,GO:0032559,GO:0035639,GO:0036094,GO:0036211,GO:0043167,GO:0043168,GO:0043170,GO:0043412,GO:0044237,GO:…
PocGH01_04021300	conserved Plasmodium protein, unknown function	282.725	0.225989	2	CUFF.658.1	1	PocGH01_04_v1	444006-445691(+)	443241	446894	complete	NA
PocGH01_11054100	geranylgeranyl transferase type-2 subunit beta, putative	66.3566	0.225806	1	PocGH01_11054100.1	0	PocGH01_11_v1	1872641-1873735(-)	1874129	NA	partial	GO:0003674,GO:0003824
PocGH01_09035600	conserved Plasmodium protein, unknown function	10.4186	0.225806	0	PocGH01_09035600.1	0	PocGH01_09_v1	1038474-1043351(-)	NA	1038222	complete	NA
PocGH01_09018900	ATPase, putative	15.2515	0.225	2	CUFF.2131.1,PocGH01_09018900.1	0	PocGH01_09_v1	345215-347353(-)	NA	344887	complete	GO:0000166,GO:0001882,GO:0001883,GO:0003674,GO:0003676,GO:0003677,GO:0005488,GO:0005515,GO:0005524,GO:0006139,GO:0006259,GO:0006260,GO:0006355,GO:0006725,GO:0006807,GO:0008134,GO:0008150,GO:0008152,GO:0009058,GO:0009059,GO:0009889,GO:0009987,GO:0010468,GO:0010556,GO:0017076,GO:0019219,GO:0019222,GO:0030554,GO:0031323,GO:0031326,GO:0032549,GO:0032550,GO:0032553,GO:0032555,GO:0032559,GO:0034641,GO:…
PocGH01_01021100	YEATS domain-containing protein, putative	53.9224	0.22449	2	CUFF.128.1	2	PocGH01_01_v1	494246-496070(-)	496665	493577	complete	GO:0005575,GO:0005622,GO:0005623,GO:0005634,GO:0006355,GO:0008150,GO:0009889,GO:0010468,GO:0010556,GO:0019219,GO:0019222,GO:0031323,GO:0031326,GO:0043226,GO:0043227,GO:0043229,GO:0043231,GO:0044424,GO:0044464,GO:0050789,GO:0050794,GO:0051171,GO:0051252,GO:0060255,GO:0065007,GO:0080090,GO:2000112,GO:2001141
PocGH01_13048700	conserved Plasmodium protein, unknown function	68.0623	0.22449	2	CUFF.4494.2	2	PocGH01_13_v1	1694893-1697039(+)	1692851	1698013	complete	NA
PocGH01_07041200	gamma-tubulin complex component, putative	21.5535	0.222222	1	PocGH01_07041200.1	0	PocGH01_07_v1	1281928-1285761(-)	1286564	NA	partial	GO:0000226,GO:0000922,GO:0003674,GO:0005488,GO:0005515,GO:0005575,GO:0005622,GO:0005623,GO:0005815,GO:0005819,GO:0005856,GO:0006461,GO:0006996,GO:0007010,GO:0007017,GO:0007020,GO:0008092,GO:0008150,GO:0009987,GO:0015630,GO:0015631,GO:0016043,GO:0022607,GO:0031109,GO:0034622,GO:0043015,GO:0043226,GO:0043228,GO:0043229,GO:0043232,GO:0043623,GO:0043933,GO:0044085,GO:0044422,GO:0044424,GO:0044430,GO:…
PocGH01_05021200	conserved Plasmodium protein, unknown function	42.3038	0.222222	0	PocGH01_05021200.1	0	PocGH01_05_v1	476736-477640(+)	476654	478585	complete	GO:0003674,GO:0005488,GO:0005515
PocGH01_00107400	PIR protein, pseudogene	31.7712	0.222222	0	CUFF.5764.1	0	PocGH01_00_v1_contig_166	84189-85253(-)	NA	NA	partial	NA
PocGH01_01015900	conserved Plasmodium protein, unknown function	121.835	0.222222	0	CUFF.71.1	0	PocGH01_01_v1	289357-289647(+)	289200	291416	complete	NA
PocGH01_00148000	Plasmodium exported protein (PHIST), unknown function	9.47768	0.222222	2	CUFF.6291.2	1	PocGH01_00_v1_contig_286	4973-6181(-)	NA	NA	complete	NA
PocGH01_06020500	conserved Plasmodium protein, unknown function	51.1613	0.222222	0	PocGH01_06020500.1	0	PocGH01_06_v1	478887-479384(+)	NA	NA	complete	NA
PocGH01_00235100	PIR protein	34.4319	0.222222	2	CUFF.7456.1	1	PocGH01_00_v1_contig_624	2691-3982(+)	2559	NA	partial	NA
PocGH01_11035800	ribonuclease P/MRP protein subunit RPP1, putative	67.3415	0.222222	2	CUFF.3139.1,PocGH01_11035800.1	0	PocGH01_11_v1	1107562-1108656(-)	1108841	1107004	complete	GO:0003674,GO:0003824,GO:0004518,GO:0004540,GO:0006139,GO:0006396,GO:0006399,GO:0006725,GO:0006807,GO:0008033,GO:0008150,GO:0008152,GO:0009987,GO:0010467,GO:0016070,GO:0016787,GO:0016788,GO:0034470,GO:0034641,GO:0034660,GO:0043170,GO:0044237,GO:0044238,GO:0044260,GO:0046483,GO:0071704,GO:0090304,GO:1901360
PocGH01_13051900	conserved protein, unknown function	6.9546	0.222222	1	CUFF.4532.1	0	PocGH01_13_v1	1860487-1862153(-)	1862288	1860298	complete	NA
PocGH01_01014500	DNA mismatch repair protein MSH2, putative	37.1654	0.222222	2	CUFF.58.1	0	PocGH01_01_v1	234781-237261(+)	233559	238008	complete	GO:0000166,GO:0001882,GO:0001883,GO:0003674,GO:0003676,GO:0003677,GO:0003690,GO:0005488,GO:0005524,GO:0006139,GO:0006259,GO:0006281,GO:0006298,GO:0006725,GO:0006807,GO:0006950,GO:0006974,GO:0008150,GO:0008152,GO:0009987,GO:0017076,GO:0030554,GO:0030983,GO:0032549,GO:0032550,GO:0032553,GO:0032555,GO:0032559,GO:0033554,GO:0034641,GO:0035639,GO:0036094,GO:0043167,GO:0043168,GO:0043170,GO:0043566,GO:…
PocGH01_05023300	conserved protein, unknown function	8.40151	0.222222	0	PocGH01_05023300.1	0	PocGH01_05_v1	576718-579894(+)	NA	580187	partial	NA
PocGH01_03010100	Plasmodium exported protein (PHIST), unknown function	1.74558	0.222222	1	CUFF.347.1	1	PocGH01_03_v1	2839-4537(+)	NA	NA	partial	NA
PocGH01_14048600	conserved Plasmodium protein, unknown function	28.3488	0.222222	0	PocGH01_14048600.1	0	PocGH01_14_v1	1614600-1616406(+)	NA	1616619	complete	NA
PocGH01_06029300	pyruvate kinase 2, putative	27.6572	0.219512	1	CUFF.1233.1	0	PocGH01_06_v1	793442-795649(-)	795968	792656	complete	GO:0000287,GO:0003674,GO:0003824,GO:0004743,GO:0005488,GO:0005975,GO:0006082,GO:0006090,GO:0006091,GO:0006096,GO:0008150,GO:0008152,GO:0009056,GO:0009987,GO:0016052,GO:0016301,GO:0016740,GO:0016772,GO:0016773,GO:0019752,GO:0030955,GO:0031420,GO:0032787,GO:0043167,GO:0043169,GO:0043436,GO:0044237,GO:0044238,GO:0044281,GO:0044699,GO:0044710,GO:0044712,GO:0044723,GO:0044724,GO:0044763,GO:0046872,GO:…
PocGH01_02014900	conserved protein, unknown function	36.978	0.21875	0	PocGH01_02014900.1	0	PocGH01_02_v1	185515-186954(+)	184826	NA	complete	NA
PocGH01_11046600	pre-mRNA-splicing factor SLU7, putative	65.7771	0.218182	2	CUFF.3243.1	1	PocGH01_11_v1	1535321-1537144(+)	1534141	1537389	partial	NA
PocGH01_05018900	ribosomal protein L4, mitochondrial, putative	25.6773	0.218182	1	CUFF.821.1	0	PocGH01_05_v1	378992-381091(-)	NA	378570	complete	GO:0003674,GO:0003735,GO:0005198,GO:0005575,GO:0005622,GO:0005623,GO:0005737,GO:0005840,GO:0006412,GO:0008150,GO:0008152,GO:0009058,GO:0009059,GO:0009987,GO:0010467,GO:0019538,GO:0030529,GO:0032991,GO:0034645,GO:0043170,GO:0043226,GO:0043228,GO:0043229,GO:0043232,GO:0044237,GO:0044238,GO:0044249,GO:0044260,GO:0044267,GO:0044424,GO:0044444,GO:0044464,GO:0071704,GO:1901576
PocGH01_08036700	plasmepsin VI, putative	7.80715	0.217391	4	CUFF.1927.4	4	PocGH01_08_v1	1117346-1120902(-)	1121203	1116552	partial	GO:0003674,GO:0003824,GO:0004175,GO:0004190,GO:0006508,GO:0008150,GO:0008152,GO:0008233,GO:0016787,GO:0019538,GO:0043170,GO:0044238,GO:0070001,GO:0070011,GO:0071704
PocGH01_12030500	DNA-(apurinic or apyrimidinic site) lyase 1, putative	72.2806	0.217391	2	CUFF.3543.1	0	PocGH01_12_v1	798263-800017(+)	NA	802006	complete	GO:0003674,GO:0003676,GO:0003677,GO:0005488,GO:0006139,GO:0006259,GO:0006281,GO:0006725,GO:0006807,GO:0006950,GO:0006974,GO:0008150,GO:0008152,GO:0008270,GO:0009987,GO:0033554,GO:0034641,GO:0043167,GO:0043169,GO:0043170,GO:0044237,GO:0044238,GO:0044260,GO:0044699,GO:0044710,GO:0044763,GO:0046483,GO:0046872,GO:0046914,GO:0050896,GO:0051716,GO:0071704,GO:0090304,GO:0097159,GO:1901360,GO:1901363
PocGH01_10010200	conserved Plasmodium protein, unknown function	10.3823	0.217391	0	PocGH01_10010200.1	0	PocGH01_10_v1	4935-8219(+)	NA	NA	complete	NA
PocGH01_13044900	ATP-dependent protease, putative	15.4323	0.216216	2	CUFF.4443.1,CUFF.4444.1	0	PocGH01_13_v1	1532700-1535966(+)	NA	1536155	complete	GO:0000166,GO:0001882,GO:0001883,GO:0003674,GO:0003824,GO:0004175,GO:0004176,GO:0004252,GO:0005488,GO:0005524,GO:0006508,GO:0008150,GO:0008152,GO:0008233,GO:0008236,GO:0016462,GO:0016787,GO:0016817,GO:0016818,GO:0016887,GO:0017076,GO:0017111,GO:0017171,GO:0019538,GO:0030554,GO:0032549,GO:0032550,GO:0032553,GO:0032555,GO:0032559,GO:0035639,GO:0036094,GO:0042623,GO:0043167,GO:0043168,GO:0043170,GO:…
PocGH01_10040500	vacuolar protein sorting-associated protein 11, putative	16.7919	0.216216	2	CUFF.2844.2	2	PocGH01_10_v1	1250383-1254107(-)	1254430	1249603	complete	GO:0003674,GO:0005488,GO:0005515,GO:0006810,GO:0006886,GO:0008104,GO:0008150,GO:0008270,GO:0015031,GO:0016192,GO:0033036,GO:0034613,GO:0043167,GO:0043169,GO:0045184,GO:0046872,GO:0046907,GO:0046914,GO:0051179,GO:0051234,GO:0051641,GO:0051649,GO:0070727,GO:0071702
PocGH01_04023700	cysteine desulfuration protein SufE, putative	41.2512	0.215686	3	CUFF.688.3,CUFF.689.1	2	PocGH01_04_v1	555825-557373(-)	557700	NA	complete	NA
PocGH01_09025600	ubiquitin-protein ligase, putative	25.0386	0.215517	0	PocGH01_09025600.1	0	PocGH01_09_v1	604242-609065(+)	NA	NA	complete	GO:0003674,GO:0003824,GO:0004842,GO:0016740
PocGH01_10015600	RAP protein, putative	50.4296	0.214286	1	CUFF.2569.1	0	PocGH01_10_v1	202107-204167(+)	201305	204458	complete	NA
PocGH01_12028300	MSP7-like protein, putative	10.5863	0.214286	1	PocGH01_12028300.1	0	PocGH01_12_v1	723898-725094(+)	NA	NA	partial	NA
PocGH01_05017300	inner membrane complex protein 1i, putative	26.2123	0.214286	3	CUFF.805.1,PocGH01_05017300.1	0	PocGH01_05_v1	318961-320472(+)	NA	320963	complete	NA
PocGH01_06022200	WD repeat-containing protein, putative	17.3359	0.214286	1	CUFF.1155.1	0	PocGH01_06_v1	535691-537253(+)	534610	537586	complete	GO:0003674,GO:0005488,GO:0005515
PocGH01_13039000	dynein light chain, putative	43.0172	0.214286	3	CUFF.4379.1	2	PocGH01_13_v1	1254877-1256305(+)	1254613	1256919	complete	NA
PocGH01_05015200	conserved protein, unknown function	30.9188	0.214286	1	CUFF.785.1	0	PocGH01_05_v1	251987-252967(+)	NA	NA	complete	NA
PocGH01_13025300	cytochrome c oxidase assembly protein COX15, putative	66.0508	0.212766	1	PocGH01_13025300.1	0	PocGH01_13_v1	718945-720240(-)	720299	718032	complete	GO:0003674,GO:0003824,GO:0005575,GO:0006725,GO:0006778,GO:0006779,GO:0006783,GO:0006784,GO:0006807,GO:0008150,GO:0008152,GO:0009058,GO:0009987,GO:0016020,GO:0016021,GO:0016491,GO:0016627,GO:0018130,GO:0019438,GO:0031224,GO:0033013,GO:0033014,GO:0034641,GO:0042168,GO:0042440,GO:0044237,GO:0044249,GO:0044271,GO:0044425,GO:0044699,GO:0044710,GO:0044711,GO:0044763,GO:0046148,GO:0046160,GO:0046483,GO:…
PocGH01_12058500	conserved Plasmodium protein, unknown function	96.7838	0.212766	2	CUFF.3855.1	0	PocGH01_12_v1	1990856-1992181(+)	1990141	1992590	complete	NA
PocGH01_04021400	ribosome-recycling factor, putative	59.8782	0.212121	1	CUFF.656.1	0	PocGH01_04_v1	445796-447058(-)	447998	444886	partial	NA
PocGH01_09047500	conserved protein, unknown function	11.9955	0.210526	3	CUFF.2433.1,CUFF.2434.1	0	PocGH01_09_v1	1599945-1603012(-)	1603087	1599895	complete	NA
PocGH01_05018300	dynein light chain 1, putative	34.4249	0.210526	1	CUFF.817.1	1	PocGH01_05_v1	363957-365307(+)	363295	365578	complete	GO:0003674,GO:0005488,GO:0005515
PocGH01_06017500	conserved Plasmodium protein, unknown function	16.0174	0.210526	0	PocGH01_06017500.1	0	PocGH01_06_v1	350412-352069(-)	352529	350314	complete	NA
PocGH01_09037200	armadillo repeat protein PF16, putative	24.9228	0.210526	0		0	PocGH01_09_v1	1095121-1096932(+)	1095001	1097660	complete	GO:0003674,GO:0005488,GO:0005515,GO:0044183
PocGH01_14019400	ATP synthase subunit gamma, mitochondrial, putative	105.106	0.210526	1	CUFF.4692.1,PocGH01_14019400.1	0	PocGH01_14_v1	399826-401282(+)	399363	402849	complete	GO:0003674,GO:0003824,GO:0005215,GO:0005575,GO:0005622,GO:0005623,GO:0006139,GO:0006163,GO:0006164,GO:0006725,GO:0006753,GO:0006754,GO:0006793,GO:0006796,GO:0006807,GO:0006810,GO:0006811,GO:0006812,GO:0006818,GO:0008150,GO:0008152,GO:0008324,GO:0009058,GO:0009116,GO:0009117,GO:0009119,GO:0009123,GO:0009124,GO:0009126,GO:0009127,GO:0009141,GO:0009142,GO:0009144,GO:0009145,GO:0009150,GO:0009152,GO:…
PocGH01_14034600	conserved Plasmodium protein, unknown function	2.67767	0.210526	1	CUFF.4859.1	0	PocGH01_14_v1	1021205-1025735(+)	NA	NA	partial	NA
PocGH01_12076100	DNA primase small subunit, putative	31.7527	0.209877	4	CUFF.4034.2,CUFF.4035.1	1	PocGH01_12_v1	2766670-2771148(-)	2772341	NA	complete	GO:0003674,GO:0003824,GO:0003896,GO:0003899,GO:0006139,GO:0006259,GO:0006260,GO:0006261,GO:0006269,GO:0006725,GO:0006807,GO:0008150,GO:0008152,GO:0009058,GO:0009059,GO:0009987,GO:0016070,GO:0016740,GO:0016772,GO:0016779,GO:0018130,GO:0019438,GO:0032774,GO:0034062,GO:0034641,GO:0034645,GO:0034654,GO:0043170,GO:0044237,GO:0044238,GO:0044249,GO:0044260,GO:0044271,GO:0046483,GO:0071704,GO:0090304,GO:…
PocGH01_10014800	conserved Plasmodium protein, unknown function	47.722	0.208333	1	CUFF.2563.1	0	PocGH01_10_v1	178533-179306(+)	178491	180861	complete	GO:0005575,GO:0005622,GO:0005623,GO:0005634,GO:0043226,GO:0043227,GO:0043229,GO:0043231,GO:0044424,GO:0044464
PocGH01_01021900	ferlin, putative	13.0365	0.208333	0	PocGH01_01021900.1	0	PocGH01_01_v1	526960-532119(+)	NA	533976	complete	GO:0003674,GO:0005488,GO:0005515
PocGH01_05012700	leucine--tRNA ligase, putative	17.9676	0.208333	1	CUFF.758.1	0	PocGH01_05_v1	125131-129279(-)	129844	NA	partial	GO:0000166,GO:0001882,GO:0001883,GO:0003674,GO:0003824,GO:0004812,GO:0004823,GO:0005488,GO:0005524,GO:0005575,GO:0005622,GO:0005623,GO:0005737,GO:0006082,GO:0006139,GO:0006399,GO:0006412,GO:0006418,GO:0006429,GO:0006520,GO:0006725,GO:0006807,GO:0008150,GO:0008152,GO:0009058,GO:0009059,GO:0009536,GO:0009987,GO:0010467,GO:0016070,GO:0016874,GO:0016875,GO:0016876,GO:0017076,GO:0019538,GO:0019752,GO:…
PocGH01_12044500	conserved Plasmodium protein, unknown function	107.753	0.208333	0	PocGH01_12044500.1	0	PocGH01_12_v1	1381932-1382225(-)	NA	NA	complete	NA
PocGH01_14024500	SAS6-like protein, putative	37.937	0.206897	2	CUFF.4734.4,PocGH01_14024500.1	0	PocGH01_14_v1	604758-606420(+)	603860	608095	complete	GO:0005575,GO:0005622,GO:0005623,GO:0005737,GO:0005829,GO:0020007,GO:0044424,GO:0044444,GO:0044464,GO:0045177
PocGH01_07032600	ribosomal RNA-processing protein 8, putative	144.366	0.206522	2	CUFF.1491.1	1	PocGH01_07_v1	959560-961237(+)	958498	961614	partial	GO:0003674,GO:0003824,GO:0005575,GO:0005622,GO:0005623,GO:0005634,GO:0005730,GO:0008168,GO:0016740,GO:0016741,GO:0031974,GO:0031981,GO:0043226,GO:0043227,GO:0043228,GO:0043229,GO:0043231,GO:0043232,GO:0043233,GO:0044422,GO:0044424,GO:0044428,GO:0044446,GO:0044464,GO:0070013
PocGH01_11048500	conserved Plasmodium protein, unknown function	163.466	0.206349	0	PocGH01_11048500.1	0	PocGH01_11_v1	1620989-1621877(+)	NA	NA	complete	NA
PocGH01_07041900	conserved protein, unknown function	190.206	0.205882	2	CUFF.1587.1	0	PocGH01_07_v1	1302476-1302913(-)	1303120	1301526	partial	NA
PocGH01_13054000	ribonucleoside-diphosphate reductase small chain, putative	74.2075	0.205882	1	CUFF.4554.1	0	PocGH01_13_v1	1951205-1952254(+)	1950795	1952573	complete	GO:0003674,GO:0003824,GO:0004748,GO:0005575,GO:0005622,GO:0005623,GO:0005737,GO:0005971,GO:0006139,GO:0006725,GO:0006753,GO:0006793,GO:0006796,GO:0006807,GO:0008150,GO:0008152,GO:0009058,GO:0009117,GO:0009132,GO:0009165,GO:0009186,GO:0009262,GO:0009263,GO:0009987,GO:0016491,GO:0016725,GO:0016728,GO:0018130,GO:0019438,GO:0019637,GO:0032991,GO:0034641,GO:0034654,GO:0043234,GO:0044237,GO:0044238,GO:…
PocGH01_12021000	aconitate hydratase, putative	49.3806	0.205479	1	PocGH01_12021000.1	0	PocGH01_12_v1	476333-479122(-)	479337	475571	complete	GO:0008150,GO:0008152
PocGH01_12051300	fam-a protein	250.354	0.204819	2	CUFF.3786.1	1	PocGH01_12_v1	1691036-1692519(-)	1693100	NA	complete	GO:0003674,GO:0005488,GO:0008289
PocGH01_10036600	conserved protein, unknown function	79.1284	0.204819	2	CUFF.2808.3,PocGH01_10036600.1	0	PocGH01_10_v1	1090348-1092221(-)	NA	1089683	partial	NA
PocGH01_14035300	trypsin-like serine protease, putative	24.8903	0.204082	2	CUFF.4862.1,PocGH01_14035300.1	0	PocGH01_14_v1	1047598-1050982(+)	1047480	1051601	partial	GO:0003674,GO:0003824,GO:0005488,GO:0005515
PocGH01_08024900	conserved Plasmodium protein, unknown function	94.5602	0.203883	1	CUFF.1799.1	0	PocGH01_08_v1	614320-617002(-)	617699	613290	complete	NA
PocGH01_14016900	tyrosine recombinase, putative	64.1781	0.20339	3	CUFF.4665.2	2	PocGH01_14_v1	311590-314536(-)	314574	310043	complete	GO:0003674,GO:0003676,GO:0003677,GO:0005488,GO:0006139,GO:0006259,GO:0006310,GO:0006725,GO:0006807,GO:0008150,GO:0008152,GO:0009987,GO:0015074,GO:0034641,GO:0043170,GO:0044237,GO:0044238,GO:0044260,GO:0046483,GO:0071704,GO:0090304,GO:0097159,GO:1901360,GO:1901363
PocGH01_12045300	conserved Plasmodium protein, unknown function	69.8115	0.202899	1	CUFF.3718.1	0	PocGH01_12_v1	1412260-1414302(+)	1411248	1415441	complete	NA
PocGH01_13043400	conserved protein, unknown function	49.2276	0.201754	2	CUFF.4424.1	2	PocGH01_13_v1	1465501-1470054(+)	1462884	1471257	partial	NA
PocGH01_00116740	PIR protein, pseudogene	194.534	0.2	2	CUFF.5892.1	0	PocGH01_00_v1_contig_188	75018-76062(-)	NA	NA	none	NA
PocGH01_11015700	ferrochelatase, putative	5.03654	0.2	1	CUFF.2918.1	1	PocGH01_11_v1	205036-206748(+)	NA	NA	partial	GO:0003674,GO:0003824,GO:0004325,GO:0006725,GO:0006778,GO:0006779,GO:0006783,GO:0006807,GO:0008150,GO:0008152,GO:0009058,GO:0009987,GO:0016829,GO:0018130,GO:0019438,GO:0033013,GO:0033014,GO:0034641,GO:0042168,GO:0042440,GO:0044237,GO:0044249,GO:0044271,GO:0044699,GO:0044710,GO:0044711,GO:0044763,GO:0046148,GO:0046483,GO:0051186,GO:0051188,GO:0071704,GO:1901360,GO:1901362,GO:1901564,GO:1901566,GO:…
PocGH01_09053000	sporozoite and liver stage asparagine-rich protein, putative	1.48913	0.2	1	CUFF.2497.1,PocGH01_09053000.1	0	PocGH01_09_v1	1809124-1819262(-)	NA	NA	partial	NA
PocGH01_00122600	Plasmodium exported protein (PHIST), unknown function	8.86049	0.2	2	CUFF.5990.1	1	PocGH01_00_v1_contig_202	3961-4812(-)	NA	NA	complete	NA
PocGH01_07023700	conserved Plasmodium protein, unknown function	3.31238	0.2	0	PocGH01_07023700.1	0	PocGH01_07_v1	605388-607137(-)	NA	NA	complete	NA
PocGH01_05028200	conserved Plasmodium protein, unknown function	6.61509	0.2	0	CUFF.948.1	0	PocGH01_05_v1	749177-752029(-)	NA	748877	complete	NA
PocGH01_00092100	PIR protein	3.90742	0.2	1	PocGH01_00092100.1	0	PocGH01_00_v1_contig_133	134799-136109(+)	NA	136140	partial	NA
PocGH01_12036600	conserved Plasmodium protein, unknown function	10.3831	0.2	1	CUFF.3617.1	0	PocGH01_12_v1	1056785-1059874(-)	1059958	1055579	complete	NA
PocGH01_09050000	ATP-dependent (S)-NAD(P)H-hydrate dehydratase, putative	143.519	0.2	1	CUFF.2459.1	1	PocGH01_09_v1	1695245-1696652(-)	1697828	1695219	complete	GO:0003674,GO:0003824,GO:0016829,GO:0016835,GO:0016836,GO:0052855
PocGH01_01016800	protein SCO1, putative	20.8854	0.2	0	PocGH01_01016800.1	0	PocGH01_01_v1	319830-320681(-)	322835	318582	complete	GO:0000041,GO:0003674,GO:0005488,GO:0005507,GO:0005575,GO:0005622,GO:0005623,GO:0005737,GO:0005739,GO:0005740,GO:0005743,GO:0006461,GO:0006810,GO:0006811,GO:0006812,GO:0006825,GO:0006873,GO:0006875,GO:0006878,GO:0008150,GO:0008535,GO:0009987,GO:0016020,GO:0016043,GO:0017004,GO:0019725,GO:0019866,GO:0022607,GO:0030001,GO:0030003,GO:0031090,GO:0031966,GO:0031967,GO:0031975,GO:0034622,GO:0042592,GO:…
PocGH01_11043600	rhoptry protein ROP14, putative	11.5504	0.2	1	CUFF.3215.1	1	PocGH01_11_v1	1421625-1426024(+)	1421054	1426585	partial	NA
PocGH01_12022100	tRNA Arginine	38.2558	0.2	0	PocGH01_12022100.1	0	PocGH01_12_v1	507871-507944(-)	NA	NA	complete	NA
PocGH01_00193600	PIR protein	17.5073	0.2	1	CUFF.6958.1	1	PocGH01_00_v1_contig_506	1423-2423(-)	NA	NA	none	NA
PocGH01_14040800	conserved protein, unknown function	11.0164	0.2	1	CUFF.4929.1	0	PocGH01_14_v1	1288991-1289455(+)	NA	NA	complete	NA
PocGH01_05012900	rhomboid protease ROM3, putative	21.4098	0.2	2	CUFF.760.1,CUFF.761.1	0	PocGH01_05_v1	133220-134642(-)	135159	132120	complete	GO:0003674,GO:0003824,GO:0004175,GO:0004252,GO:0005575,GO:0008233,GO:0008236,GO:0016020,GO:0016021,GO:0016787,GO:0017171,GO:0031224,GO:0044425,GO:0070011
PocGH01_10033000	guanidine nucleotide exchange factor, putative	4.47695	0.2	0	CUFF.2762.1	0	PocGH01_10_v1	941755-949071(+)	NA	NA	partial	NA
PocGH01_13052900	vacuolar protein sorting-associated protein 29, putative	44.9353	0.2	2	CUFF.4544.1,PocGH01_13052900.1	0	PocGH01_13_v1	1900644-1901216(-)	1902353	1900480	complete	NA
PocGH01_08035900	major facilitator superfamily-related transporter, putative	12.8277	0.2	0	PocGH01_08035900.1	0	PocGH01_08_v1	1092505-1094259(-)	NA	NA	complete	GO:0005575,GO:0006810,GO:0008150,GO:0009987,GO:0016020,GO:0016021,GO:0031224,GO:0044425,GO:0044699,GO:0044763,GO:0044765,GO:0051179,GO:0051234,GO:0055085,GO:1902578
PocGH01_00171600	PIR protein	20.8924	0.2	2	CUFF.6587.2	0	PocGH01_00_v1_contig_386	9729-11083(+)	9629	NA	none	NA
PocGH01_00079300	PIR protein	18.5996	0.2	2	CUFF.5440.1,PocGH01_00079300.1	0	PocGH01_00_v1_contig_111	85059-85877(+)	NA	NA	complete	NA
PocGH01_05024400	small heat shock protein HSP20, putative	18.281	0.2	3	CUFF.905.2,CUFF.906.1	1	PocGH01_05_v1	620498-621522(-)	621795	619858	complete	GO:0005575,GO:0005623,GO:0009986,GO:0044464
PocGH01_06022400	LEM3/CDC50 family protein, putative	7.92481	0.2	0	CUFF.1156.1	0	PocGH01_06_v1	540269-541867(-)	NA	NA	complete	GO:0005575,GO:0016020
PocGH01_00115400	PIR protein	13.6952	0.2	2	CUFF.5870.1,PocGH01_00115400.1	0	PocGH01_00_v1_contig_187	11640-12958(-)	NA	NA	none	NA
PocGH01_10024500	conserved protein, unknown function	28.8602	0.2	0	PocGH01_10024500.1	0	PocGH01_10_v1	575568-577001(+)	575136	578184	complete	NA
PocGH01_10024000	F-actin-capping protein subunit beta, putative	16.3672	0.2	1	CUFF.2660.2	0	PocGH01_10_v1	553824-554729(+)	553014	555480	complete	GO:0003674,GO:0003779,GO:0005488,GO:0005515,GO:0005575,GO:0005622,GO:0005623,GO:0005737,GO:0005856,GO:0006996,GO:0007010,GO:0008064,GO:0008092,GO:0008150,GO:0008290,GO:0009987,GO:0010639,GO:0015629,GO:0016043,GO:0030029,GO:0030036,GO:0030832,GO:0030833,GO:0030834,GO:0030835,GO:0030837,GO:0031333,GO:0032271,GO:0032272,GO:0032535,GO:0032956,GO:0032970,GO:0032991,GO:0033043,GO:0043226,GO:0043228,GO:…
PocGH01_00148300	PIR protein	6.30036	0.2	1	PocGH01_00148300.1	0	PocGH01_00_v1_contig_287	16392-17632(+)	NA	NA	partial	NA
PocGH01_13023000	conserved Plasmodium protein, unknown function	5.31369	0.2	1	CUFF.4222.1	1	PocGH01_13_v1	613526-614692(+)	NA	NA	complete	NA
PocGH01_00086400	PIR protein	25.9116	0.2	1	CUFF.5517.1	0	PocGH01_00_v1_contig_124	3580-4812(-)	4861	2914	partial	NA
PocGH01_00202000	PIR protein	7.97566	0.2	3	CUFF.7065.1,CUFF.7066.1	1	PocGH01_00_v1_contig_551	42879-44433(-)	NA	42599	partial	NA
PocGH01_14029600	3',5'-cyclic nucleotide phosphodiesterase, putative	7.41274	0.2	3	CUFF.4797.1,CUFF.4798.1,PocGH01_14029600.1	0	PocGH01_14_v1	832521-836339(+)	NA	NA	partial	GO:0003674,GO:0003824,GO:0004112,GO:0004114,GO:0007154,GO:0007165,GO:0008081,GO:0008150,GO:0009987,GO:0016787,GO:0016788,GO:0023052,GO:0042578,GO:0044699,GO:0044700,GO:0044763,GO:0050789,GO:0050794,GO:0050896,GO:0051716,GO:0065007
PocGH01_00034200	PIR protein	9.25442	0.2	2	PocGH01_00034200.1	1	PocGH01_00_v1_contig_32	18643-19953(-)	NA	NA	partial	NA
PocGH01_05018400	conserved Plasmodium protein, unknown function	10.745	0.2	1	CUFF.818.1	1	PocGH01_05_v1	365397-367855(-)	NA	364275	partial	NA
PocGH01_00033500	PIR protein	11.1979	0.2	3	CUFF.6383.1,CUFF.6384.1	1	PocGH01_00_v1_contig_31	15804-17055(+)	NA	17088	partial	NA
PocGH01_00118400	STP1 protein	6.54487	0.2	2	CUFF.5914.2	1	PocGH01_00_v1_contig_192	7030-9995(+)	NA	NA	partial	NA
PocGH01_08034500	vesicle transport v-SNARE protein, putative	57.5392	0.197674	0	PocGH01_08034500.1	0	PocGH01_08_v1	1059962-1061847(+)	1059386	1062398	complete	NA
PocGH01_11047300	conserved Plasmodium protein, unknown function	54.41	0.197368	1	PocGH01_11047300.1	0	PocGH01_11_v1	1566347-1568613(-)	1569570	1565833	complete	NA
PocGH01_10039400	4-diphosphocytidyl-2-C-methyl-D-erythritol kinase, putative	90.7587	0.196078	0	PocGH01_10039400.1	0	PocGH01_10_v1	1221689-1223206(+)	1221363	1223693	complete	NA
PocGH01_00016000	regulator of chromosome condensation, putative	68.1971	0.195122	1	CUFF.7237.1	0	PocGH01_00_v1_contig_6	25557-26999(+)	23697	28354	complete	NA
PocGH01_12059500	conserved protein, unknown function	17.2984	0.194444	2	CUFF.3867.1,CUFF.3868.1	0	PocGH01_12_v1	2039951-2041945(-)	NA	NA	complete	NA
PocGH01_03015200	conserved Plasmodium protein, unknown function	10.1746	0.194444	0	PocGH01_03015200.1	0	PocGH01_03_v1	255402-259919(+)	NA	260512	complete	NA
PocGH01_13056200	conserved Plasmodium protein, unknown function	14.1268	0.194444	0	PocGH01_13056200.1	0	PocGH01_13_v1	2023920-2028175(-)	NA	2023785	partial	NA
PocGH01_11050400	ubiquitin-conjugating enzyme E2 PEX4, putative	18.8459	0.193548	0	PocGH01_11050400.1	0	PocGH01_11_v1	1701914-1703315(+)	1701842	1703664	complete	GO:0003674,GO:0003824,GO:0016874,GO:0016879,GO:0016881
PocGH01_12061800	dynactin subunit 4, putative	17.3657	0.193548	1	CUFF.3892.2	0	PocGH01_12_v1	2131305-2133431(+)	NA	2134816	complete	GO:0005575,GO:0005622,GO:0005623,GO:0005856,GO:0005869,GO:0005875,GO:0015629,GO:0015630,GO:0032991,GO:0043226,GO:0043228,GO:0043229,GO:0043232,GO:0043234,GO:0044422,GO:0044424,GO:0044430,GO:0044446,GO:0044464
PocGH01_13017600	41K blood stage antigen precursor 41-3, putative	29.9327	0.193548	1	CUFF.4165.1	1	PocGH01_13_v1	360937-363413(-)	363686	360024	complete	NA
PocGH01_12075100	leucine carboxyl methyltransferase, putative	41.8285	0.192308	2	CUFF.4025.1	1	PocGH01_12_v1	2712966-2714744(+)	2711979	2715935	complete	GO:0003674,GO:0003824,GO:0008150,GO:0008152,GO:0008168,GO:0016740,GO:0016741,GO:0032259
PocGH01_14015500	conserved Plasmodium protein, unknown function	45.9973	0.192308	0	PocGH01_14015500.1	0	PocGH01_14_v1	240848-242201(-)	NA	NA	complete	NA
PocGH01_14042700	cell traversal protein for ookinetes and sporozoites, putative	63.4527	0.192308	2	CUFF.4944.1,PocGH01_14042700.1	0	PocGH01_14_v1	1338845-1339390(-)	1339427	1338658	complete	NA
PocGH01_12060800	tRNA intron endonuclease, putative	83.8161	0.192308	2	CUFF.3884.1	2	PocGH01_12_v1	2087270-2087885(-)	NA	NA	complete	GO:0000213,GO:0000394,GO:0003674,GO:0003824,GO:0004518,GO:0004519,GO:0004521,GO:0004540,GO:0004549,GO:0006139,GO:0006388,GO:0006396,GO:0006399,GO:0006725,GO:0006807,GO:0008033,GO:0008150,GO:0008152,GO:0008380,GO:0009987,GO:0010467,GO:0016070,GO:0016787,GO:0016788,GO:0016892,GO:0016894,GO:0034470,GO:0034641,GO:0034660,GO:0043170,GO:0044237,GO:0044238,GO:0044260,GO:0046483,GO:0071704,GO:0090304,GO:…
PocGH01_00101800	hypothetical protein	44.0991	0.190476	3	CUFF.5691.1,CUFF.5692.1	0	PocGH01_00_v1_contig_155	72692-73712(+)	NA	NA	complete	NA
PocGH01_14029100	conserved Plasmodium protein, unknown function	2.65864	0.190476	0	PocGH01_14029100.1	0	PocGH01_14_v1	796729-806007(-)	NA	NA	partial	GO:0000166,GO:0001882,GO:0001883,GO:0003674,GO:0003824,GO:0004672,GO:0005488,GO:0005524,GO:0006464,GO:0006468,GO:0006793,GO:0006796,GO:0008150,GO:0008152,GO:0009987,GO:0016301,GO:0016310,GO:0016740,GO:0016772,GO:0016773,GO:0017076,GO:0019538,GO:0030554,GO:0032549,GO:0032550,GO:0032553,GO:0032555,GO:0032559,GO:0035639,GO:0036094,GO:0036211,GO:0043167,GO:0043168,GO:0043170,GO:0043412,GO:0044237,GO:…
PocGH01_07016700	GDP-fucose protein O-fucosyltransferase 2, putative	36.9763	0.190476	0		0	PocGH01_07_v1	329374-330999(-)	332494	327845	partial	GO:0003674,GO:0003824,GO:0005575,GO:0005622,GO:0005623,GO:0005737,GO:0005783,GO:0005975,GO:0006464,GO:0006486,GO:0006493,GO:0006928,GO:0008150,GO:0008152,GO:0008417,GO:0009058,GO:0009059,GO:0009100,GO:0009101,GO:0009987,GO:0012505,GO:0016740,GO:0016757,GO:0016758,GO:0019538,GO:0034645,GO:0036065,GO:0036066,GO:0036211,GO:0040011,GO:0043170,GO:0043226,GO:0043227,GO:0043229,GO:0043231,GO:0043412,GO:…
PocGH01_03024300	conserved Plasmodium protein, unknown function	76.4823	0.190476	3	CUFF.490.1	3	PocGH01_03_v1	625634-626754(+)	624388	627330	complete	NA
PocGH01_06016900	conserved Plasmodium protein, unknown function	11.2892	0.190476	2	CUFF.1096.1,PocGH01_06016900.1	0	PocGH01_06_v1	320111-322546(+)	NA	322677	complete	NA
PocGH01_00239400	rhoptry-associated leucine zipper-like protein 1, putative	12.5428	0.190476	1	PocGH01_00239400.1	0	PocGH01_00_v1_contig_636	9428-11770(-)	NA	8929	partial	NA
PocGH01_08010700	conserved Plasmodium protein, unknown function	34.4783	0.189873	2	CUFF.1630.1,PocGH01_08010700.1	0	PocGH01_08_v1	22698-25387(+)	22166	26184	complete	NA
PocGH01_10025200	phosducin-like protein, putative	57.4314	0.189189	1	CUFF.2671.1	0	PocGH01_10_v1	612064-613131(+)	611466	614492	complete	NA
PocGH01_13012700	trimethylguanosine synthase, putative	2.58871	0.1875	0	PocGH01_13012700.1	0	PocGH01_13_v1	124618-128106(-)	NA	NA	partial	GO:0001510,GO:0003674,GO:0003824,GO:0006139,GO:0006396,GO:0006725,GO:0006807,GO:0008150,GO:0008152,GO:0008168,GO:0009451,GO:0009452,GO:0009987,GO:0010467,GO:0016070,GO:0016740,GO:0016741,GO:0032259,GO:0034641,GO:0036260,GO:0043170,GO:0043412,GO:0043414,GO:0044237,GO:0044238,GO:0044260,GO:0046483,GO:0071704,GO:0090304,GO:1901360
PocGH01_07022700	heptatricopeptide repeat-containing protein, putative	31.4161	0.1875	1	PocGH01_07022700.1	0	PocGH01_07_v1	568696-570789(-)	NA	NA	complete	NA
PocGH01_07025800	conserved Plasmodium protein, unknown function	2.99205	0.1875	1	CUFF.1416.1	1	PocGH01_07_v1	684777-690543(+)	NA	NA	partial	NA
PocGH01_00024400	PIR protein	35.0727	0.1875	3	PocGH01_00024400.1	1	PocGH01_00_v1_contig_17	3722-5589(+)	3314	6335	complete	NA
PocGH01_12019600	conserved protein, unknown function	56.4129	0.1875	1	CUFF.3446.1	1	PocGH01_12_v1	410660-412088(-)	412489	408962	complete	NA
PocGH01_05021000	conserved Plasmodium protein, unknown function	8.93778	0.1875	0	PocGH01_05021000.1	0	PocGH01_05_v1	465580-471778(+)	NA	NA	complete	NA
PocGH01_00181700	PIR protein	239.508	0.186441	2	CUFF.6738.1,PocGH01_00181700.1	0	PocGH01_00_v1_contig_432	3362-4073(-)	NA	NA	none	NA
PocGH01_13022000	glutathione peroxidase-like thioredoxin peroxidase, putative	157.539	0.185567	1	CUFF.4213.1	0	PocGH01_13_v1	579937-580867(-)	581356	579019	complete	GO:0003674,GO:0003824,GO:0004601,GO:0004602,GO:0006950,GO:0006979,GO:0008150,GO:0008152,GO:0016209,GO:0016491,GO:0016684,GO:0044699,GO:0044710,GO:0050896,GO:0055114
PocGH01_10022800	secreted ookinete protein, putative	30.5055	0.185185	1	PocGH01_10022800.1	0	PocGH01_10_v1	506535-508063(+)	NA	508830	complete	NA
PocGH01_14072400	dipeptidyl aminopeptidase 2, putative	19.4766	0.185185	1	CUFF.5279.1	0	PocGH01_14_v1	2653714-2656620(+)	2653500	2657537	complete	GO:0003674,GO:0003824,GO:0005575,GO:0005622,GO:0005623,GO:0005737,GO:0006508,GO:0008150,GO:0008152,GO:0008233,GO:0008234,GO:0016023,GO:0016787,GO:0019538,GO:0031410,GO:0031982,GO:0031988,GO:0043170,GO:0043226,GO:0043227,GO:0043229,GO:0043231,GO:0044238,GO:0044310,GO:0044424,GO:0044444,GO:0044464,GO:0070011,GO:0071704
PocGH01_12025900	CDK-related protein kinase 6, putative	11.3171	0.185185	0	PocGH01_12025900.1	0	PocGH01_12_v1	653448-655472(-)	656223	653134	partial	GO:0000166,GO:0001882,GO:0001883,GO:0003674,GO:0003824,GO:0004672,GO:0005488,GO:0005524,GO:0006464,GO:0006468,GO:0006793,GO:0006796,GO:0008150,GO:0008152,GO:0009987,GO:0016301,GO:0016310,GO:0016740,GO:0016772,GO:0016773,GO:0017076,GO:0019538,GO:0030554,GO:0032549,GO:0032550,GO:0032553,GO:0032555,GO:0032559,GO:0035639,GO:0036094,GO:0036211,GO:0043167,GO:0043168,GO:0043170,GO:0043412,GO:0044237,GO:…
PocGH01_12042600	histone deacetylase, putative	5.60834	0.185185	0	PocGH01_12042600.1	0	PocGH01_12_v1	1305864-1311103(-)	NA	NA	complete	NA
PocGH01_14031700	secreted ookinete protein, putative	69.621	0.185185	0		0	PocGH01_14_v1	912965-914058(-)	914779	911989	complete	NA
PocGH01_14071600	DNA replication origin binding protein, putative	49.3295	0.184615	2	CUFF.5273.2	2	PocGH01_14_v1	2632431-2634690(+)	2631961	2635003	complete	NA
PocGH01_14065700	polyadenylation factor subunit 2, putative	22.2674	0.184211	2	CUFF.5215.1,CUFF.5217.1	1	PocGH01_14_v1	2413756-2415438(-)	NA	2413251	complete	GO:0003674,GO:0005488,GO:0005515
PocGH01_05013300	conserved Plasmodium protein, unknown function	22.0806	0.183908	1	CUFF.765.1	1	PocGH01_05_v1	153814-158398(+)	153090	159129	complete	NA
PocGH01_08030100	conserved Plasmodium protein, unknown function	42.577	0.183486	4	CUFF.1856.1,CUFF.1857.1	2	PocGH01_08_v1	852379-857713(+)	850689	859006	partial	NA
PocGH01_13038000	copper transporter, putative	134.529	0.181818	0	CUFF.4373.1	0	PocGH01_13_v1	1229222-1229707(+)	1228079	1230288	complete	GO:0000041,GO:0003674,GO:0005215,GO:0005375,GO:0005575,GO:0006810,GO:0006811,GO:0006812,GO:0006825,GO:0008150,GO:0008324,GO:0009987,GO:0015075,GO:0016020,GO:0016021,GO:0022857,GO:0022890,GO:0022891,GO:0022892,GO:0030001,GO:0031224,GO:0034220,GO:0035434,GO:0044425,GO:0044699,GO:0044763,GO:0044765,GO:0046873,GO:0046915,GO:0051179,GO:0051234,GO:0055085,GO:0098655,GO:0098660,GO:0098662,GO:1902578
PocGH01_00184500	PIR protein	18.7264	0.181818	1	CUFF.6784.1	0	PocGH01_00_v1_contig_452	20359-21481(+)	20277	21812	partial	NA
PocGH01_14046300	ribosome biogenesis protein TSR3, putative	39.4491	0.181818	1	CUFF.4994.1	0	PocGH01_14_v1	1492541-1493572(-)	NA	1492385	complete	NA
PocGH01_00177200	PIR protein	17.2501	0.181818	2	PocGH01_00177200.1	1	PocGH01_00_v1_contig_408	62778-64676(-)	64803	NA	none	NA
PocGH01_06013900	dihydrolipoamide acyltransferase component E2, putative	18.5979	0.181818	2	CUFF.1062.1	2	PocGH01_06_v1	161277-164835(+)	160547	166609	partial	GO:0003674,GO:0003824,GO:0008150,GO:0008152,GO:0016740,GO:0016746
PocGH01_04015400	conserved Plasmodium protein, unknown function	14.0766	0.181818	2	CUFF.597.1,CUFF.598.1	1	PocGH01_04_v1	207130-209255(+)	206792	210742	complete	NA
PocGH01_13020600	conserved Plasmodium protein, unknown function	31.2815	0.181818	1	PocGH01_13020600.1	0	PocGH01_13_v1	504771-506093(+)	NA	NA	complete	NA
PocGH01_14045700	ribulose-phosphate 3-epimerase, putative	38.0374	0.181818	1	CUFF.4987.1	0	PocGH01_14_v1	1465353-1466036(+)	NA	1466723	complete	GO:0003674,GO:0003824,GO:0004750,GO:0005975,GO:0005996,GO:0006006,GO:0006007,GO:0006098,GO:0006139,GO:0006725,GO:0006732,GO:0006733,GO:0006739,GO:0006740,GO:0006753,GO:0006793,GO:0006796,GO:0006807,GO:0008150,GO:0008152,GO:0009056,GO:0009117,GO:0009987,GO:0016052,GO:0016853,GO:0016854,GO:0016857,GO:0019318,GO:0019320,GO:0019362,GO:0019637,GO:0034641,GO:0044237,GO:0044238,GO:0044281,GO:0044699,GO:…
PocGH01_12045400	nucleoside transporter 3, putative	27.4695	0.181818	1	CUFF.3719.1	0	PocGH01_12_v1	1415009-1416387(-)	NA	NA	partial	NA
PocGH01_09046200	carbonic anhydrase, putative, pseudogene	9.41914	0.181818	0	PocGH01_09046200.1	0	PocGH01_09_v1	1524256-1525815(+)	NA	NA	partial	NA
PocGH01_06016400	conserved protein, unknown function	56.9295	0.181818	0	PocGH01_06016400.1	0	PocGH01_06_v1	308612-309660(-)	309931	307185	complete	NA
PocGH01_13036800	ankyrin-repeat protein, putative	15.54	0.181818	4	CUFF.4361.1,CUFF.4362.1	0	PocGH01_13_v1	1186288-1189488(-)	NA	NA	partial	GO:0003674,GO:0005488,GO:0005515
PocGH01_05027300	conserved Plasmodium protein, unknown function	14.8265	0.181818	1	CUFF.937.1	0	PocGH01_05_v1	717615-722051(-)	722206	716205	complete	NA
PocGH01_01026400	protein kinase, putative	21.0213	0.180952	1	PocGH01_01026400.1	1	PocGH01_01_v1	758171-762473(+)	NA	763278	partial	GO:0000166,GO:0001882,GO:0001883,GO:0003674,GO:0003824,GO:0004672,GO:0005488,GO:0005524,GO:0006464,GO:0006468,GO:0006793,GO:0006796,GO:0008150,GO:0008152,GO:0009987,GO:0016301,GO:0016310,GO:0016740,GO:0016772,GO:0016773,GO:0017076,GO:0019538,GO:0030554,GO:0032549,GO:0032550,GO:0032553,GO:0032555,GO:0032559,GO:0035639,GO:0036094,GO:0036211,GO:0043167,GO:0043168,GO:0043170,GO:0043412,GO:0044237,GO:…
PocGH01_04023800	DNA repair protein RAD2, putative	17.4546	0.18	2	CUFF.691.1,PocGH01_04023800.1	0	PocGH01_04_v1	558705-563392(+)	558661	563667	complete	GO:0000781,GO:0003674,GO:0003676,GO:0003677,GO:0003824,GO:0004518,GO:0005488,GO:0005575,GO:0005622,GO:0005623,GO:0005694,GO:0006139,GO:0006259,GO:0006281,GO:0006725,GO:0006807,GO:0006950,GO:0006974,GO:0008150,GO:0008152,GO:0009987,GO:0016787,GO:0016788,GO:0033554,GO:0034641,GO:0043170,GO:0043226,GO:0043228,GO:0043229,GO:0043232,GO:0044237,GO:0044238,GO:0044260,GO:0044422,GO:0044424,GO:0044427,GO:…
PocGH01_12032200	GPI transamidase subunit PIG-U, putative	83.0712	0.179487	2	CUFF.3559.1,CUFF.3561.1	0	PocGH01_12_v1	851343-854263(-)	854452	849811	complete	GO:0005575,GO:0005622,GO:0005623,GO:0005737,GO:0005783,GO:0005789,GO:0006464,GO:0006497,GO:0006505,GO:0006506,GO:0006629,GO:0006643,GO:0006644,GO:0006650,GO:0006661,GO:0006664,GO:0006793,GO:0006796,GO:0008150,GO:0008152,GO:0008610,GO:0008654,GO:0009058,GO:0009059,GO:0009247,GO:0009987,GO:0012505,GO:0016020,GO:0016021,GO:0016255,GO:0019538,GO:0019637,GO:0030176,GO:0031090,GO:0031224,GO:0031227,GO:…
PocGH01_13030600	conserved Plasmodium protein, unknown function	181.743	0.179487	1	CUFF.4309.2	0	PocGH01_13_v1	962885-963490(-)	963915	962567	complete	NA
PocGH01_00185200	Plasmodium exported protein, unknown function	90.6818	0.179487	3	CUFF.6804.1	1	PocGH01_00_v1_contig_452	67450-68280(+)	66910	69217	complete	NA
PocGH01_10025300	tRNA pseudouridine synthase, putative	44.9353	0.178571	2	CUFF.2672.1	0	PocGH01_10_v1	613371-615023(-)	615872	612167	complete	GO:0001522,GO:0003674,GO:0003676,GO:0003723,GO:0003824,GO:0005488,GO:0006139,GO:0006725,GO:0006807,GO:0008150,GO:0008152,GO:0009451,GO:0009982,GO:0009987,GO:0016070,GO:0016853,GO:0016866,GO:0034641,GO:0043170,GO:0043412,GO:0044237,GO:0044238,GO:0044260,GO:0046483,GO:0071704,GO:0090304,GO:0097159,GO:1901360,GO:1901363
PocGH01_01015100	rhoptry-associated membrane antigen, putative	7.76848	0.178571	2	CUFF.64.1	1	PocGH01_01_v1	251464-254708(+)	NA	NA	partial	NA
PocGH01_12062400	syntaxin-6, putative	126.632	0.178571	1	PocGH01_12062400.1	0	PocGH01_12_v1	2157601-2159645(+)	2155011	2160395	complete	GO:0003674,GO:0005488,GO:0005515,GO:0005575,GO:0006810,GO:0008150,GO:0016020,GO:0016192,GO:0044699,GO:0044765,GO:0046907,GO:0048193,GO:0051179,GO:0051234,GO:0051641,GO:0051649,GO:1902578,GO:1902582
PocGH01_12075600	conserved Plasmodium protein, unknown function	7.77497	0.178571	0		0	PocGH01_12_v1	2736758-2741265(-)	NA	NA	complete	NA
PocGH01_12037900	SNARE protein, putative	87.149	0.177778	0	PocGH01_12037900.1	0	PocGH01_12_v1	1112374-1113182(-)	1114781	1111977	partial	GO:0005575,GO:0006810,GO:0008150,GO:0016020,GO:0016021,GO:0016192,GO:0031224,GO:0044425,GO:0051179,GO:0051234
PocGH01_14054600	conserved Plasmodium protein, unknown function	15.9978	0.177419	1	CUFF.5087.1	1	PocGH01_14_v1	1895825-1901099(-)	1901736	1892336	partial	NA
PocGH01_11049100	spindle assembly abnormal protein 6, putative	43.0109	0.176471	2	CUFF.3268.2	1	PocGH01_11_v1	1647901-1650702(+)	1647639	1651981	complete	NA
PocGH01_14047100	inner membrane complex protein 1h, putative	17.2893	0.176471	2	CUFF.5005.1	0	PocGH01_14_v1	1530313-1531926(+)	NA	1532765	complete	NA
PocGH01_08012800	conserved protein, unknown function	68.3303	0.176471	0	CUFF.1656.2	0	PocGH01_08_v1	116580-117524(+)	116014	117870	complete	NA
PocGH01_02020100	cysteine desulfurase, putative	17.872	0.176471	2	CUFF.299.1,PocGH01_02020100.1	0	PocGH01_02_v1	411181-412764(-)	413112	410757	complete	GO:0008150,GO:0008152
PocGH01_09017000	actin-like protein, putative	36.301	0.176471	3	CUFF.2117.1,CUFF.2118.1	1	PocGH01_09_v1	288945-290422(+)	288595	291289	complete	NA
PocGH01_01018100	conserved protein, unknown function	16.9604	0.176471	3	CUFF.96.1,CUFF.97.1	0	PocGH01_01_v1	388056-389438(+)	NA	389699	complete	NA
PocGH01_05010700	conserved Plasmodium protein, unknown function	114.081	0.176471	0		0	PocGH01_05_v1	34696-35443(-)	35557	33170	complete	NA
PocGH01_11047100	conserved Plasmodium protein, unknown function	11.8236	0.175	1	PocGH01_11047100.1	0	PocGH01_11_v1	1558709-1563337(-)	1564052	NA	partial	NA
PocGH01_06025400	conserved protein, unknown function	36.6469	0.175	1	CUFF.1191.1	0	PocGH01_06_v1	650068-652344(+)	NA	652829	complete	NA
PocGH01_07019500	conserved Plasmodium protein, unknown function	15.4672	0.174603	0	PocGH01_07019500.1	0	PocGH01_07_v1	457457-462145(-)	462941	457139	complete	NA
PocGH01_13046600	conserved Plasmodium protein, unknown function	44.3031	0.173913	2	CUFF.4472.2	0	PocGH01_13_v1	1609909-1611898(+)	1608880	NA	partial	NA
PocGH01_07031100	conserved protein, unknown function	42.9067	0.173913	3	CUFF.1474.1	2	PocGH01_07_v1	898545-899873(-)	900612	897052	complete	NA
PocGH01_09021100	conserved protein, unknown function	2.8412	0.173913	0	PocGH01_09021100.1	0	PocGH01_09_v1	436105-442794(+)	NA	442867	complete	NA
PocGH01_11028900	protease, putative	55.933	0.173913	2	CUFF.3053.1	2	PocGH01_11_v1	789197-791717(-)	792478	788103	complete	GO:0003674,GO:0003824,GO:0008233,GO:0016787
PocGH01_08023100	prohibitin 2, putative	36.2331	0.173913	2	CUFF.1784.1	0	PocGH01_08_v1	549190-550041(+)	548172	550766	complete	GO:0005575,GO:0016020
PocGH01_14016600	conserved Plasmodium protein, unknown function	13.0721	0.173913	1	CUFF.4662.1,PocGH01_14016600.1	0	PocGH01_14_v1	301723-303042(-)	NA	NA	complete	NA
PocGH01_13020900	GPI mannosyltransferase 1, putative	54.685	0.172414	3	CUFF.4197.1,CUFF.4198.1	2	PocGH01_13_v1	519826-522406(+)	519066	523443	complete	GO:0003674,GO:0003824,GO:0005575,GO:0005622,GO:0005623,GO:0005737,GO:0005783,GO:0005789,GO:0006464,GO:0006497,GO:0006505,GO:0006506,GO:0006629,GO:0006643,GO:0006644,GO:0006650,GO:0006661,GO:0006664,GO:0006793,GO:0006796,GO:0008150,GO:0008152,GO:0008610,GO:0008654,GO:0009058,GO:0009059,GO:0009247,GO:0009987,GO:0012505,GO:0016020,GO:0016021,GO:0016740,GO:0016757,GO:0016758,GO:0019538,GO:0019637,GO:…
PocGH01_05020000	conserved Plasmodium protein, unknown function	56.2135	0.172414	1	CUFF.842.1	0	PocGH01_05_v1	424710-426992(+)	424246	NA	complete	NA
PocGH01_10034800	GTPase-activating protein, putative	45.485	0.171875	0	CUFF.2787.1	0	PocGH01_10_v1	1016946-1018907(-)	1019560	1016168	complete	GO:0003674,GO:0005083,GO:0005096,GO:0005097,GO:0005099,GO:0006140,GO:0008047,GO:0008150,GO:0009118,GO:0009894,GO:0009966,GO:0010646,GO:0019219,GO:0019220,GO:0019222,GO:0023051,GO:0030234,GO:0030695,GO:0030811,GO:0031323,GO:0031329,GO:0032313,GO:0032318,GO:0032483,GO:0033121,GO:0033124,GO:0043087,GO:0046578,GO:0048583,GO:0050789,GO:0050790,GO:0050794,GO:0051056,GO:0051171,GO:0051174,GO:0051336,GO:…
PocGH01_06020900	palmitoyltransferase DHHC10, putative	27.527	0.171429	4	CUFF.1141.1,CUFF.1142.1	1	PocGH01_06_v1	489087-491564(+)	NA	492822	partial	GO:0003674,GO:0005488,GO:0008270,GO:0043167,GO:0043169,GO:0046872,GO:0046914
PocGH01_13030900	CPW-WPC family protein	20.2029	0.171429	5	CUFF.4310.1,CUFF.4311.1	3	PocGH01_13_v1	975634-978996(+)	NA	979987	partial	NA
PocGH01_11051500	RNA-binding protein, putative	57.8472	0.171429	3	CUFF.3295.1,PocGH01_11051500.1	0	PocGH01_11_v1	1748649-1751018(-)	NA	NA	complete	GO:0003674,GO:0003676,GO:0003723,GO:0005488,GO:0097159,GO:1901363
PocGH01_05024100	meiotic recombination protein DMC1, putative	45.3639	0.171429	0	PocGH01_05024100.1	0	PocGH01_05_v1	611099-613300(+)	609907	614543	partial	GO:0000003,GO:0000166,GO:0000280,GO:0001882,GO:0001883,GO:0003674,GO:0003676,GO:0003677,GO:0003824,GO:0005488,GO:0005524,GO:0005575,GO:0005622,GO:0005623,GO:0005634,GO:0006139,GO:0006259,GO:0006281,GO:0006310,GO:0006725,GO:0006807,GO:0006950,GO:0006974,GO:0006996,GO:0007049,GO:0007126,GO:0007127,GO:0007131,GO:0008094,GO:0008150,GO:0008152,GO:0009987,GO:0016043,GO:0016462,GO:0016787,GO:0016817,GO:…
PocGH01_01022000	Dpy-19-like C-mannosyltransferase, putative	14.4942	0.170732	1	CUFF.142.1	0	PocGH01_01_v1	532199-536374(-)	536669	NA	complete	GO:0005575,GO:0016020,GO:0016021,GO:0031224,GO:0044425
PocGH01_02018700	nucleoside transporter 4, putative	55.2188	0.170732	2	CUFF.285.1,CUFF.286.1	1	PocGH01_02_v1	339163-340805(+)	NA	341906	partial	NA
PocGH01_12018400	conserved Plasmodium protein, unknown function	39.3184	0.170732	1	CUFF.3434.1	0	PocGH01_12_v1	337253-340660(+)	336229	341177	partial	NA
PocGH01_13014000	conserved Plasmodium protein, unknown function	52.6316	0.169811	3	CUFF.4121.1	3	PocGH01_13_v1	182786-184268(+)	182141	185835	complete	NA
PocGH01_02021800	RNA-binding protein, putative	61.5397	0.169492	2	CUFF.319.1	2	PocGH01_02_v1	486420-489063(-)	489479	NA	partial	GO:0003674,GO:0003676,GO:0005488,GO:0097159,GO:1901363
PocGH01_14033400	conserved Plasmodium protein, unknown function	64.227	0.169492	0	PocGH01_14033400.1	0	PocGH01_14_v1	974746-975891(+)	973076	976540	complete	NA
PocGH01_06021000	methyltransferase, putative	33.1579	0.169231	2	CUFF.1143.2	2	PocGH01_06_v1	492587-496306(+)	492171	497507	partial	GO:0003674,GO:0003824,GO:0008150,GO:0008152,GO:0008168,GO:0016740,GO:0016741
PocGH01_07018600	conserved protein, unknown function	18.3373	0.169231	1	PocGH01_07018600.1	0	PocGH01_07_v1	418799-422584(+)	418722	NA	partial	NA
PocGH01_09032400	autophagy-related protein 7, putative	17.4476	0.166667	0	PocGH01_09032400.1	0	PocGH01_09_v1	907333-911172(-)	911765	906897	partial	GO:0003674,GO:0003824,GO:0008641
PocGH01_00050300	PIR protein	18.891	0.166667	3	CUFF.7428.3,CUFF.7430.1	1	PocGH01_00_v1_contig_62	22216-23107(+)	NA	NA	none	NA
PocGH01_06018000	conserved Plasmodium protein, unknown function	12.5452	0.166667	0	PocGH01_06018000.1	0	PocGH01_06_v1	366960-370043(-)	NA	366784	complete	NA
PocGH01_13036300	calcium-dependent protein kinase, putative	8.25589	0.166667	0	PocGH01_13036300.1	0	PocGH01_13_v1	1159740-1161976(-)	1162486	1159628	complete	GO:0000166,GO:0001882,GO:0001883,GO:0003674,GO:0003824,GO:0004672,GO:0005488,GO:0005524,GO:0006464,GO:0006468,GO:0006793,GO:0006796,GO:0008150,GO:0008152,GO:0009987,GO:0016301,GO:0016310,GO:0016740,GO:0016772,GO:0016773,GO:0017076,GO:0019538,GO:0030554,GO:0032549,GO:0032550,GO:0032553,GO:0032555,GO:0032559,GO:0035639,GO:0036094,GO:0036211,GO:0043167,GO:0043168,GO:0043170,GO:0043412,GO:0044237,GO:…
PocGH01_11026600	bifunctional methylenetetrahydrofolate dehydrogenase/cyclohydrolase, putative	8.01751	0.166667	0	CUFF.3022.4	0	PocGH01_11_v1	679840-682008(-)	683165	678998	partial	GO:0003674,GO:0003824,GO:0004488,GO:0006082,GO:0006520,GO:0006575,GO:0006725,GO:0006732,GO:0006760,GO:0006807,GO:0008150,GO:0008152,GO:0008652,GO:0009058,GO:0009108,GO:0009396,GO:0009987,GO:0016053,GO:0016491,GO:0016645,GO:0016646,GO:0018130,GO:0019438,GO:0019752,GO:0034641,GO:0042398,GO:0042558,GO:0042559,GO:0043436,GO:0044237,GO:0044238,GO:0044249,GO:0044271,GO:0044281,GO:0044283,GO:0044699,GO:…
PocGH01_05033600	conserved Plasmodium protein, unknown function	27.574	0.166667	0	PocGH01_05033600.1	0	PocGH01_05_v1	1021071-1022698(-)	1023525	1020235	partial	NA
PocGH01_14062300	S-adenosyl-methyltransferase, putative	153.75	0.166667	3	CUFF.5179.1,PocGH01_14062300.1	0	PocGH01_14_v1	2253029-2254501(-)	2254680	2252603	complete	GO:0003674,GO:0003824,GO:0008168,GO:0016740,GO:0016741
PocGH01_04013300	conserved Plasmodium protein, unknown function	8.72711	0.166667	1	CUFF.571.1	0	PocGH01_04_v1	115933-117384(-)	118463	115543	complete	NA
PocGH01_02019600	conserved Plasmodium protein, unknown function	64.3453	0.166667	0	CUFF.295.1	0	PocGH01_02_v1	397445-397951(-)	398454	395601	complete	NA
PocGH01_04013700	conserved Plasmodium protein, unknown function	3.51668	0.166667	1	CUFF.577.1	0	PocGH01_04_v1	134449-139738(-)	NA	133827	complete	GO:0003674,GO:0005488,GO:0005515
PocGH01_04013500	autophagy-related protein 11, putative	7.41956	0.166667	2	CUFF.574.2	2	PocGH01_04_v1	122974-128133(-)	128732	122778	partial	NA
PocGH01_00058900	PIR protein	52.6566	0.166667	1	PocGH01_00058900.1	0	PocGH01_00_v1_contig_78	71249-72313(-)	72718	NA	partial	NA
PocGH01_05023900	NEDD8-activating enzyme E1 catalytic subunit, putative	7.88339	0.166667	0	CUFF.902.1	0	PocGH01_05_v1	606394-607590(-)	NA	NA	complete	GO:0000166,GO:0001882,GO:0001883,GO:0003674,GO:0003824,GO:0005488,GO:0005524,GO:0006464,GO:0008150,GO:0008152,GO:0008641,GO:0009987,GO:0017076,GO:0019538,GO:0030554,GO:0032549,GO:0032550,GO:0032553,GO:0032555,GO:0032559,GO:0035639,GO:0036094,GO:0036211,GO:0043167,GO:0043168,GO:0043170,GO:0043412,GO:0044237,GO:0044238,GO:0044260,GO:0044267,GO:0071704,GO:0097159,GO:0097367,GO:1901265,GO:1901363
PocGH01_11048700	diphthine methyltransferase, putative	45.0266	0.166667	0	PocGH01_11048700.1	0	PocGH01_11_v1	1626228-1628688(+)	1625642	1629176	complete	GO:0003674,GO:0005488,GO:0005515
PocGH01_00150500	PIR protein	19.025	0.166667	4	CUFF.6318.2,CUFF.6319.1	0	PocGH01_00_v1_contig_295	96-839(-)	NA	NA	partial	NA
PocGH01_10012800	nucleolar preribosomal GTPase, putative	87.2733	0.166667	1	CUFF.2539.1	0	PocGH01_10_v1	113011-114567(+)	112783	115672	complete	NA
PocGH01_04026500	ERCC1 nucleotide excision repair protein, putative	70.052	0.166667	0	PocGH01_04026500.1	0	PocGH01_04_v1	645800-646486(-)	647052	645276	complete	GO:0003674,GO:0003676,GO:0003677,GO:0003684,GO:0003824,GO:0004518,GO:0004519,GO:0005488,GO:0005575,GO:0005622,GO:0005623,GO:0005634,GO:0006139,GO:0006259,GO:0006281,GO:0006725,GO:0006807,GO:0006950,GO:0006974,GO:0008150,GO:0008152,GO:0009987,GO:0016787,GO:0016788,GO:0033554,GO:0034641,GO:0043170,GO:0043226,GO:0043227,GO:0043229,GO:0043231,GO:0044237,GO:0044238,GO:0044260,GO:0044424,GO:0044464,GO:…
PocGH01_00178300	PIR protein	19.3825	0.166667	1	CUFF.6694.1	0	PocGH01_00_v1_contig_419	5664-6901(-)	NA	NA	none	NA
PocGH01_00039400	PIR protein, pseudogene	10.8158	0.166667	1	PocGH01_00039400.1	0	PocGH01_00_v1_contig_41	1611-2470(-)	NA	1288	partial	NA
PocGH01_13029700	conserved Plasmodium protein, unknown function	4.83176	0.166667	0	CUFF.4297.1	0	PocGH01_13_v1	927830-928945(-)	NA	NA	complete	GO:0005575,GO:0005622,GO:0005623,GO:0005856,GO:0005885,GO:0006996,GO:0007010,GO:0007015,GO:0008064,GO:0008150,GO:0009987,GO:0010638,GO:0015629,GO:0016043,GO:0030029,GO:0030036,GO:0030832,GO:0030833,GO:0030838,GO:0031334,GO:0032271,GO:0032273,GO:0032535,GO:0032956,GO:0032970,GO:0032991,GO:0033043,GO:0034314,GO:0043226,GO:0043228,GO:0043229,GO:0043232,GO:0043234,GO:0043254,GO:0043933,GO:0044087,GO:…
PocGH01_00183200	PIR protein, pseudogene	12.5353	0.166667	2	CUFF.6755.1,PocGH01_00183200.1	0	PocGH01_00_v1_contig_441	38457-39768(+)	NA	NA	partial	NA
PocGH01_11043800	conserved Plasmodium protein, unknown function	137.02	0.166667	3	CUFF.3217.1,CUFF.3218.2	2	PocGH01_11_v1	1428587-1429682(-)	NA	NA	partial	GO:0003674,GO:0004872,GO:0005575,GO:0016020,GO:0016021,GO:0031224,GO:0044425
PocGH01_00232500	PIR protein	21.4834	0.166667	2	CUFF.7434.1	1	PocGH01_00_v1_contig_620	38548-39871(-)	NA	NA	none	NA
PocGH01_08040200	zinc finger protein, putative	2.15626	0.166667	0	PocGH01_08040200.1	0	PocGH01_08_v1	1265522-1270585(-)	NA	NA	complete	GO:0003674,GO:0005488,GO:0005575,GO:0005622,GO:0005623,GO:0008270,GO:0043167,GO:0043169,GO:0044464,GO:0046872,GO:0046914
PocGH01_11045800	succinate dehydrogenase subunit 3, putative	50.4892	0.166667	0	PocGH01_11045800.1	0	PocGH01_11_v1	1508548-1508814(+)	NA	NA	complete	NA
PocGH01_14076200	tryptophan--tRNA ligase, putative	11.4365	0.166667	1	CUFF.5315.1	1	PocGH01_14_v1	2794286-2796336(-)	NA	NA	complete	GO:0000166,GO:0001882,GO:0001883,GO:0003674,GO:0003824,GO:0004812,GO:0005488,GO:0005524,GO:0005575,GO:0005622,GO:0005623,GO:0005737,GO:0006082,GO:0006139,GO:0006399,GO:0006412,GO:0006418,GO:0006520,GO:0006725,GO:0006807,GO:0008150,GO:0008152,GO:0009058,GO:0009059,GO:0009536,GO:0009987,GO:0010467,GO:0016070,GO:0016874,GO:0016875,GO:0016876,GO:0017076,GO:0019538,GO:0019752,GO:0020011,GO:0030554,GO:…
PocGH01_11026400	ATP-dependent RNA helicase HAS1, putative	21.1959	0.166667	0	PocGH01_11026400.1	0	PocGH01_11_v1	671558-673783(+)	671404	674940	complete	GO:0000166,GO:0001882,GO:0001883,GO:0003674,GO:0003676,GO:0003723,GO:0003724,GO:0003824,GO:0004004,GO:0004386,GO:0005488,GO:0005524,GO:0006139,GO:0006259,GO:0006725,GO:0006807,GO:0008026,GO:0008150,GO:0008152,GO:0008186,GO:0009987,GO:0010501,GO:0016070,GO:0016462,GO:0016787,GO:0016817,GO:0016818,GO:0016887,GO:0017076,GO:0017111,GO:0030554,GO:0032392,GO:0032508,GO:0032549,GO:0032550,GO:0032553,GO:…
PocGH01_09038500	RNA-binding protein, putative	2.06279	0.166667	1	PocGH01_09038500.1	0	PocGH01_09_v1	1148786-1151203(-)	NA	NA	complete	GO:0003674,GO:0003676,GO:0005488,GO:0005515,GO:0008270,GO:0043167,GO:0043169,GO:0046872,GO:0046914,GO:0097159,GO:1901363
PocGH01_13013400	signal recognition particle subunit SRP14, putative	42.0558	0.166667	1	CUFF.4109.1	0	PocGH01_13_v1	158851-159443(+)	158273	160297	complete	GO:0003674,GO:0003676,GO:0003723,GO:0005048,GO:0005488,GO:0005575,GO:0005622,GO:0005623,GO:0005737,GO:0005786,GO:0006605,GO:0006612,GO:0006613,GO:0006614,GO:0006810,GO:0006886,GO:0008104,GO:0008150,GO:0008312,GO:0015031,GO:0016043,GO:0016482,GO:0030529,GO:0030942,GO:0032991,GO:0033036,GO:0033218,GO:0033365,GO:0034613,GO:0042277,GO:0044424,GO:0044444,GO:0044464,GO:0044699,GO:0044765,GO:0044802,GO:…
PocGH01_00118200	PIR protein	16.3995	0.166667	2	CUFF.5913.1	1	PocGH01_00_v1_contig_191	9467-10773(+)	NA	11478	partial	NA
PocGH01_04010100	Plasmodium exported protein, unknown function	3.77178	0.166667	1	CUFF.541.1	0	PocGH01_04_v1	1077-2041(-)	NA	NA	complete	NA
PocGH01_08040800	spindle and kinetochore-associated protein 2, putative	48.3594	0.166667	2	CUFF.1968.1	1	PocGH01_08_v1	1300868-1302888(+)	1299981	1302955	partial	GO:0000775,GO:0000776,GO:0000777,GO:0000779,GO:0000793,GO:0000940,GO:0003674,GO:0005488,GO:0005515,GO:0005575,GO:0005622,GO:0005623,GO:0005694,GO:0005819,GO:0005856,GO:0005874,GO:0005876,GO:0007059,GO:0008017,GO:0008092,GO:0008150,GO:0009987,GO:0015630,GO:0015631,GO:0032403,GO:0032991,GO:0032993,GO:0043226,GO:0043228,GO:0043229,GO:0043232,GO:0043234,GO:0044422,GO:0044424,GO:0044427,GO:0044430,GO:…
PocGH01_00222700	PIR protein	4.46871	0.166667	2	PocGH01_00222700.1	1	PocGH01_00_v1_contig_608	31494-32760(-)	NA	NA	partial	NA
PocGH01_05016600	GTP-binding protein Obg2, putative	5.12369	0.166667	1	CUFF.796.1	0	PocGH01_05_v1	295766-298054(+)	NA	NA	complete	GO:0000166,GO:0001882,GO:0001883,GO:0003674,GO:0005488,GO:0005525,GO:0017076,GO:0019001,GO:0032549,GO:0032550,GO:0032553,GO:0032555,GO:0032561,GO:0035639,GO:0036094,GO:0043167,GO:0043168,GO:0097159,GO:0097367,GO:1901265,GO:1901363
PocGH01_07036800	conserved Plasmodium protein, unknown function	5.18485	0.166667	2	CUFF.1537.1,PocGH01_07036800.1	0	PocGH01_07_v1	1112625-1114652(+)	NA	NA	partial	NA
PocGH01_09038900	amino acid transporter, putative	2.39962	0.166667	2	CUFF.2339.1,PocGH01_09038900.1	0	PocGH01_09_v1	1165630-1169730(+)	NA	1170127	complete	GO:0003674,GO:0005215,GO:0005326,GO:0005328,GO:0005575,GO:0006810,GO:0006836,GO:0008150,GO:0008324,GO:0015075,GO:0015077,GO:0015081,GO:0015291,GO:0015293,GO:0015294,GO:0015370,GO:0016020,GO:0016021,GO:0022804,GO:0022857,GO:0022890,GO:0022891,GO:0022892,GO:0031224,GO:0044425,GO:0044699,GO:0044765,GO:0046873,GO:0051179,GO:0051234,GO:1902578
PocGH01_00138300	PIR protein	13.7369	0.166667	2	CUFF.6195.1	1	PocGH01_00_v1_contig_254	28425-29739(+)	NA	29844	partial	NA
PocGH01_00210100	PIR protein	5.6732	0.166667	2	CUFF.7182.2	2	PocGH01_00_v1_contig_595	12853-13850(+)	NA	NA	none	NA
PocGH01_05031400	conserved Plasmodium protein, unknown function	4.99667	0.166667	0	PocGH01_05031400.1	0	PocGH01_05_v1	924971-928855(-)	NA	NA	complete	GO:0000166,GO:0003674,GO:0003824,GO:0005488,GO:0008150,GO:0008152,GO:0016491,GO:0036094,GO:0043167,GO:0043168,GO:0044699,GO:0044710,GO:0048037,GO:0050660,GO:0050662,GO:0055114,GO:0071949,GO:0097159,GO:1901265,GO:1901363
PocGH01_09018500	ubiquinone biosynthesis protein COQ4, putative	99.085	0.166667	0	CUFF.2127.1	0	PocGH01_09_v1	335954-337021(+)	334842	NA	complete	GO:0006732,GO:0006733,GO:0006743,GO:0006744,GO:0008150,GO:0008152,GO:0009058,GO:0009108,GO:0009987,GO:0042180,GO:0042181,GO:0044237,GO:0044249,GO:0044281,GO:0044283,GO:0044699,GO:0044710,GO:0044711,GO:0044763,GO:0051186,GO:0051188,GO:0071704,GO:1901576,GO:1901661,GO:1901663
PocGH01_12025200	calcium-dependent protein kinase 5, putative	10.5617	0.163636	1	PocGH01_12025200.1	0	PocGH01_12_v1	621774-623879(+)	NA	NA	complete	GO:0000166,GO:0001882,GO:0001883,GO:0003674,GO:0003824,GO:0004672,GO:0005488,GO:0005509,GO:0005524,GO:0006464,GO:0006468,GO:0006793,GO:0006796,GO:0008150,GO:0008152,GO:0009987,GO:0016301,GO:0016310,GO:0016740,GO:0016772,GO:0016773,GO:0017076,GO:0019538,GO:0030554,GO:0032549,GO:0032550,GO:0032553,GO:0032555,GO:0032559,GO:0035639,GO:0036094,GO:0036211,GO:0043167,GO:0043168,GO:0043169,GO:0043170,GO:…
PocGH01_09030100	13 kDa ribonucleoprotein-associated protein, putative	76.5752	0.162791	1	CUFF.2240.1	1	PocGH01_09_v1	822912-823712(+)	821670	823891	complete	GO:0000375,GO:0000377,GO:0000398,GO:0003674,GO:0003676,GO:0003723,GO:0005488,GO:0005575,GO:0005622,GO:0005623,GO:0005634,GO:0005730,GO:0006139,GO:0006396,GO:0006397,GO:0006725,GO:0006807,GO:0008150,GO:0008152,GO:0008380,GO:0009987,GO:0010467,GO:0016070,GO:0016071,GO:0017069,GO:0030515,GO:0030621,GO:0031974,GO:0031981,GO:0034511,GO:0034641,GO:0043170,GO:0043226,GO:0043227,GO:0043228,GO:0043229,GO:…
PocGH01_06019000	conserved protein, unknown function	9.82896	0.162791	2	CUFF.1121.2	2	PocGH01_06_v1	416911-423411(-)	NA	416190	partial	NA
PocGH01_14049400	vacuolar iron transporter, putative	54.4459	0.162162	2	CUFF.5032.1,CUFF.5033.1	1	PocGH01_14_v1	1662605-1663634(+)	1662013	1664413	complete	GO:0000041,GO:0003674,GO:0005215,GO:0005381,GO:0005575,GO:0005622,GO:0005623,GO:0005737,GO:0005783,GO:0006810,GO:0006811,GO:0006812,GO:0006826,GO:0006873,GO:0006875,GO:0006879,GO:0008150,GO:0008324,GO:0009987,GO:0012505,GO:0015075,GO:0015093,GO:0015291,GO:0015297,GO:0015684,GO:0019725,GO:0022804,GO:0022857,GO:0022890,GO:0022891,GO:0022892,GO:0030001,GO:0030003,GO:0042592,GO:0043226,GO:0043227,GO:…
PocGH01_10013600	proteasome maturation factor UMP1, putative	303.403	0.162162	2	CUFF.2551.2	0	PocGH01_10_v1	140949-141323(+)	NA	NA	complete	NA
PocGH01_06024200	conserved Plasmodium protein, unknown function	201.849	0.162162	3	CUFF.1178.2	2	PocGH01_06_v1	601320-602067(-)	602962	599353	complete	NA
PocGH01_05027900	RING zinc finger protein, putative	31.073	0.162162	0	PocGH01_05027900.1	0	PocGH01_05_v1	737144-739156(+)	NA	739649	complete	GO:0003674,GO:0005488,GO:0005515,GO:0008270,GO:0043167,GO:0043169,GO:0046872,GO:0046914
PocGH01_14076600	rhoptry neck protein 3, putative	3.71041	0.162162	3	CUFF.5319.1,CUFF.5320.1	1	PocGH01_14_v1	2805409-2813619(-)	NA	2804646	complete	NA
PocGH01_10021400	U6 snRNA-associated Sm-like protein LSm2, putative	340.25	0.161905	1	CUFF.2634.1	1	PocGH01_10_v1	454037-454786(-)	455325	453376	partial	GO:0005575,GO:0005622,GO:0005623,GO:0006139,GO:0006396,GO:0006397,GO:0006725,GO:0006807,GO:0008150,GO:0008152,GO:0009987,GO:0010467,GO:0016070,GO:0016071,GO:0034641,GO:0043170,GO:0044237,GO:0044238,GO:0044260,GO:0044464,GO:0046483,GO:0071704,GO:0090304,GO:1901360
PocGH01_13039300	conserved Plasmodium protein, unknown function	15.8653	0.16129	0	CUFF.4381.2	0	PocGH01_13_v1	1266880-1269615(+)	1266640	NA	complete	GO:0005575,GO:0006810,GO:0006811,GO:0008150,GO:0016020,GO:0044699,GO:0044765,GO:0051179,GO:0051234,GO:1902578
PocGH01_11046800	conserved Plasmodium protein, unknown function	9.40975	0.16129	0	PocGH01_11046800.1	0	PocGH01_11_v1	1539601-1544958(-)	NA	NA	partial	GO:0003674,GO:0005488,GO:0005515
PocGH01_06013300	conserved Plasmodium protein, unknown function	66.2318	0.16092	3	CUFF.1059.2,CUFF.1060.1	2	PocGH01_06_v1	138024-140958(-)	141924	137538	complete	NA
PocGH01_12057900	conserved protein, unknown function	278.378	0.160714	0	PocGH01_12057900.1	0	PocGH01_12_v1	1961469-1962360(-)	1966191	1961195	complete	NA
PocGH01_14050700	conserved Plasmodium protein, unknown function	11.0517	0.160714	0	PocGH01_14050700.1	0	PocGH01_14_v1	1706240-1711667(-)	NA	1705418	partial	NA
PocGH01_08019000	dolichyl-phosphate-mannose--protein mannosyltransferase, putative	66.0291	0.160494	0	PocGH01_08019000.1	0	PocGH01_08_v1	368667-370383(+)	368287	371463	complete	GO:0005575,GO:0016020
PocGH01_07022600	ribonuclease H2 subunit C, putative	36.2562	0.16	0	PocGH01_07022600.1	0	PocGH01_07_v1	567237-568199(+)	566280	568834	complete	GO:0005575,GO:0005622,GO:0005623,GO:0006139,GO:0006401,GO:0006725,GO:0006807,GO:0008150,GO:0008152,GO:0009056,GO:0009057,GO:0009987,GO:0016070,GO:0019439,GO:0032299,GO:0032991,GO:0034641,GO:0034655,GO:0043170,GO:0043234,GO:0044237,GO:0044238,GO:0044248,GO:0044260,GO:0044265,GO:0044270,GO:0044424,GO:0044464,GO:0046483,GO:0046700,GO:0071704,GO:0090304,GO:1901360,GO:1901361,GO:1901575
PocGH01_12026700	RanBPM and CLTH-like protein, putative	38.3539	0.16	0	PocGH01_12026700.1	0	PocGH01_12_v1	671348-673723(+)	669951	674107	partial	GO:0003674,GO:0005488,GO:0005515
PocGH01_04014100	conserved Plasmodium protein, unknown function	8.20705	0.159091	0	CUFF.581.1	0	PocGH01_04_v1	150781-153983(+)	NA	NA	complete	NA
PocGH01_02011500	transcription initiation factor TFIIB, putative	72.0548	0.159091	0	PocGH01_02011500.1	0	PocGH01_02_v1	55947-57366(-)	NA	NA	complete	GO:0003674,GO:0005488,GO:0005515,GO:0006139,GO:0006351,GO:0006352,GO:0006355,GO:0006725,GO:0006807,GO:0008134,GO:0008150,GO:0008152,GO:0009058,GO:0009059,GO:0009889,GO:0009987,GO:0010467,GO:0010468,GO:0010556,GO:0016043,GO:0016070,GO:0017025,GO:0018130,GO:0019219,GO:0019222,GO:0019438,GO:0022607,GO:0031323,GO:0031326,GO:0032774,GO:0034622,GO:0034641,GO:0034645,GO:0034654,GO:0043170,GO:0043933,GO:…
PocGH01_14046200	debranching enzyme-associated ribonuclease, putative	22.6439	0.157895	0	CUFF.4992.1	0	PocGH01_14_v1	1490800-1492329(+)	1490193	1492526	complete	NA
PocGH01_09039900	conserved Plasmodium protein, unknown function	152.342	0.157895	2	CUFF.2346.1	0	PocGH01_09_v1	1201706-1203058(+)	1200052	1204493	complete	NA
PocGH01_14062500	conserved Plasmodium protein, unknown function	74.604	0.157895	1	CUFF.5182.1	1	PocGH01_14_v1	2257501-2259007(-)	NA	2256637	complete	NA
PocGH01_03028000	conserved Plasmodium protein, unknown function	16.0821	0.157895	1	CUFF.526.1	1	PocGH01_03_v1	760700-762124(+)	760672	763175	complete	NA
PocGH01_05018500	small nuclear ribonucleoprotein G, putative	90.5984	0.157895	2	CUFF.819.2	0	PocGH01_05_v1	369972-370465(+)	NA	NA	complete	GO:0000375,GO:0000377,GO:0000398,GO:0005575,GO:0005622,GO:0005623,GO:0005634,GO:0006139,GO:0006396,GO:0006397,GO:0006725,GO:0006807,GO:0008150,GO:0008152,GO:0008380,GO:0009987,GO:0010467,GO:0016070,GO:0016071,GO:0030529,GO:0030532,GO:0032991,GO:0034641,GO:0043170,GO:0043226,GO:0043227,GO:0043229,GO:0043231,GO:0044237,GO:0044238,GO:0044260,GO:0044422,GO:0044424,GO:0044428,GO:0044446,GO:0044464,GO:…
PocGH01_14056200	WD repeat-containing protein, putative	85.3566	0.157895	1	PocGH01_14056200.1	0	PocGH01_14_v1	1969378-1970691(-)	1971780	1969142	complete	GO:0003674,GO:0005488,GO:0005515
PocGH01_13012200	ATP-dependent RNA helicase, putative	47.7234	0.157303	1	CUFF.4095.1	1	PocGH01_13_v1	86461-90457(-)	92578	85896	complete	GO:0000166,GO:0001882,GO:0001883,GO:0003674,GO:0003676,GO:0005488,GO:0005524,GO:0017076,GO:0030554,GO:0032549,GO:0032550,GO:0032553,GO:0032555,GO:0032559,GO:0035639,GO:0036094,GO:0043167,GO:0043168,GO:0097159,GO:0097367,GO:1901265,GO:1901363
PocGH01_10029600	prefoldin subunit 6, putative	212.338	0.157303	2	CUFF.2724.1	2	PocGH01_10_v1	763836-764760(-)	765595	763141	complete	GO:0003674,GO:0005488,GO:0005515,GO:0005575,GO:0006457,GO:0008150,GO:0008152,GO:0009987,GO:0016272,GO:0019538,GO:0032991,GO:0043170,GO:0043234,GO:0044237,GO:0044238,GO:0044260,GO:0044267,GO:0051082,GO:0071704
PocGH01_02021400	conserved Plasmodium protein, unknown function	148.464	0.157143	1	CUFF.315.1	1	PocGH01_02_v1	470588-471574(-)	NA	NA	partial	NA
PocGH01_12072300	geranylgeranyl transferase type-2 subunit alpha, putative	73.191	0.157025	2	CUFF.3992.1	1	PocGH01_12_v1	2591363-2594646(+)	2590837	NA	complete	GO:0003674,GO:0003824,GO:0004659,GO:0004661,GO:0004663,GO:0005488,GO:0005515,GO:0005575,GO:0005622,GO:0005623,GO:0005737,GO:0005968,GO:0006464,GO:0008150,GO:0008152,GO:0008318,GO:0009987,GO:0016740,GO:0016765,GO:0018342,GO:0018344,GO:0019538,GO:0032991,GO:0036211,GO:0043170,GO:0043234,GO:0043412,GO:0044237,GO:0044238,GO:0044260,GO:0044267,GO:0044424,GO:0044444,GO:0044464,GO:0071704,GO:0097354,GO:…
PocGH01_14054900	conserved Plasmodium protein, unknown function	7.05063	0.156863	2	CUFF.5094.1,CUFF.5095.1	0	PocGH01_14_v1	1917845-1920559(+)	1917353	NA	complete	NA
PocGH01_12014400	E1-E2 ATPase, putative	16.1687	0.156863	0	PocGH01_12014400.1	0	PocGH01_12_v1	165608-170968(-)	171459	NA	complete	GO:0000166,GO:0003674,GO:0005488,GO:0036094,GO:0043167,GO:0043169,GO:0046872,GO:0097159,GO:1901265,GO:1901363
PocGH01_02020300	proteasome subunit alpha type-5, putative	104.313	0.156863	1	CUFF.302.1	0	PocGH01_02_v1	417646-418790(+)	416960	419485	complete	GO:0000502,GO:0003674,GO:0003824,GO:0004175,GO:0004298,GO:0005575,GO:0005622,GO:0005623,GO:0005839,GO:0006508,GO:0006511,GO:0008150,GO:0008152,GO:0008233,GO:0009056,GO:0009057,GO:0009987,GO:0016787,GO:0019538,GO:0019773,GO:0019941,GO:0030163,GO:0032991,GO:0043170,GO:0043234,GO:0043632,GO:0044237,GO:0044238,GO:0044248,GO:0044257,GO:0044260,GO:0044265,GO:0044267,GO:0044424,GO:0044464,GO:0051603,GO:…
PocGH01_06029400	conserved Plasmodium protein, unknown function	7.79954	0.15625	3	CUFF.1235.1	2	PocGH01_06_v1	797111-801068(+)	NA	802155	complete	NA
PocGH01_12024200	CPW-WPC family protein	27.3015	0.155556	3	CUFF.3488.3	2	PocGH01_12_v1	581152-584637(+)	NA	586347	partial	GO:0003674,GO:0004872,GO:0005044,GO:0005575,GO:0005623,GO:0009986,GO:0016020,GO:0038024,GO:0044464
PocGH01_01012900	conserved Plasmodium protein, unknown function	9.22779	0.153846	1	PocGH01_01012900.1	0	PocGH01_01_v1	161648-163999(+)	NA	164808	complete	NA
PocGH01_10037200	conserved Plasmodium protein, unknown function	17.6682	0.153846	0	PocGH01_10037200.1	0	PocGH01_10_v1	1124847-1126021(+)	NA	1126084	complete	NA
PocGH01_11028800	conserved Plasmodium protein, unknown function	30.2197	0.153846	1	CUFF.3051.3	0	PocGH01_11_v1	787455-788480(+)	NA	789390	complete	NA
PocGH01_09034200	conserved Plasmodium protein, unknown function	17.4136	0.153846	3	CUFF.2288.1,CUFF.2289.1,CUFF.2290.1	1	PocGH01_09_v1	980483-982518(-)	982871	NA	complete	NA
PocGH01_08033000	mitochondrial ribosomal protein L29/L47 precursor, putative	51.9383	0.153846	1	CUFF.1897.1	0	PocGH01_08_v1	992528-993220(+)	991946	993939	complete	GO:0000313,GO:0003674,GO:0003735,GO:0005198,GO:0005575,GO:0005622,GO:0005623,GO:0005737,GO:0005739,GO:0005759,GO:0005761,GO:0005840,GO:0006412,GO:0008150,GO:0008152,GO:0009058,GO:0009059,GO:0009987,GO:0010467,GO:0019538,GO:0030529,GO:0031974,GO:0032991,GO:0034645,GO:0043170,GO:0043226,GO:0043227,GO:0043228,GO:0043229,GO:0043231,GO:0043232,GO:0043233,GO:0044237,GO:0044238,GO:0044249,GO:0044260,GO:…
PocGH01_04018900	ubiquinol-cytochrome-c reductase complex assembly factor 1, putative	22.0123	0.153846	0		0	PocGH01_04_v1	344228-345954(+)	NA	346866	complete	NA
PocGH01_00175300	conserved Plasmodium protein, unknown function	63.9324	0.153846	0	PocGH01_00175300.1	0	PocGH01_00_v1_contig_400	872-1609(+)	808	3274	complete	NA
PocGH01_14026000	nucleolar complex protein 4, putative	15.6071	0.153846	0	PocGH01_14026000.1	0	PocGH01_14_v1	671460-674318(-)	674599	671202	complete	NA
PocGH01_13056300	tetratricopeptide repeat protein, putative	4.73067	0.153846	2	CUFF.4572.1,CUFF.4573.1	0	PocGH01_13_v1	2028659-2032391(+)	NA	2033366	complete	GO:0003674,GO:0005488,GO:0005515
PocGH01_00077000	PIR protein, pseudogene	10.1415	0.153846	2	PocGH01_00077000.1	2	PocGH01_00_v1_contig_108	9289-12651(-)	NA	NA	partial	NA
PocGH01_09020200	mitogen-activated protein kinase 2, putative	14.5138	0.153846	2	CUFF.2146.1,CUFF.2147.1	0	PocGH01_09_v1	404343-405986(-)	406311	NA	complete	GO:0000166,GO:0001882,GO:0001883,GO:0003674,GO:0003824,GO:0004672,GO:0004674,GO:0004702,GO:0004707,GO:0004871,GO:0005057,GO:0005488,GO:0005524,GO:0005575,GO:0005622,GO:0005623,GO:0005634,GO:0006464,GO:0006468,GO:0006793,GO:0006796,GO:0008150,GO:0008152,GO:0009987,GO:0016301,GO:0016310,GO:0016740,GO:0016772,GO:0016773,GO:0017076,GO:0019538,GO:0030554,GO:0032549,GO:0032550,GO:0032553,GO:0032555,GO:…
PocGH01_09047800	dolichol-phosphate mannosyltransferase, putative	41.7656	0.153846	0	PocGH01_09047800.1	0	PocGH01_09_v1	1609156-1609878(-)	NA	1608470	complete	NA
PocGH01_06028900	phosducin-like protein, putative	124.329	0.153846	1	CUFF.1228.1	1	PocGH01_06_v1	768621-770460(-)	771043	767516	complete	NA
PocGH01_10037400	AN1-type zinc finger protein, putative	17.322	0.153846	0	PocGH01_10037400.1	0	PocGH01_10_v1	1130240-1131562(+)	1128475	1132481	complete	GO:0003674,GO:0005488,GO:0008270,GO:0043167,GO:0043169,GO:0046872,GO:0046914
PocGH01_07022900	conserved Plasmodium protein, unknown function	7.63053	0.153846	2	CUFF.1388.1	0	PocGH01_07_v1	580166-582232(+)	NA	582599	complete	NA
PocGH01_00070600	Plasmodium exported protein, unknown function	10.123	0.153846	2	CUFF.7733.2	0	PocGH01_00_v1_contig_96	6540-7884(-)	7915	5808	partial	NA
PocGH01_08032500	microneme associated antigen, putative	19.9609	0.153846	2	CUFF.1894.1,PocGH01_08032500.1	0	PocGH01_08_v1	975359-976317(+)	NA	NA	complete	GO:0003674,GO:0005488,GO:0005575,GO:0005622,GO:0005623,GO:0008150,GO:0009986,GO:0020007,GO:0020009,GO:0030260,GO:0040011,GO:0043226,GO:0043227,GO:0043229,GO:0043231,GO:0044403,GO:0044409,GO:0044419,GO:0044424,GO:0044464,GO:0045177,GO:0046812,GO:0051701,GO:0051704,GO:0051806,GO:0051828,GO:0052126,GO:0052192
PocGH01_10022300	protoheme IX farnesyltransferase, putative	4.1079	0.153846	1	PocGH01_10022300.1	0	PocGH01_10_v1	491296-492903(-)	NA	NA	complete	GO:0003674,GO:0003824,GO:0004311,GO:0004659,GO:0005575,GO:0006725,GO:0006778,GO:0006779,GO:0006783,GO:0006807,GO:0008150,GO:0008152,GO:0008495,GO:0009058,GO:0009987,GO:0016020,GO:0016021,GO:0016740,GO:0016765,GO:0018130,GO:0019438,GO:0031224,GO:0033013,GO:0033014,GO:0034641,GO:0042168,GO:0042440,GO:0044237,GO:0044249,GO:0044271,GO:0044425,GO:0044699,GO:0044710,GO:0044711,GO:0044763,GO:0046148,GO:…
PocGH01_12074400	zinc finger protein, putative	3.44395	0.153846	1	CUFF.4016.1	1	PocGH01_12_v1	2676449-2680284(+)	NA	2680556	partial	GO:0003674,GO:0005488,GO:0005575,GO:0005622,GO:0005623,GO:0008270,GO:0043167,GO:0043169,GO:0044464,GO:0046872,GO:0046914
PocGH01_12032400	CTLH domain-containing protein, putative	169.85	0.153333	1	CUFF.3563.1	0	PocGH01_12_v1	857195-859252(-)	859579	856893	complete	NA
PocGH01_10026100	conserved protein, unknown function	94.7416	0.152941	3	CUFF.2685.1,CUFF.2686.1,CUFF.2687.1	1	PocGH01_10_v1	648418-651489(-)	651627	648174	partial	NA
PocGH01_14073600	conserved protein, unknown function	110.879	0.152672	2	CUFF.5287.1,CUFF.5288.1	0	PocGH01_14_v1	2689744-2691360(+)	2689251	NA	partial	NA
PocGH01_08032200	inorganic pyrophosphatase, putative	71.879	0.151899	1	CUFF.1889.1	1	PocGH01_08_v1	961293-962828(-)	965535	960183	partial	GO:0000287,GO:0003674,GO:0003824,GO:0004427,GO:0005488,GO:0005575,GO:0005622,GO:0005623,GO:0005737,GO:0005829,GO:0006082,GO:0006793,GO:0006796,GO:0008150,GO:0008152,GO:0009987,GO:0016462,GO:0016787,GO:0016817,GO:0016818,GO:0043167,GO:0043169,GO:0043436,GO:0044237,GO:0044281,GO:0044424,GO:0044444,GO:0044464,GO:0044699,GO:0044710,GO:0044763,GO:0046872,GO:0071344,GO:0071704
PocGH01_01024900	peptidyl-prolyl cis-trans isomerase, putative	19.5403	0.151515	1	CUFF.175.1	0	PocGH01_01_v1	676245-678086(-)	NA	676007	complete	GO:0000413,GO:0003674,GO:0003755,GO:0003824,GO:0006457,GO:0006464,GO:0008150,GO:0008152,GO:0009987,GO:0016853,GO:0016859,GO:0018193,GO:0018208,GO:0019538,GO:0036211,GO:0043170,GO:0043412,GO:0044237,GO:0044238,GO:0044260,GO:0044267,GO:0071704
PocGH01_14071700	conserved protein, unknown function	79.6316	0.151515	0	CUFF.5273.2	0	PocGH01_14_v1	2635273-2636198(+)	2634455	2636647	complete	NA
PocGH01_14031900	GTP-binding translation elongation factor tu family protein, putative	36.0563	0.150943	1	CUFF.4819.1	0	PocGH01_14_v1	916933-919179(+)	916509	920250	complete	GO:0000166,GO:0001882,GO:0001883,GO:0003674,GO:0003824,GO:0003924,GO:0005488,GO:0005525,GO:0016462,GO:0016787,GO:0016817,GO:0016818,GO:0017076,GO:0017111,GO:0019001,GO:0032549,GO:0032550,GO:0032553,GO:0032555,GO:0032561,GO:0035639,GO:0036094,GO:0043167,GO:0043168,GO:0097159,GO:0097367,GO:1901265,GO:1901363
PocGH01_13026400	protein kinase, putative	12.8741	0.150538	1	PocGH01_13026400.1	0	PocGH01_13_v1	770067-777134(-)	NA	NA	complete	GO:0000166,GO:0001882,GO:0001883,GO:0003674,GO:0003824,GO:0004672,GO:0005488,GO:0005524,GO:0006464,GO:0006468,GO:0006793,GO:0006796,GO:0008150,GO:0008152,GO:0009987,GO:0016301,GO:0016310,GO:0016740,GO:0016772,GO:0016773,GO:0017076,GO:0019538,GO:0030554,GO:0032549,GO:0032550,GO:0032553,GO:0032555,GO:0032559,GO:0035639,GO:0036094,GO:0036211,GO:0043167,GO:0043168,GO:0043170,GO:0043412,GO:0044237,GO:…
PocGH01_08032100	conserved protein, unknown function	8.19636	0.15	0	PocGH01_08032100.1	0	PocGH01_08_v1	958175-960970(+)	NA	NA	partial	NA
PocGH01_11011900	mitochondrial carrier protein, putative	21.7547	0.15	0	CUFF.2882.1	0	PocGH01_11_v1	77183-78663(+)	NA	79042	partial	GO:0006810,GO:0008150,GO:0009987,GO:0044699,GO:0044763,GO:0044765,GO:0051179,GO:0051234,GO:0055085,GO:1902578
PocGH01_13046000	diphthamide biosynthesis protein 1, putative	22.1009	0.15	2	CUFF.4465.1,CUFF.4466.1	0	PocGH01_13_v1	1588959-1590428(-)	1591008	NA	complete	GO:0005575,GO:0005622,GO:0005623,GO:0005737,GO:0006464,GO:0008150,GO:0008152,GO:0009058,GO:0009987,GO:0017182,GO:0017183,GO:0018193,GO:0018202,GO:0019538,GO:0036211,GO:0043170,GO:0043412,GO:0044237,GO:0044238,GO:0044249,GO:0044260,GO:0044267,GO:0044424,GO:0044464,GO:0071704
PocGH01_08040300	DNA polymerase delta small subunit, putative	29.3475	0.15	0	CUFF.1965.1	0	PocGH01_08_v1	1272250-1273650(-)	1273911	NA	complete	GO:0003674,GO:0003676,GO:0003677,GO:0003824,GO:0003887,GO:0005488,GO:0006139,GO:0006259,GO:0006260,GO:0006725,GO:0006807,GO:0008150,GO:0008152,GO:0009058,GO:0009059,GO:0009987,GO:0016740,GO:0016772,GO:0016779,GO:0034061,GO:0034641,GO:0034645,GO:0043170,GO:0044237,GO:0044238,GO:0044249,GO:0044260,GO:0046483,GO:0071704,GO:0090304,GO:0097159,GO:1901360,GO:1901363,GO:1901576
PocGH01_12015800	conserved Plasmodium protein, unknown function	17.2894	0.15	0	PocGH01_12015800.1	0	PocGH01_12_v1	229570-231144(+)	NA	232077	partial	NA
PocGH01_11051000	nucleoside diphosphate kinase, putative	6.80777	0.15	1	CUFF.3293.2	1	PocGH01_11_v1	1733126-1739719(+)	NA	NA	partial	GO:0000166,GO:0001882,GO:0001883,GO:0003674,GO:0003824,GO:0004550,GO:0005488,GO:0005524,GO:0006139,GO:0006163,GO:0006164,GO:0006165,GO:0006183,GO:0006213,GO:0006220,GO:0006221,GO:0006228,GO:0006241,GO:0006725,GO:0006753,GO:0006793,GO:0006796,GO:0006807,GO:0008150,GO:0008152,GO:0009058,GO:0009116,GO:0009117,GO:0009119,GO:0009132,GO:0009141,GO:0009142,GO:0009144,GO:0009145,GO:0009147,GO:0009148,GO:…
PocGH01_12038300	conserved Plasmodium protein, unknown function	7.60049	0.15	1	CUFF.3640.1	1	PocGH01_12_v1	1126883-1140007(+)	NA	NA	partial	NA
PocGH01_09016300	conserved Plasmodium protein, unknown function	215.393	0.15	0	PocGH01_09016300.1	0	PocGH01_09_v1	258967-259692(+)	NA	NA	complete	NA
PocGH01_14062900	conserved Plasmodium protein, unknown function	30.694	0.15	1	CUFF.5187.1	0	PocGH01_14_v1	2278277-2279475(-)	2281129	2277499	complete	NA
PocGH01_02021200	conserved protein, unknown function	91.1759	0.15	1	CUFF.313.1	0	PocGH01_02_v1	468327-469049(-)	469574	NA	complete	NA
PocGH01_09041400	PQ-loop repeat-containing protein	8.44874	0.15	1	CUFF.2357.1	0	PocGH01_09_v1	1279728-1281530(+)	NA	NA	complete	NA
PocGH01_12067900	glutaminyl-peptide cyclotransferase, putative	63.3267	0.148936	1	PocGH01_12067900.1	0	PocGH01_12_v1	2384005-2386352(+)	2381993	2387347	partial	GO:0003674,GO:0003824,GO:0006464,GO:0008150,GO:0008152,GO:0009987,GO:0016603,GO:0016740,GO:0016746,GO:0016755,GO:0017186,GO:0018193,GO:0018199,GO:0019538,GO:0036211,GO:0043170,GO:0043412,GO:0044237,GO:0044238,GO:0044260,GO:0044267,GO:0071704
PocGH01_11017200	polyubiquitin binding protein, putative	77.5098	0.148649	1	CUFF.2934.1	1	PocGH01_11_v1	267822-270602(+)	266849	270933	complete	GO:0003674,GO:0005488,GO:0005515
PocGH01_06025500	phosphatidylinositol N- acetylglucosaminyltransferase subunit A, putative	25.0354	0.148148	1	CUFF.1192.1	0	PocGH01_06_v1	652770-655429(-)	656948	651446	partial	GO:0006464,GO:0006497,GO:0006505,GO:0006506,GO:0006629,GO:0006643,GO:0006644,GO:0006650,GO:0006661,GO:0006664,GO:0006793,GO:0006796,GO:0008150,GO:0008152,GO:0008610,GO:0008654,GO:0009058,GO:0009059,GO:0009247,GO:0009987,GO:0019538,GO:0019637,GO:0034645,GO:0036211,GO:0042157,GO:0042158,GO:0043170,GO:0043412,GO:0044237,GO:0044238,GO:0044249,GO:0044255,GO:0044260,GO:0044267,GO:0044699,GO:0044710,GO:…
PocGH01_11054000	SAC3 domain-containing protein, putative	31.689	0.148148	2	CUFF.3332.1	2	PocGH01_11_v1	1867354-1872092(+)	NA	1872407	partial	NA
PocGH01_06018500	conserved Plasmodium protein, unknown function	23.8503	0.147287	4	CUFF.1117.1,CUFF.1118.1	2	PocGH01_06_v1	389281-394870(-)	NA	388455	complete	NA
PocGH01_12010200	tryptophan-rich antigen	19.4705	0.147059	3	CUFF.3345.2,CUFF.3346.1	0	PocGH01_12_v1	4424-6507(+)	NA	7042	complete	NA
PocGH01_13036100	vacuolar protein sorting-associated protein 3, putative	25.9145	0.146667	0	PocGH01_13036100.1	0	PocGH01_13_v1	1146960-1151235(-)	NA	1145578	partial	GO:0003674,GO:0005083,GO:0005488,GO:0005515,GO:0030234,GO:0030695,GO:0060589
PocGH01_11052400	mitochondrial ribosomal protein L41, putative	123.801	0.146341	1	CUFF.3305.1	0	PocGH01_11_v1	1788350-1789133(-)	NA	NA	complete	NA
PocGH01_06011600	pre-mRNA-splicing factor RDS3, putative	66.2319	0.146341	2	CUFF.1030.1	2	PocGH01_06_v1	54293-55328(-)	56608	51429	complete	GO:0000245,GO:0000375,GO:0000377,GO:0000398,GO:0005575,GO:0005622,GO:0005623,GO:0005634,GO:0005686,GO:0006139,GO:0006396,GO:0006397,GO:0006725,GO:0006807,GO:0008150,GO:0008152,GO:0008380,GO:0009987,GO:0010467,GO:0016043,GO:0016070,GO:0016071,GO:0022607,GO:0022613,GO:0022618,GO:0030529,GO:0030532,GO:0032991,GO:0034622,GO:0034641,GO:0043170,GO:0043226,GO:0043227,GO:0043229,GO:0043231,GO:0043933,GO:…
PocGH01_11015800	DNA-directed RNA polymerases I, II, and III subunit RPABC1, putative	120.581	0.146341	1	CUFF.2919.1	1	PocGH01_11_v1	208071-209700(+)	206871	210530	partial	GO:0003674,GO:0003676,GO:0003677,GO:0003824,GO:0003899,GO:0005488,GO:0005575,GO:0005622,GO:0005623,GO:0005634,GO:0006139,GO:0006351,GO:0006725,GO:0006807,GO:0008150,GO:0008152,GO:0009058,GO:0009059,GO:0009987,GO:0010467,GO:0016070,GO:0016740,GO:0016772,GO:0016779,GO:0018130,GO:0019438,GO:0032774,GO:0034062,GO:0034641,GO:0034645,GO:0034654,GO:0043170,GO:0043226,GO:0043227,GO:0043229,GO:0043231,GO:…
PocGH01_12047000	conserved Plasmodium protein, unknown function	119.311	0.145833	1	CUFF.3737.1	1	PocGH01_12_v1	1497588-1498283(-)	NA	NA	partial	NA
PocGH01_04018600	WD repeat-containing protein, putative	22.7792	0.145455	2	CUFF.631.1	1	PocGH01_04_v1	330042-332349(-)	333080	327818	complete	GO:0003674,GO:0005488,GO:0005515
PocGH01_10036700	conserved Plasmodium protein, unknown function	5.19795	0.144654	1	PocGH01_10036700.1	0	PocGH01_10_v1	1093749-1108790(+)	NA	NA	complete	NA
PocGH01_12050400	zinc finger protein, putative	737.138	0.14346	1	CUFF.3777.1	1	PocGH01_12_v1	1664862-1665677(+)	1664343	1666508	complete	GO:0003674,GO:0003676,GO:0005488,GO:0008270,GO:0043167,GO:0043169,GO:0046872,GO:0046914,GO:0097159,GO:1901363
PocGH01_12021400	conserved Plasmodium protein, unknown function	31.7093	0.142857	2	CUFF.3464.2	2	PocGH01_12_v1	492628-493439(-)	493726	492604	complete	NA
PocGH01_08039100	serine/threonine protein kinase, putative	8.46339	0.142857	0	PocGH01_08039100.1	0	PocGH01_08_v1	1231759-1237078(+)	1231457	1237963	complete	GO:0000166,GO:0001882,GO:0001883,GO:0003674,GO:0003824,GO:0004672,GO:0005488,GO:0005524,GO:0006464,GO:0006468,GO:0006793,GO:0006796,GO:0008150,GO:0008152,GO:0009987,GO:0016301,GO:0016310,GO:0016740,GO:0016772,GO:0016773,GO:0017076,GO:0019538,GO:0030554,GO:0032549,GO:0032550,GO:0032553,GO:0032555,GO:0032559,GO:0035639,GO:0036094,GO:0036211,GO:0043167,GO:0043168,GO:0043170,GO:0043412,GO:0044237,GO:…
PocGH01_13047800	p1/s1 nuclease, putative	7.2831	0.142857	3	CUFF.4485.1,CUFF.4486.1	0	PocGH01_13_v1	1660598-1661578(-)	1662093	1660334	complete	GO:0003674,GO:0003676,GO:0003824,GO:0004518,GO:0004519,GO:0005488,GO:0006139,GO:0006259,GO:0006308,GO:0006725,GO:0006807,GO:0008150,GO:0008152,GO:0009056,GO:0009057,GO:0009987,GO:0016787,GO:0016788,GO:0019439,GO:0034641,GO:0034655,GO:0043170,GO:0044237,GO:0044238,GO:0044248,GO:0044260,GO:0044265,GO:0044270,GO:0046483,GO:0046700,GO:0071704,GO:0090304,GO:0097159,GO:1901360,GO:1901361,GO:1901363,GO:…
PocGH01_04017500	secreted protein with altered thrombospondin repeat domain, putative	3.86785	0.142857	0	PocGH01_04017500.1	0	PocGH01_04_v1	278471-279655(-)	NA	NA	complete	NA
PocGH01_09034000	conserved Plasmodium protein, unknown function	9.76855	0.142857	0	PocGH01_09034000.1	0	PocGH01_09_v1	970325-972670(-)	972769	969271	complete	NA
PocGH01_12054000	snRNA-activating protein complex subunit 3, putative	11.9734	0.142857	0	PocGH01_12054000.1	0	PocGH01_12_v1	1813989-1815902(+)	NA	NA	partial	NA
PocGH01_09024900	myosin light chain B, putative	11.6288	0.142857	0	PocGH01_09024900.1	0	PocGH01_09_v1	584049-588940(-)	NA	582625	complete	NA
PocGH01_07032400	conserved Plasmodium protein, unknown function	13.3023	0.142857	4	CUFF.1489.3	4	PocGH01_07_v1	952654-954467(+)	952338	955108	complete	NA
PocGH01_00073800	PIR protein	19.2731	0.142857	1	PocGH01_00073800.1	0	PocGH01_00_v1_contig_100	117061-118340(-)	NA	NA	partial	NA
PocGH01_12012400	conserved Plasmodium protein, unknown function	25.3049	0.142857	0	PocGH01_12012400.1	0	PocGH01_12_v1	103155-104033(+)	102405	NA	complete	NA
PocGH01_14062000	conserved Plasmodium protein, unknown function	23.4618	0.142857	3	CUFF.5176.1	2	PocGH01_14_v1	2244151-2246184(+)	2243756	2246355	partial	NA
PocGH01_09041700	conserved Plasmodium protein, unknown function	17.1234	0.142857	0	CUFF.2358.1	0	PocGH01_09_v1	1292850-1294085(-)	1295464	NA	complete	NA
PocGH01_00086600	PIR protein	27.0046	0.142857	5	CUFF.5521.1,CUFF.5522.1	3	PocGH01_00_v1_contig_124	14753-15995(-)	NA	NA	partial	NA
PocGH01_11050200	conserved Plasmodium protein, unknown function	28.478	0.142857	1	CUFF.3283.1	0	PocGH01_11_v1	1698840-1699710(+)	1698548	1700884	complete	NA
PocGH01_00181500	PIR protein	27.3606	0.142857	1	PocGH01_00181500.1	0	PocGH01_00_v1_contig_431	2597-3946(+)	NA	NA	none	NA
PocGH01_09035200	conserved protein, unknown function	19.1363	0.142857	1	CUFF.2303.1	1	PocGH01_09_v1	1023214-1025904(+)	1023044	1026007	partial	NA
PocGH01_07034900	dynein light chain, putative	9.80581	0.142857	0	PocGH01_07034900.1	0	PocGH01_07_v1	1058930-1060345(-)	1061604	1058316	partial	NA
PocGH01_08010600	conserved Plasmodium protein, unknown function	34.6644	0.142857	2	CUFF.1629.1,PocGH01_08010600.1	0	PocGH01_08_v1	19549-21123(+)	19057	22482	complete	NA
PocGH01_14062100	conserved Plasmodium protein, unknown function	50.5523	0.142857	1	CUFF.5177.1	0	PocGH01_14_v1	2247352-2248143(-)	2248620	2246436	complete	NA
PocGH01_07021200	conserved Plasmodium protein, unknown function	40.1283	0.142857	1	CUFF.1370.2	1	PocGH01_07_v1	510564-510993(+)	NA	NA	complete	NA
PocGH01_00074000	PIR protein	16.9338	0.142857	1	CUFF.5387.1	0	PocGH01_00_v1_contig_100	128356-129573(-)	NA	NA	partial	NA
PocGH01_09044000	30S ribosomal protein S14, putative	24.3346	0.142857	0		0	PocGH01_09_v1	1401555-1402252(-)	NA	1400569	complete	GO:0003674,GO:0003735,GO:0005198,GO:0005575,GO:0005622,GO:0005623,GO:0005737,GO:0005840,GO:0006412,GO:0008150,GO:0008152,GO:0009058,GO:0009059,GO:0009987,GO:0010467,GO:0019538,GO:0030529,GO:0032991,GO:0034645,GO:0043170,GO:0043226,GO:0043228,GO:0043229,GO:0043232,GO:0044237,GO:0044238,GO:0044249,GO:0044260,GO:0044267,GO:0044424,GO:0044444,GO:0044464,GO:0071704,GO:1901576
PocGH01_00037600	PIR protein	51.3711	0.142857	1	CUFF.6556.1	0	PocGH01_00_v1_contig_37	24851-26023(-)	NA	23675	none	NA
PocGH01_09023600	conserved Plasmodium protein, unknown function	19.6658	0.142857	0	PocGH01_09023600.1	0	PocGH01_09_v1	537376-538650(+)	NA	539009	complete	NA
PocGH01_14056000	subpellicular microtubule protein 2, putative	11.6263	0.142857	0	PocGH01_14056000.1	0	PocGH01_14_v1	1963776-1964691(-)	NA	1963642	complete	GO:0005575,GO:0005622,GO:0005623,GO:0005856,GO:0005874,GO:0015630,GO:0020007,GO:0020025,GO:0032991,GO:0043226,GO:0043228,GO:0043229,GO:0043232,GO:0043234,GO:0044422,GO:0044424,GO:0044430,GO:0044446,GO:0044464,GO:0045177
PocGH01_06015600	citrate synthase, mitochondrial, putative	48.3371	0.142857	2	CUFF.1084.1,CUFF.1085.1	0	PocGH01_06_v1	268577-270280(-)	270889	267669	complete	GO:0003674,GO:0003824,GO:0004108,GO:0005575,GO:0005622,GO:0005623,GO:0005737,GO:0005739,GO:0005975,GO:0006082,GO:0006084,GO:0006091,GO:0006099,GO:0006101,GO:0006637,GO:0006732,GO:0006790,GO:0006793,GO:0008150,GO:0008152,GO:0009056,GO:0009060,GO:0009109,GO:0009987,GO:0015980,GO:0016740,GO:0016746,GO:0019752,GO:0035383,GO:0036440,GO:0043226,GO:0043227,GO:0043229,GO:0043231,GO:0043436,GO:0044237,GO:…
PocGH01_14053700	conserved protein, unknown function	117.803	0.142857	1	CUFF.5077.1	0	PocGH01_14_v1	1856862-1857305(+)	NA	NA	complete	NA
PocGH01_13028900	large subunit GTPase 1, putative	14.6838	0.142857	2	CUFF.4294.2	2	PocGH01_13_v1	903763-906507(-)	NA	NA	partial	GO:0000027,GO:0000166,GO:0001882,GO:0001883,GO:0003674,GO:0005488,GO:0005525,GO:0005575,GO:0005622,GO:0005623,GO:0005737,GO:0005829,GO:0005840,GO:0006996,GO:0008150,GO:0009987,GO:0015934,GO:0016043,GO:0017076,GO:0019001,GO:0022607,GO:0022613,GO:0022618,GO:0022625,GO:0022626,GO:0030529,GO:0032549,GO:0032550,GO:0032553,GO:0032555,GO:0032561,GO:0032991,GO:0034622,GO:0035639,GO:0036094,GO:0042254,GO:…
PocGH01_08017300	conserved Plasmodium protein, unknown function	15.4811	0.142857	0	CUFF.1718.1	0	PocGH01_08_v1	304888-306228(+)	304142	307291	complete	NA
PocGH01_09017900	endonuclease/exonuclease/phosphatase family protein, putative	10.8314	0.142857	2	CUFF.2124.1	2	PocGH01_09_v1	312903-315777(+)	NA	316503	partial	GO:0006629,GO:0006644,GO:0006650,GO:0006793,GO:0006796,GO:0008150,GO:0008152,GO:0009987,GO:0016311,GO:0019637,GO:0030258,GO:0044237,GO:0044238,GO:0044255,GO:0044699,GO:0044710,GO:0044763,GO:0046486,GO:0046488,GO:0046839,GO:0046856,GO:0071704
PocGH01_12020800	tetratricopeptide repeat protein, putative	78.4233	0.142857	1	CUFF.3459.1	0	PocGH01_12_v1	471052-471840(-)	473051	469220	complete	GO:0003674,GO:0005488,GO:0005515
PocGH01_10015500	conserved Plasmodium protein, unknown function	54.6414	0.142857	1	PocGH01_10015500.1	0	PocGH01_10_v1	199958-201082(-)	201145	NA	complete	NA
PocGH01_07017800	conserved protein, unknown function	22.5193	0.142857	1	CUFF.1344.1	0	PocGH01_07_v1	388712-390016(+)	387924	NA	complete	NA
PocGH01_07024800	conserved Plasmodium protein, unknown function	1.24663	0.142857	0	PocGH01_07024800.1	0	PocGH01_07_v1	646150-650907(+)	NA	NA	partial	NA
PocGH01_09017700	conserved Plasmodium protein, unknown function	12.3611	0.142857	0	PocGH01_09017700.1	0	PocGH01_09_v1	307943-308520(-)	NA	NA	complete	NA
PocGH01_09037300	conserved Plasmodium protein, unknown function	27.2993	0.142857	2	CUFF.2323.1	2	PocGH01_09_v1	1097665-1101412(+)	1096865	1102113	complete	NA
PocGH01_09013600	conserved Plasmodium protein, unknown function	537.25	0.142857	1	CUFF.2082.2	1	PocGH01_09_v1	148600-149282(+)	148065	149692	complete	NA
PocGH01_14049200	conserved Plasmodium protein, unknown function	13.0916	0.141304	1	CUFF.5027.1	1	PocGH01_14_v1	1639651-1654066(-)	NA	NA	complete	NA
PocGH01_14051600	conserved Plasmodium protein, unknown function	94.2951	0.141026	2	CUFF.5050.1	0	PocGH01_14_v1	1746086-1748035(-)	1748271	1745669	partial	NA
PocGH01_07034200	conserved Plasmodium protein, unknown function	40.6475	0.141026	2	CUFF.1510.1	0	PocGH01_07_v1	1032312-1035392(-)	1035719	NA	complete	GO:0000226,GO:0000278,GO:0000280,GO:0006461,GO:0006996,GO:0007010,GO:0007017,GO:0007049,GO:0007051,GO:0007052,GO:0007067,GO:0008150,GO:0009987,GO:0016043,GO:0022402,GO:0022607,GO:0043933,GO:0044085,GO:0044699,GO:0044763,GO:0048285,GO:0051225,GO:0051301,GO:0065003,GO:0070271,GO:0070925,GO:0071822,GO:0071840,GO:0090307,GO:1902589,GO:1902850,GO:1903047
PocGH01_09025100	conserved protein, unknown function	86.5856	0.140845	1	PocGH01_09025100.1	0	PocGH01_09_v1	593072-594603(+)	593022	NA	complete	NA
PocGH01_00226600	PIR protein	97.5258	0.140625	4	CUFF.7383.2,CUFF.7384.1,CUFF.7385.1	1	PocGH01_00_v1_contig_613	14864-16172(+)	13676	17236	partial	NA
PocGH01_11032600	N-acetylglucosaminyl-phosphatidylinositol de-N-acetylase, putative	157.404	0.140351	2	CUFF.3092.1	1	PocGH01_11_v1	962755-964311(+)	962137	965776	partial	NA
PocGH01_12040100	palmitoyltransferase DHHC5, putative	53.0697	0.140351	2	CUFF.3658.2	2	PocGH01_12_v1	1193063-1196034(-)	1197782	1192431	complete	GO:0003674,GO:0005488,GO:0005515,GO:0008270,GO:0043167,GO:0043169,GO:0046872,GO:0046914
PocGH01_14012700	cyclin, putative	88.3974	0.14	1	PocGH01_14012700.1	0	PocGH01_14_v1	131001-132708(+)	129830	133361	complete	GO:0000079,GO:0001932,GO:0003674,GO:0005488,GO:0005515,GO:0006139,GO:0006355,GO:0006396,GO:0006725,GO:0006807,GO:0008150,GO:0008152,GO:0009889,GO:0009987,GO:0010467,GO:0010468,GO:0010556,GO:0016070,GO:0019219,GO:0019220,GO:0019222,GO:0019899,GO:0019900,GO:0019901,GO:0031323,GO:0031326,GO:0031399,GO:0032268,GO:0034641,GO:0042325,GO:0043170,GO:0043549,GO:0044237,GO:0044238,GO:0044260,GO:0045859,GO:…
PocGH01_02014300	double-strand break repair protein MRE11, putative	8.91414	0.138889	1	CUFF.240.1	0	PocGH01_02_v1	148730-152056(-)	152131	NA	complete	GO:0003674,GO:0003824,GO:0004518,GO:0004519,GO:0005488,GO:0005575,GO:0005622,GO:0005623,GO:0005634,GO:0006139,GO:0006259,GO:0006281,GO:0006302,GO:0006725,GO:0006807,GO:0006950,GO:0006974,GO:0008150,GO:0008152,GO:0009987,GO:0016787,GO:0016788,GO:0030145,GO:0033554,GO:0034641,GO:0043167,GO:0043169,GO:0043170,GO:0043226,GO:0043227,GO:0043229,GO:0043231,GO:0044237,GO:0044238,GO:0044260,GO:0044424,GO:…
PocGH01_05016700	conserved Plasmodium protein, unknown function	24.3638	0.138889	3	CUFF.797.1	1	PocGH01_05_v1	298445-302212(-)	302429	297760	partial	NA
PocGH01_07018400	DNA primase large subunit, putative	128.344	0.138298	2	CUFF.1346.1	0	PocGH01_07_v1	408452-410245(-)	411676	406924	complete	GO:0003674,GO:0003824,GO:0003896,GO:0003899,GO:0006139,GO:0006259,GO:0006260,GO:0006261,GO:0006269,GO:0006725,GO:0006807,GO:0008150,GO:0008152,GO:0009058,GO:0009059,GO:0009987,GO:0016070,GO:0016740,GO:0016772,GO:0016779,GO:0018130,GO:0019438,GO:0032774,GO:0034062,GO:0034641,GO:0034645,GO:0034654,GO:0043170,GO:0044237,GO:0044238,GO:0044249,GO:0044260,GO:0044271,GO:0046483,GO:0071704,GO:0090304,GO:…
PocGH01_13052700	radical SAM protein, putative	22.8916	0.137931	1	CUFF.4539.1	0	PocGH01_13_v1	1891247-1893101(-)	1893606	1889822	complete	GO:0003674,GO:0003824,GO:0005488,GO:0005575,GO:0005622,GO:0005623,GO:0005737,GO:0006139,GO:0006364,GO:0006396,GO:0006725,GO:0006807,GO:0008150,GO:0008152,GO:0008168,GO:0008173,GO:0009987,GO:0010467,GO:0016070,GO:0016072,GO:0016740,GO:0016741,GO:0022613,GO:0034470,GO:0034641,GO:0034660,GO:0042254,GO:0043170,GO:0044085,GO:0044237,GO:0044238,GO:0044260,GO:0044424,GO:0044464,GO:0046483,GO:0051536,GO:…
PocGH01_09039800	apical membrane antigen 1, putative	18.5637	0.137931	2	CUFF.2344.1,PocGH01_09039800.1	0	PocGH01_09_v1	1197825-1199516(+)	NA	1200001	complete	GO:0005575,GO:0008150,GO:0009405,GO:0016020,GO:0051704
PocGH01_12024600	SprT-like domain-containing protein, putative	23.5663	0.137931	0	PocGH01_12024600.1	0	PocGH01_12_v1	597524-599977(+)	597264	601701	complete	NA
PocGH01_12053800	conserved Plasmodium protein, unknown function	16.3522	0.137931	1	CUFF.3810.1	1	PocGH01_12_v1	1808950-1810977(-)	1811534	1808568	complete	GO:0005575,GO:0005622,GO:0005623,GO:0005634,GO:0006139,GO:0006259,GO:0006281,GO:0006725,GO:0006807,GO:0006950,GO:0006974,GO:0008150,GO:0008152,GO:0009987,GO:0033554,GO:0034641,GO:0043170,GO:0043226,GO:0043227,GO:0043229,GO:0043231,GO:0044237,GO:0044238,GO:0044260,GO:0044424,GO:0044464,GO:0044699,GO:0044710,GO:0044763,GO:0046483,GO:0050896,GO:0051716,GO:0071704,GO:0090304,GO:1901360
PocGH01_08036800	dolichyl-diphosphooligosaccharide--protein glycosyltransferase subunit 1, putative	16.549	0.137931	4	CUFF.1928.2,CUFF.1929.1	2	PocGH01_08_v1	1121335-1124014(-)	1124443	1120985	complete	GO:0003674,GO:0003824,GO:0004576,GO:0004579,GO:0005575,GO:0005622,GO:0005623,GO:0005737,GO:0005783,GO:0005975,GO:0006464,GO:0006486,GO:0008150,GO:0008152,GO:0009058,GO:0009059,GO:0009100,GO:0009101,GO:0009987,GO:0012505,GO:0016020,GO:0016021,GO:0016740,GO:0016757,GO:0016758,GO:0019538,GO:0031224,GO:0034645,GO:0036211,GO:0043170,GO:0043226,GO:0043227,GO:0043229,GO:0043231,GO:0043412,GO:0043413,GO:…
PocGH01_06018800	conserved protein, unknown function	101.915	0.136364	1	CUFF.1120.1	0	PocGH01_06_v1	414501-415082(+)	414353	415759	complete	NA
PocGH01_11046200	conserved Plasmodium protein, unknown function	21.3589	0.136364	2	CUFF.3237.2	1	PocGH01_11_v1	1521399-1522553(-)	1522912	NA	complete	NA
PocGH01_12053700	conserved Plasmodium protein, unknown function	17.3943	0.136364	0		0	PocGH01_12_v1	1805813-1808137(-)	NA	1804805	partial	NA
PocGH01_09027400	conserved protein, unknown function	36.128	0.136364	3	CUFF.2213.1	2	PocGH01_09_v1	680077-680826(-)	680999	679753	complete	NA
PocGH01_00070800	Plasmodium exported protein, unknown function	22.4283	0.136364	0		0	PocGH01_00_v1_contig_96	17212-18353(-)	18774	16148	complete	NA
PocGH01_05027600	nuclear cap-binding protein subunit 2, putative	42.3597	0.136364	0	PocGH01_05027600.1	0	PocGH01_05_v1	731738-732714(+)	NA	NA	complete	GO:0003674,GO:0003676,GO:0005488,GO:0097159,GO:1901363
PocGH01_04018700	GAF domain-related protein, putative	1.26204	0.136364	0	CUFF.632.1	0	PocGH01_04_v1	334272-338330(-)	NA	NA	complete	GO:0003674,GO:0005488,GO:0005515
PocGH01_07034100	glutamine-dependent NAD(+) synthetase, putative	28.7327	0.135593	0	CUFF.1511.2	0	PocGH01_07_v1	1029450-1031945(+)	1028321	NA	complete	GO:0000166,GO:0001882,GO:0001883,GO:0003674,GO:0003824,GO:0003952,GO:0005488,GO:0005524,GO:0006139,GO:0006725,GO:0006732,GO:0006733,GO:0006753,GO:0006793,GO:0006796,GO:0006807,GO:0008150,GO:0008152,GO:0009058,GO:0009108,GO:0009117,GO:0009165,GO:0009435,GO:0009987,GO:0016787,GO:0016810,GO:0016874,GO:0016879,GO:0016884,GO:0017076,GO:0018130,GO:0019359,GO:0019362,GO:0019363,GO:0019438,GO:0019637,GO:…
PocGH01_13012300	SRAP domain-containing protein, putative	49.5534	0.135593	2	CUFF.4096.1	2	PocGH01_13_v1	91554-93898(+)	91282	NA	complete	NA
PocGH01_04018100	GDP-fructose:GMP antiporter, putative	44.1654	0.135135	1	CUFF.625.1	1	PocGH01_04_v1	316725-318183(-)	318896	315777	partial	NA
PocGH01_03015800	conserved protein, unknown function	65.8914	0.135135	0		0	PocGH01_03_v1	276667-278405(-)	NA	NA	complete	NA
PocGH01_12032600	DnaJ protein, putative	69.9319	0.135135	2	CUFF.3566.1	0	PocGH01_12_v1	866075-868073(+)	865515	869992	partial	NA
PocGH01_02020500	conserved Plasmodium protein, unknown function	40.3277	0.134615	2	CUFF.304.1	2	PocGH01_02_v1	423387-426575(+)	422088	428763	complete	NA
PocGH01_08027300	UDP-N-acetylglucosamine--dolichyl-phosphate N-acetylglucosaminephosphotransferase, putative	78.1398	0.134328	1	CUFF.1826.1,PocGH01_08027300.1	0	PocGH01_08_v1	720706-722739(+)	NA	NA	partial	GO:0003674,GO:0003824,GO:0005575,GO:0008963,GO:0016020,GO:0016021,GO:0016740,GO:0016772,GO:0016780,GO:0031224,GO:0044425
PocGH01_13021700	DNA replication licensing factor MCM5, putative	69.3972	0.133858	2	CUFF.4208.1,PocGH01_13021700.1	0	PocGH01_13_v1	564375-567416(+)	564013	568505	complete	GO:0000166,GO:0001882,GO:0001883,GO:0003674,GO:0003676,GO:0003677,GO:0005488,GO:0005524,GO:0005575,GO:0006139,GO:0006259,GO:0006260,GO:0006261,GO:0006270,GO:0006725,GO:0006807,GO:0008150,GO:0008152,GO:0009058,GO:0009059,GO:0009987,GO:0017076,GO:0030554,GO:0032549,GO:0032550,GO:0032553,GO:0032555,GO:0032559,GO:0032991,GO:0034641,GO:0034645,GO:0035639,GO:0036094,GO:0042555,GO:0043167,GO:0043168,GO:…
PocGH01_11036400	tRNA Leucine	196.384	0.133333	0	PocGH01_11036400.1	0	PocGH01_11_v1	1131901-1131981(+)	NA	NA	complete	NA
PocGH01_13054100	COBW domain-containing protein 1, putative	57.3369	0.133333	1	PocGH01_13054100.1	0	PocGH01_13_v1	1952863-1954536(-)	1954739	1950989	complete	NA
PocGH01_14061900	conserved protein, unknown function	15.0894	0.133333	0	CUFF.5176.1	0	PocGH01_14_v1	2241917-2243131(+)	NA	2243810	complete	NA
PocGH01_13046800	conserved Plasmodium protein, unknown function	46.5402	0.133333	0	PocGH01_13046800.1	0	PocGH01_13_v1	1618335-1619510(+)	1618137	1620650	complete	NA
PocGH01_00228200	PIR protein	54.8079	0.133333	1	CUFF.7396.2	0	PocGH01_00_v1_contig_615	16785-17667(+)	NA	NA	complete	NA
PocGH01_14042100	serine--tRNA ligase, putative	46.0569	0.133333	0	CUFF.4940.1	0	PocGH01_14_v1	1322427-1324229(+)	NA	1324326	complete	GO:0000166,GO:0001882,GO:0001883,GO:0003674,GO:0003824,GO:0004812,GO:0004828,GO:0005488,GO:0005524,GO:0005575,GO:0005622,GO:0005623,GO:0005737,GO:0006082,GO:0006139,GO:0006399,GO:0006412,GO:0006418,GO:0006434,GO:0006520,GO:0006725,GO:0006807,GO:0008150,GO:0008152,GO:0009058,GO:0009059,GO:0009536,GO:0009987,GO:0010467,GO:0016070,GO:0016874,GO:0016875,GO:0016876,GO:0017076,GO:0019538,GO:0019752,GO:…
PocGH01_11053700	conserved Plasmodium protein, unknown function	41.6095	0.133333	1	CUFF.3329.1	1	PocGH01_11_v1	1857362-1859185(+)	1857030	1859704	partial	NA
PocGH01_00164500	STP1 protein	6.05826	0.133333	2	CUFF.6495.3	2	PocGH01_00_v1_contig_353	32835-36283(+)	NA	36950	partial	NA
PocGH01_07031600	heptatricopeptide repeat-containing protein, putative	4.85655	0.133333	1	PocGH01_07031600.1	0	PocGH01_07_v1	921182-923929(+)	NA	NA	complete	NA
PocGH01_12040800	protein transport protein SFT2, putative	11.6745	0.133333	4	CUFF.3672.3	3	PocGH01_12_v1	1243402-1244752(-)	1245649	NA	complete	GO:0006810,GO:0008150,GO:0016192,GO:0051179,GO:0051234
PocGH01_09030600	U6 snRNA-associated Sm-like protein LSm1, putative	41.8911	0.133333	2	CUFF.2247.1,PocGH01_09030600.1	0	PocGH01_09_v1	844464-845142(-)	846131	844383	complete	NA
PocGH01_09050300	conserved Plasmodium protein, unknown function	6.51577	0.133333	0		0	PocGH01_09_v1	1700370-1701900(-)	1702435	NA	complete	NA
PocGH01_00092300	Plasmodium exported protein (PHIST), unknown function	752.162	0.132075	2	CUFF.5565.1,CUFF.5566.1	1	PocGH01_00_v1_contig_134	5138-6048(+)	4492	7302	complete	NA
PocGH01_09043100	conserved Plasmodium protein, unknown function	29.667	0.131579	0	CUFF.2375.2	0	PocGH01_09_v1	1357439-1363018(+)	NA	1363493	partial	NA
PocGH01_09012000	conserved Plasmodium protein, unknown function	22.5606	0.131579	0	PocGH01_09012000.1	0	PocGH01_09_v1	90940-93114(-)	NA	NA	complete	NA
PocGH01_07016300	mitochondrial carrier protein, putative	133.188	0.131313	2	CUFF.1324.1	0	PocGH01_07_v1	316185-317850(+)	315572	318697	complete	GO:0006810,GO:0008150,GO:0009987,GO:0044699,GO:0044763,GO:0044765,GO:0051179,GO:0051234,GO:0055085,GO:1902578
PocGH01_05014700	alpha/beta hydrolase, putative	70.4083	0.131148	4	CUFF.777.1,CUFF.778.1,CUFF.781.1	0	PocGH01_05_v1	206270-208153(+)	205096	208388	complete	NA
PocGH01_14065600	3-hydroxyisobutyryl-coenzyme A hydrolase, putative	21.2943	0.130435	1	CUFF.5215.1	0	PocGH01_14_v1	2411649-2413199(+)	2410742	2413246	complete	GO:0003674,GO:0003824,GO:0003860,GO:0008150,GO:0008152,GO:0016289,GO:0016787,GO:0016788,GO:0016790
PocGH01_14019000	mitochondrial ribosomal protein S15 precursor, putative	61.6555	0.130435	1	CUFF.4689.1	0	PocGH01_14_v1	390975-391877(+)	388999	392390	complete	GO:0003674,GO:0003735,GO:0005198,GO:0005575,GO:0005622,GO:0005623,GO:0005737,GO:0005840,GO:0006412,GO:0008150,GO:0008152,GO:0009058,GO:0009059,GO:0009987,GO:0010467,GO:0019538,GO:0030529,GO:0032991,GO:0034645,GO:0043170,GO:0043226,GO:0043228,GO:0043229,GO:0043232,GO:0044237,GO:0044238,GO:0044249,GO:0044260,GO:0044267,GO:0044424,GO:0044444,GO:0044464,GO:0071704,GO:1901576
PocGH01_14010400	conserved protein, unknown function	42.5344	0.130435	1	CUFF.4601.1,PocGH01_14010400.1	0	PocGH01_14_v1	12387-14164(-)	14493	11800	complete	NA
PocGH01_02012700	cold-shock protein, putative	44.9353	0.130435	2	CUFF.222.1	1	PocGH01_02_v1	95399-96115(+)	94761	97142	complete	GO:0003674,GO:0003676,GO:0003677,GO:0005488,GO:0006355,GO:0008150,GO:0009889,GO:0010468,GO:0010556,GO:0019219,GO:0019222,GO:0031323,GO:0031326,GO:0050789,GO:0050794,GO:0051171,GO:0051252,GO:0060255,GO:0065007,GO:0080090,GO:0097159,GO:1901363,GO:2000112,GO:2001141
PocGH01_03018100	ribosome biogenesis GTPase A, putative	19.5448	0.130435	1	CUFF.435.1	0	PocGH01_03_v1	358484-360766(-)	NA	358150	complete	GO:0000166,GO:0001882,GO:0001883,GO:0003674,GO:0005488,GO:0005525,GO:0017076,GO:0019001,GO:0032549,GO:0032550,GO:0032553,GO:0032555,GO:0032561,GO:0035639,GO:0036094,GO:0043167,GO:0043168,GO:0097159,GO:0097367,GO:1901265,GO:1901363
PocGH01_00062600	Plasmodium exported protein, unknown function	91.6599	0.12963	2	CUFF.7635.2	1	PocGH01_00_v1_contig_83	4610-5915(-)	6772	3881	complete	NA
PocGH01_04022300	serine-repeat antigen, putative	19.3016	0.129032	1	CUFF.665.2	1	PocGH01_04_v1	490205-493738(+)	NA	494191	partial	GO:0003674,GO:0003824,GO:0006508,GO:0008150,GO:0008152,GO:0008233,GO:0008234,GO:0016787,GO:0019538,GO:0043170,GO:0044238,GO:0070011,GO:0071704
PocGH01_14043500	conserved protein, unknown function	15.9297	0.129032	0	PocGH01_14043500.1	0	PocGH01_14_v1	1367284-1369881(-)	NA	1366616	complete	NA
PocGH01_00183500	PIR protein	54.0277	0.129032	2	CUFF.6762.1,CUFF.6763.1	1	PocGH01_00_v1_contig_441	54517-55796(+)	NA	NA	partial	NA
PocGH01_12061900	conserved Plasmodium protein, unknown function	43.5234	0.129032	2	CUFF.3892.2	0	PocGH01_12_v1	2134723-2137268(+)	2133733	NA	complete	NA
PocGH01_13032000	WW domain-binding protein 11, putative	25.1164	0.128205	0	PocGH01_13032000.1	0	PocGH01_13_v1	1015453-1017615(+)	1014506	1018269	complete	GO:0006139,GO:0006396,GO:0006725,GO:0006807,GO:0008150,GO:0008152,GO:0009987,GO:0010467,GO:0016070,GO:0034641,GO:0043170,GO:0044237,GO:0044238,GO:0044260,GO:0046483,GO:0071704,GO:0090304,GO:1901360
PocGH01_04019800	monocarboxylate transporter, putative	48.8354	0.128205	2	CUFF.641.1	0	PocGH01_04_v1	380655-382244(+)	379485	382617	complete	GO:0005575,GO:0006810,GO:0008150,GO:0009987,GO:0016020,GO:0016021,GO:0031224,GO:0044425,GO:0044699,GO:0044763,GO:0044765,GO:0051179,GO:0051234,GO:0055085,GO:1902578
PocGH01_05020100	2-oxoglutarate dehydrogenase E1 component, mitochondrial precursor, putative	43.8545	0.127907	1	CUFF.844.1	0	PocGH01_05_v1	427337-430662(-)	430891	426097	partial	GO:0003674,GO:0003824,GO:0004591,GO:0005488,GO:0006091,GO:0006099,GO:0008150,GO:0008152,GO:0009060,GO:0009987,GO:0015980,GO:0016491,GO:0016624,GO:0016903,GO:0019842,GO:0030976,GO:0036094,GO:0043167,GO:0043168,GO:0043169,GO:0044237,GO:0044238,GO:0044699,GO:0044710,GO:0044763,GO:0045333,GO:0048037,GO:0050662,GO:0055114,GO:0097159,GO:1901363,GO:1901681
PocGH01_09047700	conserved Plasmodium protein, unknown function	43.4175	0.12766	0	PocGH01_09047700.1	0	PocGH01_09_v1	1606184-1608729(+)	1604362	1611248	complete	NA
PocGH01_09034800	bifunctional farnesyl/geranylgeranyl diphosphate synthase, putative	57.5915	0.12766	2	CUFF.2296.1	1	PocGH01_09_v1	1007120-1009757(-)	NA	NA	partial	GO:0006629,GO:0006720,GO:0008150,GO:0008152,GO:0008299,GO:0008610,GO:0009058,GO:0009987,GO:0044237,GO:0044238,GO:0044249,GO:0044255,GO:0044699,GO:0044710,GO:0044711,GO:0044763,GO:0071704,GO:1901576
PocGH01_10032100	RNA polymerase I, putative	17.427	0.12766	3	CUFF.2755.1,PocGH01_10032100.1	0	PocGH01_10_v1	895784-904176(+)	895626	904467	partial	GO:0003674,GO:0003676,GO:0003677,GO:0003824,GO:0003899,GO:0005488,GO:0006139,GO:0006351,GO:0006725,GO:0006807,GO:0008150,GO:0008152,GO:0009058,GO:0009059,GO:0009987,GO:0010467,GO:0016070,GO:0016740,GO:0016772,GO:0016779,GO:0018130,GO:0019438,GO:0032774,GO:0034062,GO:0034641,GO:0034645,GO:0034654,GO:0043170,GO:0044237,GO:0044238,GO:0044249,GO:0044260,GO:0044271,GO:0046483,GO:0071704,GO:0090304,GO:…
PocGH01_13050200	conserved Plasmodium protein, unknown function	68.4138	0.127119	2	CUFF.4511.1	0	PocGH01_13_v1	1772002-1774135(-)	NA	NA	complete	NA
PocGH01_14032800	conserved Plasmodium protein, unknown function	211.069	0.126984	0	PocGH01_14032800.1	0	PocGH01_14_v1	950225-951175(-)	951398	NA	complete	NA
PocGH01_03028200	conserved Plasmodium protein, unknown function	10.1851	0.126667	2	CUFF.528.1,CUFF.529.1	1	PocGH01_03_v1	770759-781598(-)	782495	770560	partial	NA
PocGH01_10019700	conserved Plasmodium protein, unknown function	230.774	0.126316	1	CUFF.2619.1	1	PocGH01_10_v1	391626-392701(-)	394022	391084	complete	NA
PocGH01_05031500	holo-[acyl-carrier-protein] synthase, putative	40.3549	0.125	1	CUFF.987.1	0	PocGH01_05_v1	931138-932844(+)	930440	933648	complete	GO:0000287,GO:0003674,GO:0003824,GO:0004175,GO:0004222,GO:0005488,GO:0006082,GO:0006139,GO:0006364,GO:0006396,GO:0006629,GO:0006631,GO:0006633,GO:0006725,GO:0006807,GO:0008150,GO:0008152,GO:0008233,GO:0008237,GO:0008610,GO:0008897,GO:0009058,GO:0009059,GO:0009987,GO:0010467,GO:0016053,GO:0016070,GO:0016072,GO:0016740,GO:0016772,GO:0016780,GO:0016787,GO:0019752,GO:0022613,GO:0032787,GO:0034470,GO:…
PocGH01_07034300	replication termination factor, putative	57.1904	0.125	0	PocGH01_07034300.1	0	PocGH01_07_v1	1036392-1037348(-)	1037669	1035546	complete	NA
PocGH01_09044800	conserved Plasmodium protein, unknown function	215.627	0.125	1	CUFF.2395.1	0	PocGH01_09_v1	1428636-1429067(-)	1431456	1428478	complete	GO:0005575,GO:0016020
PocGH01_00050130	PIR protein, pseudogene	33.7015	0.125	2	CUFF.7428.1	1	PocGH01_00_v1_contig_62	7565-8308(+)	NA	NA	none	NA
PocGH01_00020500	Plasmodium exported protein, unknown function	13.4925	0.125	2	CUFF.5486.1,CUFF.5487.1	0	PocGH01_00_v1_contig_12	1953-3081(-)	NA	1669	partial	NA
PocGH01_11018300	transmembrane and coiled-coil domain-containing protein 1, putative	28.4047	0.125	0	PocGH01_11018300.1	0	PocGH01_11_v1	318827-319405(-)	319499	318069	complete	GO:0003674,GO:0005215,GO:0005216,GO:0005261,GO:0005262,GO:0005575,GO:0005622,GO:0005623,GO:0005737,GO:0005783,GO:0005789,GO:0006873,GO:0006874,GO:0006875,GO:0008150,GO:0008324,GO:0009987,GO:0012505,GO:0015075,GO:0015085,GO:0015267,GO:0016020,GO:0016021,GO:0019725,GO:0022803,GO:0022838,GO:0022857,GO:0022890,GO:0022891,GO:0022892,GO:0030003,GO:0030176,GO:0031090,GO:0031224,GO:0031227,GO:0031300,GO:…
PocGH01_13019100	U6 snRNA-associated Sm-like protein LSm7, putative	74.529	0.125	2	CUFF.4180.2	1	PocGH01_13_v1	440062-441092(+)	439536	441615	complete	NA
PocGH01_12015100	GTPase, putative	20.7496	0.125	0	PocGH01_12015100.1	0	PocGH01_12_v1	203433-205472(-)	NA	202180	partial	GO:0000166,GO:0001882,GO:0001883,GO:0003674,GO:0003824,GO:0003924,GO:0005488,GO:0005525,GO:0006810,GO:0007154,GO:0007165,GO:0007264,GO:0008104,GO:0008150,GO:0009987,GO:0015031,GO:0016462,GO:0016787,GO:0016817,GO:0016818,GO:0017076,GO:0017111,GO:0019001,GO:0023052,GO:0032549,GO:0032550,GO:0032553,GO:0032555,GO:0032561,GO:0033036,GO:0035556,GO:0035639,GO:0036094,GO:0043167,GO:0043168,GO:0044699,GO:…
PocGH01_12062900	rhoptry neck protein 2, putative	2.32462	0.125	3	CUFF.3898.2,CUFF.3899.1,PocGH01_12062900.1	0	PocGH01_12_v1	2171912-2178058(-)	NA	NA	partial	NA
PocGH01_07040600	conserved Plasmodium protein, unknown function	29.5289	0.125	0	PocGH01_07040600.1	0	PocGH01_07_v1	1267511-1268035(-)	1270692	1266537	complete	NA
PocGH01_06013400	cytoplasmic dynein intermediate chain, putative	5.7862	0.125	0	PocGH01_06013400.1	0	PocGH01_06_v1	143188-145377(+)	NA	NA	complete	GO:0003674,GO:0005488,GO:0005515
PocGH01_00160800	PIR protein	13.3728	0.125	2	CUFF.6453.1	1	PocGH01_00_v1_contig_333	909-2158(-)	NA	491	partial	NA
PocGH01_14058100	CWC16 domain-containing protein, putative	17.0807	0.125	1	CUFF.5134.1	0	PocGH01_14_v1	2061145-2062170(-)	NA	2060423	complete	NA
PocGH01_05012000	conserved protein, unknown function	40.7651	0.125	2	CUFF.752.2	0	PocGH01_05_v1	98217-99175(+)	NA	99832	complete	NA
PocGH01_07029400	dynein intermediate chain, putative	14.6473	0.125	3	CUFF.1455.1	2	PocGH01_07_v1	822519-826227(+)	822147	827006	complete	GO:0003674,GO:0005488,GO:0005515
PocGH01_08026300	conserved Plasmodium protein, unknown function	31.2561	0.125	3	CUFF.1817.1	3	PocGH01_08_v1	670092-674253(+)	NA	675695	partial	NA
PocGH01_05012500	mitochondrial inner membrane protein OXA1, putative	13.1758	0.125	0	PocGH01_05012500.1	0	PocGH01_05_v1	119295-120665(+)	NA	NA	complete	GO:0005575,GO:0008104,GO:0008150,GO:0016020,GO:0016021,GO:0016043,GO:0031224,GO:0033036,GO:0034613,GO:0044425,GO:0044699,GO:0044802,GO:0045184,GO:0051179,GO:0051205,GO:0051234,GO:0051641,GO:0061024,GO:0070727,GO:0071840,GO:0072657,GO:0090150,GO:1902578,GO:1902580
PocGH01_10036100	conserved protein, unknown function	22.1792	0.125	1	PocGH01_10036100.1	0	PocGH01_10_v1	1062473-1064575(+)	1061731	1064838	complete	NA
PocGH01_11054400	MYND-type zinc finger protein, putative	28.0227	0.125	2	CUFF.3335.2	2	PocGH01_11_v1	1881334-1882603(-)	1883924	1880175	partial	NA
PocGH01_00166700	PIR protein	34.7215	0.125	3	CUFF.6531.1	2	PocGH01_00_v1_contig_364	15272-16890(-)	NA	14514	partial	NA
PocGH01_09053100	dynein light chain, putative	67.403	0.125	0	PocGH01_09053100.1	0	PocGH01_09_v1	1824094-1825315(-)	NA	NA	complete	NA
PocGH01_09014300	conserved Plasmodium protein, unknown function	3.34529	0.125	0	PocGH01_09014300.1	0	PocGH01_09_v1	182098-185079(-)	NA	NA	complete	NA
PocGH01_13033700	MORN repeat protein, putative	9.76855	0.125	1	CUFF.4330.1	1	PocGH01_13_v1	1092723-1093688(+)	1091833	1094149	partial	NA
PocGH01_09045800	conserved Plasmodium protein, unknown function	10.0259	0.125	0	PocGH01_09045800.1	0	PocGH01_09_v1	1509046-1511277(+)	NA	1511579	partial	NA
PocGH01_09042300	conserved Plasmodium protein, unknown function	61.0049	0.125	1	CUFF.2364.1	0	PocGH01_09_v1	1311612-1312064(+)	1310932	1313375	complete	NA
PocGH01_05030900	apical merozoite protein, putative	15.6986	0.125	1	CUFF.979.1	0	PocGH01_05_v1	887793-888728(+)	887526	889235	complete	GO:0005575,GO:0005623,GO:0020007,GO:0020008,GO:0044464,GO:0045177,GO:1990225
PocGH01_06015800	phospholipid scramblase, putative	15.0614	0.125	1	PocGH01_06015800.1	0	PocGH01_06_v1	275962-277044(-)	277089	NA	complete	NA
PocGH01_00045800	PIR protein, pseudogene	29.9696	0.125	4	CUFF.7033.1,CUFF.7034.1	1	PocGH01_00_v1_contig_54	12126-13308(+)	NA	NA	partial	NA
PocGH01_11015000	DNA topoisomerase 6 subunit B, putative	47.7708	0.125	3	CUFF.2912.1	2	PocGH01_11_v1	188708-191512(-)	191803	NA	partial	NA
PocGH01_11040400	TRAP-like protein, putative	2.09496	0.125	0	PocGH01_11040400.1	0	PocGH01_11_v1	1280877-1285316(-)	NA	NA	partial	NA
PocGH01_09019100	conserved protein, unknown function	45.1519	0.125	3	CUFF.2135.1	0	PocGH01_09_v1	354329-355573(+)	354175	356398	complete	NA
PocGH01_00222600	PIR protein	12.1546	0.125	2	CUFF.7317.1,CUFF.7318.2	1	PocGH01_00_v1_contig_608	27105-28324(-)	28641	NA	partial	NA
PocGH01_12044300	cyclic nucleotide phosphodiesterase, putative	23.6871	0.125	1	CUFF.3707.1	0	PocGH01_12_v1	1374461-1377795(-)	1378094	NA	complete	GO:0003674,GO:0003824,GO:0004112,GO:0004114,GO:0007154,GO:0007165,GO:0008081,GO:0008150,GO:0009987,GO:0016787,GO:0016788,GO:0023052,GO:0042578,GO:0044699,GO:0044700,GO:0044763,GO:0050789,GO:0050794,GO:0050896,GO:0051716,GO:0065007
PocGH01_14044900	conserved Plasmodium protein, unknown function	8.24656	0.125	0	CUFF.4974.1	0	PocGH01_14_v1	1422258-1423859(-)	NA	1421724	complete	NA
PocGH01_14025600	conserved protein, unknown function	41.4404	0.125	0	PocGH01_14025600.1	0	PocGH01_14_v1	663719-663988(-)	NA	NA	complete	NA
PocGH01_00125400	PIR protein	13.4299	0.125	2	CUFF.6029.2	2	PocGH01_00_v1_contig_210	72540-74135(+)	NA	NA	complete	NA
PocGH01_13045900	DnaJ protein, putative	263.353	0.124402	1	CUFF.4463.1	1	PocGH01_13_v1	1585315-1586757(-)	1587153	1584186	complete	NA
PocGH01_13037500	conserved Plasmodium protein, unknown function	26.0058	0.123457	2	CUFF.4368.1,CUFF.4369.1	0	PocGH01_13_v1	1215449-1219963(-)	1220340	1214883	complete	NA
PocGH01_09045500	VPS9 domain-containing protein, putative	63.5935	0.121951	1	CUFF.2410.1	1	PocGH01_09_v1	1482304-1483630(-)	1484508	1482240	complete	NA
PocGH01_09011600	metabolite/drug transporter, putative	24.9352	0.121951	2	CUFF.2055.1,PocGH01_09011600.1	0	PocGH01_09_v1	66904-69325(+)	66728	71200	complete	GO:0005575,GO:0006810,GO:0008150,GO:0009987,GO:0016020,GO:0016021,GO:0031224,GO:0044425,GO:0044699,GO:0044763,GO:0044765,GO:0051179,GO:0051234,GO:0055085,GO:1902578
PocGH01_05016100	conserved Plasmodium protein, unknown function	36.838	0.121212	2	CUFF.791.1,PocGH01_05016100.1	0	PocGH01_05_v1	277409-281287(-)	281852	NA	partial	NA
PocGH01_11048800	conserved Plasmodium protein, unknown function	16.4763	0.121212	0	PocGH01_11048800.1	0	PocGH01_11_v1	1629110-1631719(-)	NA	NA	complete	NA
PocGH01_09017500	conserved protein, unknown function	13.0051	0.12	1	CUFF.2122.1	1	PocGH01_09_v1	302242-304594(-)	304606	NA	partial	GO:0003674,GO:0005488,GO:0005515
PocGH01_06022300	conserved protein, unknown function	27.7834	0.12	2	CUFF.1156.1	0	PocGH01_06_v1	537544-539445(-)	540706	536074	complete	NA
PocGH01_13049000	ankyrin-repeat protein, putative	284.658	0.12	2	CUFF.4496.1	1	PocGH01_13_v1	1710624-1712173(-)	1712406	1709322	complete	NA
PocGH01_14056700	conserved Plasmodium protein, unknown function	8.50599	0.12	2	CUFF.5112.1	1	PocGH01_14_v1	1986816-1990682(+)	1986648	1991037	complete	NA
PocGH01_13041700	liver specific protein 1, putative	1.64803	0.12	2	CUFF.4403.2,CUFF.4404.2	0	PocGH01_13_v1	1351752-1361894(+)	NA	NA	partial	GO:0005575,GO:0005576,GO:0018995,GO:0020003,GO:0020005,GO:0030430,GO:0033643,GO:0033646,GO:0033655,GO:0043226,GO:0043227,GO:0043230,GO:0043245,GO:0043656,GO:0043657,GO:0044215,GO:0044216,GO:0044217,GO:0044421,GO:0044422,GO:0065010
PocGH01_10034700	transcription factor 25, putative	28.6867	0.119403	1	CUFF.2787.1	1	PocGH01_10_v1	1012604-1015728(-)	1016094	NA	partial	NA
PocGH01_00029400	PIR protein	54.3834	0.119403	3	CUFF.6142.1,CUFF.6143.1	1	PocGH01_00_v1_contig_24	23397-26730(-)	26965	NA	partial	NA
PocGH01_14061400	conserved Plasmodium protein, unknown function	16.39	0.118644	1	PocGH01_14061400.1	1	PocGH01_14_v1	2216640-2224428(-)	NA	NA	complete	GO:0003674,GO:0003824,GO:0008150,GO:0008152,GO:0016491,GO:0044699,GO:0044710,GO:0055114
PocGH01_03016400	conserved Plasmodium protein, unknown function	8.7175	0.118644	1	CUFF.416.1	0	PocGH01_03_v1	301848-308048(-)	NA	301104	complete	NA
PocGH01_14036800	hydroxymethyldihydropterin pyrophosphokinase-dihydropteroate synthase, putative	11.0036	0.117647	2	CUFF.4881.1	1	PocGH01_14_v1	1119845-1122576(-)	1122642	1119215	partial	GO:0003674,GO:0003824,GO:0003848,GO:0006082,GO:0006520,GO:0006575,GO:0006725,GO:0006732,GO:0006760,GO:0006807,GO:0008150,GO:0008152,GO:0008652,GO:0009058,GO:0009108,GO:0009396,GO:0009987,GO:0016053,GO:0016740,GO:0016772,GO:0016778,GO:0018130,GO:0019438,GO:0019752,GO:0034641,GO:0042398,GO:0042558,GO:0042559,GO:0043436,GO:0044237,GO:0044238,GO:0044249,GO:0044271,GO:0044281,GO:0044283,GO:0044699,GO:…
PocGH01_08014200	conserved Plasmodium protein, unknown function	70.3975	0.117647	1	PocGH01_08014200.1	0	PocGH01_08_v1	159782-161064(-)	NA	158677	partial	NA
PocGH01_12064600	NADPH--cytochrome P450 reductase, putative	13.2852	0.117647	0	CUFF.3918.1	0	PocGH01_12_v1	2258874-2261288(-)	NA	2258286	complete	GO:0000166,GO:0003674,GO:0003824,GO:0005488,GO:0008150,GO:0008152,GO:0010181,GO:0016491,GO:0032553,GO:0036094,GO:0043167,GO:0043168,GO:0044699,GO:0044710,GO:0048037,GO:0050662,GO:0055114,GO:0097159,GO:0097367,GO:1901265,GO:1901363
PocGH01_12068700	conserved Plasmodium protein, unknown function	24.216	0.117647	0	PocGH01_12068700.1	0	PocGH01_12_v1	2419744-2422326(+)	2419211	2423619	complete	NA
PocGH01_09050700	transcription initiation factor IIF subunit beta, putative	21.0159	0.117647	2	CUFF.2467.1	0	PocGH01_09_v1	1715657-1716631(+)	1715271	1716984	complete	GO:0000166,GO:0000428,GO:0001882,GO:0001883,GO:0003674,GO:0005488,GO:0005524,GO:0005575,GO:0005622,GO:0005623,GO:0005634,GO:0005654,GO:0005667,GO:0005674,GO:0006139,GO:0006351,GO:0006352,GO:0006366,GO:0006367,GO:0006725,GO:0006807,GO:0008150,GO:0008152,GO:0009058,GO:0009059,GO:0009987,GO:0010467,GO:0016070,GO:0016591,GO:0017076,GO:0018130,GO:0019438,GO:0030554,GO:0030880,GO:0031974,GO:0031981,GO:…
PocGH01_14059800	helicase, putative	10.0144	0.117647	1	CUFF.5153.1	0	PocGH01_14_v1	2152402-2158122(+)	NA	2158331	partial	NA
PocGH01_10013500	AP-1 complex subunit beta, putative	36.2926	0.117647	1	CUFF.2550.1	1	PocGH01_10_v1	135682-139674(+)	NA	140789	partial	GO:0003674,GO:0005215,GO:0005488,GO:0005575,GO:0005622,GO:0005623,GO:0005737,GO:0006810,GO:0006886,GO:0008104,GO:0008150,GO:0008565,GO:0015031,GO:0016020,GO:0016192,GO:0022892,GO:0030117,GO:0030118,GO:0030119,GO:0030131,GO:0032991,GO:0033036,GO:0034613,GO:0043234,GO:0044424,GO:0044425,GO:0044444,GO:0044464,GO:0045184,GO:0046907,GO:0048475,GO:0051179,GO:0051234,GO:0051641,GO:0051649,GO:0070727,GO:…
PocGH01_05013700	conserved Plasmodium protein, unknown function	10.3761	0.117647	2	PocGH01_05013700.1	0	PocGH01_05_v1	167489-170710(-)	NA	167167	partial	NA
PocGH01_12044700	conserved Plasmodium protein, unknown function	9.23041	0.117647	0	PocGH01_12044700.1	0	PocGH01_12_v1	1384267-1391320(-)	NA	1383845	complete	GO:0003674,GO:0005488
PocGH01_00187100	PIR protein	164.622	0.117647	1	PocGH01_00187100.1	0	PocGH01_00_v1_contig_463	54445-55719(-)	NA	NA	partial	NA
PocGH01_12036900	conserved Plasmodium protein, unknown function	69.4815	0.117647	2	CUFF.3631.2	1	PocGH01_12_v1	1081004-1081684(+)	NA	NA	complete	NA
PocGH01_07011700	conserved protein, unknown function	3.24084	0.117647	0	PocGH01_07011700.1	0	PocGH01_07_v1	97535-105770(-)	NA	NA	partial	NA
PocGH01_05033200	methyltransferase, putative	27.2629	0.117647	0		0	PocGH01_05_v1	1013412-1014662(+)	1013063	1015099	complete	NA
PocGH01_11014900	SNARE associated Golgi protein, putative	30.1455	0.117647	2	CUFF.2911.1	2	PocGH01_11_v1	186551-188218(+)	185353	190220	complete	NA
PocGH01_03028300	kelch domain-containing protein, putative	13.6043	0.117647	3	CUFF.530.1,CUFF.531.1	2	PocGH01_03_v1	783175-784809(-)	NA	781395	complete	GO:0003674,GO:0005488,GO:0005515
PocGH01_11028700	DNA methyltransferase 1-associated protein 1, putative	11.9385	0.117647	1	CUFF.3051.1	1	PocGH01_11_v1	784662-786558(+)	783329	786613	complete	NA
PocGH01_14032600	selenoprotein, putative	43.6214	0.117647	0	PocGH01_14032600.1	0	PocGH01_14_v1	945967-946992(+)	NA	947802	complete	NA
PocGH01_12049700	conserved oligomeric Golgi complex subunit 6, putative	33.5156	0.116667	1	CUFF.3769.1	0	PocGH01_12_v1	1630486-1633023(-)	1633952	NA	complete	GO:0005575,GO:0005622,GO:0005623,GO:0005737,GO:0005794,GO:0006810,GO:0006891,GO:0008150,GO:0012505,GO:0016192,GO:0017119,GO:0032991,GO:0043226,GO:0043227,GO:0043229,GO:0043231,GO:0043234,GO:0044422,GO:0044424,GO:0044431,GO:0044444,GO:0044446,GO:0044464,GO:0044699,GO:0044765,GO:0046907,GO:0048193,GO:0051179,GO:0051234,GO:0051641,GO:0051649,GO:1902578,GO:1902582
PocGH01_08022200	conserved Plasmodium protein, unknown function	37.6165	0.116279	2	CUFF.1772.1	1	PocGH01_08_v1	493930-496434(+)	493777	497480	complete	NA
PocGH01_11018500	14-3-3 protein, putative	66.4869	0.116279	0	PocGH01_11018500.1	0	PocGH01_11_v1	325138-327197(+)	325114	328468	complete	GO:0003674,GO:0005488,GO:0005515,GO:0019904
PocGH01_13027700	conserved Plasmodium protein, unknown function	16.9453	0.116279	0	CUFF.4276.1	0	PocGH01_13_v1	848985-852548(+)	848685	NA	complete	GO:0003674,GO:0003676,GO:0003677,GO:0005488,GO:0097159,GO:1901363
PocGH01_11041100	conserved oligomeric Golgi complex subunit 4, putative	23.0847	0.115942	1	CUFF.3193.1	1	PocGH01_11_v1	1308813-1312526(+)	NA	1313102	complete	NA
PocGH01_04018300	asparagine--tRNA ligase, putative	70.6657	0.115789	2	CUFF.627.2	0	PocGH01_04_v1	321026-322843(-)	323720	319068	complete	GO:0000166,GO:0001882,GO:0001883,GO:0003674,GO:0003676,GO:0003824,GO:0004812,GO:0004816,GO:0005488,GO:0005524,GO:0005575,GO:0005622,GO:0005623,GO:0005737,GO:0006082,GO:0006139,GO:0006399,GO:0006412,GO:0006418,GO:0006421,GO:0006520,GO:0006725,GO:0006807,GO:0008150,GO:0008152,GO:0009058,GO:0009059,GO:0009987,GO:0010467,GO:0016070,GO:0016874,GO:0016875,GO:0016876,GO:0017076,GO:0019538,GO:0019752,GO:…
PocGH01_08045900	hypothetical protein	24.1319	0.115385	2	CUFF.2031.1	0	PocGH01_08_v1	1510777-1511748(+)	NA	1511835	complete	NA
PocGH01_09048900	methyltransferase, putative	17.3832	0.115385	1	PocGH01_09048900.1	0	PocGH01_09_v1	1653850-1655811(-)	1656586	NA	partial	GO:0003674,GO:0005488,GO:0005515
PocGH01_14038200	conserved protein, unknown function	36.8517	0.115385	0	PocGH01_14038200.1	0	PocGH01_14_v1	1194158-1196992(-)	NA	1193344	complete	NA
PocGH01_11032300	sphingomyelin synthase 1, putative	16.8157	0.115385	3	CUFF.3087.3,PocGH01_11032300.1	0	PocGH01_11_v1	945384-947307(-)	NA	944492	complete	NA
PocGH01_12020900	conserved Plasmodium protein, unknown function	12.0822	0.115385	0	CUFF.3461.3	0	PocGH01_12_v1	472908-475529(+)	NA	NA	complete	NA
PocGH01_08042700	conserved Plasmodium protein, unknown function	11.8868	0.115385	1	CUFF.1994.1	0	PocGH01_08_v1	1355780-1365895(+)	NA	NA	partial	NA
PocGH01_10028700	conserved Plasmodium protein, unknown function	4.20469	0.115385	1	CUFF.2713.1	0	PocGH01_10_v1	734378-738064(+)	NA	NA	complete	NA
PocGH01_14011900	conserved protein, unknown function	66.5574	0.115385	2	CUFF.4615.1	1	PocGH01_14_v1	102454-103808(+)	102017	104531	complete	NA
PocGH01_10032300	leucine-rich repeat protein, putative	19.2683	0.115385	3	CUFF.2757.1	2	PocGH01_10_v1	906878-908745(-)	909441	NA	partial	GO:0003674,GO:0005488,GO:0005515
PocGH01_07031900	conserved Plasmodium protein, unknown function	94.1197	0.114833	2	CUFF.1476.1	1	PocGH01_07_v1	933364-937498(-)	NA	NA	partial	NA
PocGH01_11033100	conserved Plasmodium protein, unknown function	94.8447	0.114754	1	PocGH01_11033100.1	0	PocGH01_11_v1	989468-991852(+)	988708	992382	partial	GO:0003674,GO:0003676,GO:0003723,GO:0005488,GO:0006139,GO:0006396,GO:0006725,GO:0006807,GO:0008150,GO:0008152,GO:0009987,GO:0010467,GO:0016070,GO:0034641,GO:0043170,GO:0044237,GO:0044238,GO:0044260,GO:0046483,GO:0071704,GO:0090304,GO:0097159,GO:1901360,GO:1901363
PocGH01_08030000	conserved Plasmodium protein, unknown function	4.82282	0.114583	1	PocGH01_08030000.1	0	PocGH01_08_v1	836321-849625(-)	NA	835403	complete	GO:0003674,GO:0005488
PocGH01_12027100	conserved Plasmodium protein, unknown function	107.029	0.114286	0		0	PocGH01_12_v1	680917-682668(-)	NA	680359	partial	NA
PocGH01_12067400	conserved Plasmodium protein, unknown function	129.861	0.114286	2	CUFF.3946.2	2	PocGH01_12_v1	2371599-2373152(+)	2370366	2374438	partial	NA
PocGH01_11023800	splicing factor 3B subunit 5, putative	91.1759	0.114286	1	PocGH01_11023800.1	0	PocGH01_11_v1	574128-574850(-)	NA	NA	complete	GO:0000245,GO:0000375,GO:0000377,GO:0000398,GO:0005575,GO:0005622,GO:0005623,GO:0005634,GO:0005686,GO:0006139,GO:0006396,GO:0006397,GO:0006725,GO:0006807,GO:0008150,GO:0008152,GO:0008380,GO:0009987,GO:0010467,GO:0016043,GO:0016070,GO:0016071,GO:0022607,GO:0022613,GO:0022618,GO:0030529,GO:0030532,GO:0032991,GO:0034622,GO:0034641,GO:0043170,GO:0043226,GO:0043227,GO:0043229,GO:0043231,GO:0043933,GO:…
PocGH01_12025300	conserved Plasmodium protein, unknown function	21.1551	0.114286	2	CUFF.3498.2	1	PocGH01_12_v1	624459-626803(-)	NA	NA	complete	NA
PocGH01_12010900	conserved Plasmodium protein, unknown function	6.23685	0.111111	0	PocGH01_12010900.1	0	PocGH01_12_v1	39518-41311(+)	38932	NA	complete	NA
PocGH01_00104000	PIR protein	17.3384	0.111111	1	CUFF.5736.1	0	PocGH01_00_v1_contig_160	1577-2820(-)	NA	1183	complete	NA
PocGH01_14015900	FHA domain-containing protein, putative	22.5857	0.111111	2	CUFF.4651.1	1	PocGH01_14_v1	254865-258672(-)	NA	254811	partial	GO:0003674,GO:0005488,GO:0005515,GO:0005575,GO:0005622,GO:0005623,GO:0005634,GO:0043226,GO:0043227,GO:0043229,GO:0043231,GO:0044424,GO:0044464
PocGH01_09036000	conserved Plasmodium protein, unknown function	5.58897	0.111111	0	PocGH01_09036000.1	0	PocGH01_09_v1	1056623-1057225(-)	NA	NA	complete	NA
PocGH01_04020400	transporter, putative	8.45529	0.111111	3	CUFF.649.1	3	PocGH01_04_v1	406313-410537(+)	NA	411083	partial	GO:0003674,GO:0005215,GO:0005326,GO:0005328,GO:0005575,GO:0006810,GO:0006836,GO:0008150,GO:0008324,GO:0015075,GO:0015077,GO:0015081,GO:0015291,GO:0015293,GO:0015294,GO:0015370,GO:0016020,GO:0016021,GO:0022804,GO:0022857,GO:0022890,GO:0022891,GO:0022892,GO:0031224,GO:0044425,GO:0044699,GO:0044765,GO:0046873,GO:0051179,GO:0051234,GO:1902578
PocGH01_06028500	hypothetical protein	5.97043	0.111111	1	CUFF.1223.2	0	PocGH01_06_v1	758340-759197(+)	NA	759302	complete	NA
PocGH01_11024600	conserved Plasmodium protein, unknown function	19.052	0.111111	1	CUFF.3009.1	0	PocGH01_11_v1	611420-613195(-)	613646	NA	complete	NA
PocGH01_07039300	conserved protein, unknown function	42.768	0.111111	3	CUFF.1565.1,CUFF.1566.1	1	PocGH01_07_v1	1227214-1228146(+)	1226384	1228376	complete	NA
PocGH01_11046500	RNA-binding protein 25, putative	25.9462	0.111111	0	CUFF.3243.1	0	PocGH01_11_v1	1531927-1534290(+)	1531581	1534357	partial	GO:0003674,GO:0003676,GO:0005488,GO:0006139,GO:0006396,GO:0006397,GO:0006725,GO:0006807,GO:0008150,GO:0008152,GO:0009987,GO:0010467,GO:0016070,GO:0016071,GO:0034641,GO:0043170,GO:0044237,GO:0044238,GO:0044260,GO:0046483,GO:0071704,GO:0090304,GO:0097159,GO:1901360,GO:1901363
PocGH01_05013400	ribosomal protein L21, apicoplast, putative	48.4904	0.111111	1	PocGH01_05013400.1	0	PocGH01_05_v1	158633-159580(-)	160485	NA	complete	GO:0003674,GO:0003676,GO:0003723,GO:0003735,GO:0005198,GO:0005488,GO:0005575,GO:0005622,GO:0005623,GO:0005737,GO:0005840,GO:0006412,GO:0008150,GO:0008152,GO:0009058,GO:0009059,GO:0009987,GO:0010467,GO:0019538,GO:0030529,GO:0032991,GO:0034645,GO:0043170,GO:0043226,GO:0043228,GO:0043229,GO:0043232,GO:0044237,GO:0044238,GO:0044249,GO:0044260,GO:0044267,GO:0044424,GO:0044444,GO:0044464,GO:0071704,GO:…
PocGH01_08033700	conserved Plasmodium protein, unknown function	19.8342	0.111111	2	CUFF.1906.1	0	PocGH01_08_v1	1022071-1024911(-)	NA	NA	complete	NA
PocGH01_14055800	thioredoxin-like associated protein 1, putative	13.6043	0.111111	0	PocGH01_14055800.1	0	PocGH01_14_v1	1955495-1957020(-)	1957363	1955283	complete	NA
PocGH01_11017500	conserved Plasmodium protein, unknown function	20.5487	0.111111	1	CUFF.2937.1	0	PocGH01_11_v1	274668-277875(-)	278818	272494	complete	NA
PocGH01_14015200	U3 small nucleolar RNA-associated protein 6, putative	9.26299	0.111111	0	PocGH01_14015200.1	0	PocGH01_14_v1	233276-236011(+)	NA	236200	complete	GO:0000462,GO:0003674,GO:0003676,GO:0003723,GO:0005488,GO:0006139,GO:0006364,GO:0006396,GO:0006725,GO:0006807,GO:0008150,GO:0008152,GO:0009987,GO:0010467,GO:0016070,GO:0016072,GO:0022613,GO:0030490,GO:0030515,GO:0034470,GO:0034641,GO:0034660,GO:0042254,GO:0042274,GO:0043170,GO:0044085,GO:0044237,GO:0044238,GO:0044260,GO:0046483,GO:0071704,GO:0071840,GO:0090304,GO:0097159,GO:1901360,GO:1901363
PocGH01_09048100	inner membrane complex protein 1b, putative	8.41536	0.111111	2	CUFF.2439.1,PocGH01_09048100.1	0	PocGH01_09_v1	1619125-1620806(-)	NA	1618609	complete	NA
PocGH01_07040300	30S ribosomal protein S6, putative	30.1389	0.111111	0		0	PocGH01_07_v1	1256787-1257609(-)	1258161	1256258	complete	GO:0003674,GO:0003676,GO:0003723,GO:0003735,GO:0005198,GO:0005488,GO:0005575,GO:0005622,GO:0005623,GO:0005737,GO:0005840,GO:0006412,GO:0008150,GO:0008152,GO:0009058,GO:0009059,GO:0009987,GO:0010467,GO:0019538,GO:0019843,GO:0030529,GO:0032991,GO:0034645,GO:0043170,GO:0043226,GO:0043228,GO:0043229,GO:0043232,GO:0044237,GO:0044238,GO:0044249,GO:0044260,GO:0044267,GO:0044424,GO:0044444,GO:0044464,GO:…
PocGH01_00083100	PIR protein	24.5102	0.111111	1	PocGH01_00083100.1	0	PocGH01_00_v1_contig_120	9142-10428(+)	NA	NA	none	NA
PocGH01_09023100	conserved protein, unknown function	39.9097	0.111111	2	CUFF.2176.2	1	PocGH01_09_v1	514792-516919(-)	517773	NA	complete	NA
PocGH01_00156100	PIR protein	45.6184	0.111111	3	CUFF.6392.1,CUFF.6393.1	1	PocGH01_00_v1_contig_317	4287-5536(+)	NA	5573	none	NA
PocGH01_09037900	conserved Plasmodium protein, unknown function	14.1176	0.111111	1	PocGH01_09037900.1	0	PocGH01_09_v1	1118755-1119537(-)	NA	1118437	complete	NA
PocGH01_09033600	tRNA (guanine-N(7)-)-methyltransferase, putative	54.0362	0.111111	1	CUFF.2282.1	0	PocGH01_09_v1	957133-958317(-)	NA	NA	partial	GO:0001510,GO:0003674,GO:0003824,GO:0005575,GO:0005622,GO:0005623,GO:0005737,GO:0006139,GO:0006396,GO:0006399,GO:0006400,GO:0006725,GO:0006807,GO:0008033,GO:0008150,GO:0008152,GO:0008168,GO:0008173,GO:0008175,GO:0008176,GO:0008757,GO:0009451,GO:0009987,GO:0010467,GO:0016070,GO:0016423,GO:0016740,GO:0016741,GO:0030488,GO:0032259,GO:0032991,GO:0034470,GO:0034641,GO:0034660,GO:0034708,GO:0043170,GO:…
PocGH01_11030700	conserved Plasmodium protein, unknown function	61.36	0.111111	2	CUFF.3073.1,PocGH01_11030700.1	0	PocGH01_11_v1	894374-894808(+)	893376	895145	complete	NA
PocGH01_03014500	methyltransferase, putative	26.4302	0.111111	3	CUFF.398.1	1	PocGH01_03_v1	226655-227771(+)	226561	227950	complete	GO:0003674,GO:0003824,GO:0008150,GO:0008152,GO:0008168,GO:0016740,GO:0016741
PocGH01_07015000	conserved protein, unknown function	41.4623	0.111111	4	CUFF.1310.3	3	PocGH01_07_v1	265464-266718(-)	268648	262843	complete	NA
PocGH01_09039000	pre-mRNA-splicing factor 38A, putative	21.5548	0.111111	1	PocGH01_09039000.1	0	PocGH01_09_v1	1170320-1171845(-)	1172436	NA	partial	NA
PocGH01_14076400	tRNA Valine	120.033	0.111111	2	CUFF.5317.1	0	PocGH01_14_v1	2802087-2802159(+)	NA	NA	complete	NA
PocGH01_10030200	conserved Plasmodium protein, unknown function	4.15798	0.111111	1	PocGH01_10030200.1	0	PocGH01_10_v1	811425-813272(-)	NA	NA	complete	GO:0005575,GO:0005623,GO:0009986,GO:0044464
PocGH01_14047500	conserved protein, unknown function	35.0587	0.111111	0	CUFF.5007.2	0	PocGH01_14_v1	1543140-1545200(+)	1542784	NA	complete	GO:0003674,GO:0005488,GO:0005515
PocGH01_07026600	PPPDE peptidase, putative	6.95528	0.111111	0	PocGH01_07026600.1	0	PocGH01_07_v1	721936-723001(-)	NA	NA	complete	NA
PocGH01_07030100	pre-mRNA-splicing factor 18, putative	72.798	0.109756	1	PocGH01_07030100.1	0	PocGH01_07_v1	853623-856583(-)	857154	852353	partial	GO:0005575,GO:0005622,GO:0005623,GO:0005634,GO:0005681,GO:0006139,GO:0006396,GO:0006725,GO:0006807,GO:0008150,GO:0008152,GO:0008380,GO:0009987,GO:0010467,GO:0016070,GO:0030529,GO:0032991,GO:0034641,GO:0043170,GO:0043226,GO:0043227,GO:0043229,GO:0043231,GO:0044237,GO:0044238,GO:0044260,GO:0044422,GO:0044424,GO:0044428,GO:0044446,GO:0044464,GO:0046483,GO:0071704,GO:0090304,GO:1901360
PocGH01_14057700	phenylalanine--tRNA ligase, putative	80.7727	0.109756	2	CUFF.5129.2	1	PocGH01_14_v1	2048499-2050686(-)	2050993	NA	partial	GO:0000049,GO:0000166,GO:0000287,GO:0001882,GO:0001883,GO:0003674,GO:0003676,GO:0003723,GO:0003824,GO:0004812,GO:0004826,GO:0005488,GO:0005524,GO:0005575,GO:0005622,GO:0005623,GO:0005737,GO:0006082,GO:0006139,GO:0006396,GO:0006399,GO:0006412,GO:0006418,GO:0006432,GO:0006520,GO:0006725,GO:0006807,GO:0008033,GO:0008150,GO:0008152,GO:0009058,GO:0009059,GO:0009987,GO:0010467,GO:0016070,GO:0016874,GO:…
PocGH01_11023300	glutamate--tRNA ligase, putative	53.6451	0.109589	2	CUFF.2991.1	1	PocGH01_11_v1	555196-557723(-)	559415	554841	complete	GO:0000049,GO:0000166,GO:0001882,GO:0001883,GO:0003674,GO:0003676,GO:0003723,GO:0003824,GO:0004812,GO:0004818,GO:0004819,GO:0005488,GO:0005524,GO:0005575,GO:0005622,GO:0005623,GO:0005737,GO:0006082,GO:0006139,GO:0006399,GO:0006412,GO:0006418,GO:0006424,GO:0006520,GO:0006725,GO:0006807,GO:0008150,GO:0008152,GO:0009058,GO:0009059,GO:0009536,GO:0009987,GO:0010467,GO:0016070,GO:0016874,GO:0016875,GO:…
PocGH01_09025300	tRNA m(1)G methyltransferase, putative	140.276	0.109375	1	PocGH01_09025300.1	0	PocGH01_09_v1	597232-598759(+)	597138	599330	complete	NA
PocGH01_00134300	WD and tetratricopeptide repeats protein 1, putative	10.0408	0.109244	3	CUFF.6147.1,CUFF.6148.1	1	PocGH01_00_v1_contig_241	443-8229(+)	NA	8684	partial	GO:0003674,GO:0005488,GO:0005515
PocGH01_12052900	valine--tRNA ligase, putative	88.8416	0.108527	1	CUFF.3805.1	0	PocGH01_12_v1	1776621-1779764(-)	1780427	1775615	complete	GO:0000166,GO:0001882,GO:0001883,GO:0002161,GO:0003674,GO:0003824,GO:0004812,GO:0004832,GO:0005488,GO:0005524,GO:0006082,GO:0006139,GO:0006399,GO:0006412,GO:0006418,GO:0006438,GO:0006520,GO:0006725,GO:0006807,GO:0008150,GO:0008152,GO:0009058,GO:0009059,GO:0009987,GO:0010467,GO:0016070,GO:0016787,GO:0016788,GO:0016874,GO:0016875,GO:0016876,GO:0017076,GO:0019538,GO:0019752,GO:0030554,GO:0032549,GO:…
PocGH01_11016300	pre-mRNA-splicing factor ATP-dependent RNA helicase PRP16, putative	9.70297	0.108108	2	CUFF.2925.1,PocGH01_11016300.1	0	PocGH01_11_v1	230492-234006(+)	NA	NA	complete	GO:0000166,GO:0001882,GO:0001883,GO:0003674,GO:0003676,GO:0003824,GO:0004386,GO:0005488,GO:0005524,GO:0016462,GO:0016787,GO:0016817,GO:0016818,GO:0017076,GO:0017111,GO:0030554,GO:0032549,GO:0032550,GO:0032553,GO:0032555,GO:0032559,GO:0035639,GO:0036094,GO:0043167,GO:0043168,GO:0097159,GO:0097367,GO:1901265,GO:1901363
PocGH01_13049700	alpha/beta hydrolase, putative	49.9556	0.107143	1	PocGH01_13049700.1	0	PocGH01_13_v1	1748621-1750625(-)	1751284	1748409	partial	GO:0005575,GO:0005622,GO:0005623,GO:0005737,GO:0044424,GO:0044464
PocGH01_11017600	conserved Plasmodium protein, unknown function	7.07998	0.107143	0	CUFF.2937.1	0	PocGH01_11_v1	278639-281932(-)	281965	NA	complete	NA
PocGH01_06030000	dynein intermediate chain, putative	25.336	0.106667	0	PocGH01_06030000.1	0	PocGH01_06_v1	821415-827469(-)	NA	818618	complete	GO:0003674,GO:0005488,GO:0005515
PocGH01_11047200	mitochondrial cardiolipin synthase, putative	46.3371	0.106383	1	CUFF.3250.1	0	PocGH01_11_v1	1564286-1566016(+)	1564050	1568089	complete	GO:0003674,GO:0003824,GO:0008150,GO:0008152
PocGH01_07023400	major facilitator superfamily domain-containing protein, putative	10.4114	0.106383	0	PocGH01_07023400.1	0	PocGH01_07_v1	591009-595488(-)	NA	590565	complete	GO:0005575,GO:0006810,GO:0008150,GO:0009987,GO:0016020,GO:0016021,GO:0031224,GO:0044425,GO:0044699,GO:0044763,GO:0044765,GO:0051179,GO:0051234,GO:0055085,GO:1902578
PocGH01_13019600	conserved protein, unknown function	156.871	0.10625	2	CUFF.4184.1	1	PocGH01_13_v1	459417-461371(+)	458599	463563	complete	NA
PocGH01_06029200	DNA polymerase zeta catalytic subunit, putative	8.49669	0.105882	1	CUFF.1234.2	0	PocGH01_06_v1	786381-792996(+)	NA	793158	complete	GO:0000166,GO:0003674,GO:0003676,GO:0003677,GO:0003824,GO:0003887,GO:0004518,GO:0004527,GO:0005488,GO:0006139,GO:0006259,GO:0006260,GO:0006725,GO:0006807,GO:0008150,GO:0008152,GO:0008408,GO:0009058,GO:0009059,GO:0009987,GO:0016740,GO:0016772,GO:0016779,GO:0016787,GO:0016788,GO:0034061,GO:0034641,GO:0034645,GO:0036094,GO:0043170,GO:0044237,GO:0044238,GO:0044249,GO:0044260,GO:0046483,GO:0071704,GO:…
PocGH01_06030500	conserved Plasmodium protein, unknown function	128.14	0.105882	0	PocGH01_06030500.1	0	PocGH01_06_v1	836598-839044(-)	840544	NA	partial	NA
PocGH01_11033700	transcription or splicing factor-like protein, putative	50.6058	0.105882	1	CUFF.3107.1	0	PocGH01_11_v1	1015266-1017468(-)	1019022	NA	complete	GO:0003674,GO:0003676,GO:0003723,GO:0005488,GO:0008270,GO:0043167,GO:0043169,GO:0046872,GO:0046914,GO:0097159,GO:1901363
PocGH01_00069500	PIR protein	91.357	0.105263	3	CUFF.7719.1	1	PocGH01_00_v1_contig_93	5372-6671(+)	NA	NA	complete	NA
PocGH01_05029800	regulator of chromosome condensation, putative	4.32932	0.105263	1	PocGH01_05029800.1	0	PocGH01_05_v1	847409-851923(+)	NA	NA	complete	NA
PocGH01_11027800	amino acid transporter AAT1, putative	13.1742	0.105263	1	CUFF.3038.1	0	PocGH01_11_v1	751403-753602(+)	NA	NA	complete	NA
PocGH01_12067100	conserved protein, unknown function	40.4681	0.105263	1	CUFF.3944.1	0	PocGH01_12_v1	2365098-2366123(+)	2364310	2366415	complete	NA
PocGH01_02010800	conserved Plasmodium protein, unknown function	66.2925	0.105263	0	CUFF.210.1	0	PocGH01_02_v1	34417-35205(+)	32745	36441	complete	NA
PocGH01_05023700	conserved protein, unknown function	86.8242	0.105263	1	CUFF.900.1	0	PocGH01_05_v1	600966-603266(+)	600792	604219	complete	NA
PocGH01_00197800	PIR protein	9.36051	0.105263	1	PocGH01_00197800.1	0	PocGH01_00_v1_contig_525	50077-51905(+)	NA	NA	partial	NA
PocGH01_12036800	conserved Plasmodium protein, unknown function	3.31925	0.105263	1	PocGH01_12036800.1	0	PocGH01_12_v1	1073463-1078295(-)	NA	1072511	complete	NA
PocGH01_09026500	CorA-like Mg2+ transporter protein, putative	15.1355	0.105263	1	CUFF.2207.1	1	PocGH01_09_v1	642452-644072(+)	642318	NA	partial	NA
PocGH01_12028800	MSP7-like protein, putative	15.0123	0.105263	3	CUFF.3528.1,CUFF.3530.1	0	PocGH01_12_v1	734550-735878(+)	NA	736219	partial	NA
PocGH01_08012700	ADP/ATP carrier protein, putative	9.82158	0.105263	2	CUFF.1656.2	1	PocGH01_08_v1	114403-115802(+)	NA	116403	complete	GO:0006810,GO:0008150,GO:0009987,GO:0044699,GO:0044763,GO:0044765,GO:0051179,GO:0051234,GO:0055085,GO:1902578
PocGH01_02023700	conserved Plasmodium protein, unknown function	43.7832	0.105263	2	CUFF.336.2	0	PocGH01_02_v1	580419-581237(-)	NA	578702	complete	NA
PocGH01_14048200	diphthine--ammonia ligase, putative	120.228	0.104895	2	CUFF.5013.1	1	PocGH01_14_v1	1577271-1579776(-)	1579869	1576405	partial	NA
PocGH01_13038200	conserved Plasmodium protein, unknown function	64.1373	0.104651	1	CUFF.4372.1	1	PocGH01_13_v1	1232542-1235059(-)	1236064	1231658	complete	NA
PocGH01_08044700	HAD superfamily protein, putative	33.2241	0.104478	2	CUFF.2016.1	1	PocGH01_08_v1	1444096-1448895(-)	1449800	1443517	partial	NA
PocGH01_14060900	CCR4-NOT transcription complex subunit 4, putative	37.0115	0.104478	1	CUFF.5165.1	0	PocGH01_14_v1	2198780-2202811(+)	NA	2205986	partial	GO:0003674,GO:0003676,GO:0005488,GO:0005515,GO:0008270,GO:0043167,GO:0043169,GO:0046872,GO:0046914,GO:0097159,GO:1901363
PocGH01_14010600	deoxyhypusine hydroxylase, putative	211.3	0.104348	0	CUFF.4600.2	0	PocGH01_14_v1	26541-27578(-)	28815	26425	complete	GO:0003674,GO:0005488
PocGH01_12055600	WD repeat-containing protein, putative	15.1685	0.104167	0	PocGH01_12055600.1	0	PocGH01_12_v1	1864539-1866902(+)	NA	NA	partial	GO:0003674,GO:0005488,GO:0005515
PocGH01_14048700	conserved Plasmodium protein, unknown function	178.75	0.104167	1	PocGH01_14048700.1	0	PocGH01_14_v1	1616561-1617738(-)	NA	NA	complete	NA
PocGH01_11024900	60S ribosomal protein L7-2, putative	43.5183	0.103448	2	CUFF.3011.2	1	PocGH01_11_v1	619650-620854(+)	618924	621243	complete	NA
PocGH01_10020300	conserved protein, unknown function	17.9741	0.103448	1	CUFF.2622.1	0	PocGH01_10_v1	413086-414645(+)	NA	NA	complete	GO:0003674,GO:0003824,GO:0004176,GO:0006508,GO:0008150,GO:0008152,GO:0008233,GO:0016462,GO:0016787,GO:0016817,GO:0016818,GO:0016887,GO:0017111,GO:0019538,GO:0042623,GO:0043170,GO:0044238,GO:0070011,GO:0071704
PocGH01_06028000	U2 snRNA/tRNA pseudouridine synthase, putative	14.8209	0.103448	0	PocGH01_06028000.1	0	PocGH01_06_v1	736356-739493(-)	NA	736082	complete	GO:0001522,GO:0003674,GO:0003676,GO:0003723,GO:0003824,GO:0005488,GO:0006139,GO:0006725,GO:0006807,GO:0008150,GO:0008152,GO:0009451,GO:0009982,GO:0009987,GO:0016070,GO:0016853,GO:0016866,GO:0034641,GO:0043170,GO:0043412,GO:0044237,GO:0044238,GO:0044260,GO:0046483,GO:0071704,GO:0090304,GO:0097159,GO:1901360,GO:1901363
PocGH01_07036600	conserved protein, unknown function	156.654	0.10303	1	CUFF.1535.1	1	PocGH01_07_v1	1105347-1107160(+)	1104046	1108279	complete	NA
PocGH01_12025000	LMBR1 domain-containing protein, putative	19.486	0.102941	0	PocGH01_12025000.1	0	PocGH01_12_v1	611084-615559(-)	616712	NA	complete	NA
PocGH01_10037000	MOLO1 domain-containing protein, putative	24.2724	0.102564	0	PocGH01_10037000.1	0	PocGH01_10_v1	1117705-1119559(-)	1120938	1117232	complete	GO:0005575,GO:0005623,GO:0005886,GO:0005887,GO:0005892,GO:0016020,GO:0016021,GO:0031224,GO:0031226,GO:0032991,GO:0034702,GO:0043234,GO:0043235,GO:0044425,GO:0044459,GO:0044464,GO:0071944,GO:1902495,GO:1990351
PocGH01_14015100	exosome complex component RRP40, putative	194.176	0.102564	1	CUFF.4645.1	1	PocGH01_14_v1	230936-232009(-)	232801	230418	complete	GO:0003674,GO:0003676,GO:0003723,GO:0005488,GO:0097159,GO:1901363
PocGH01_12056200	zinc finger protein, putative	15.7459	0.102564	0	PocGH01_12056200.1	0	PocGH01_12_v1	1884207-1887836(-)	NA	1884039	complete	GO:0003674,GO:0003676,GO:0005488,GO:0097159,GO:1901363
PocGH01_11028200	nicotinate phosphoribosyltransferase, putative	112.878	0.102564	1	CUFF.3047.1	0	PocGH01_11_v1	769751-771748(+)	769395	772230	complete	GO:0003674,GO:0003824,GO:0004514,GO:0004516,GO:0005575,GO:0005622,GO:0005623,GO:0005737,GO:0006139,GO:0006725,GO:0006732,GO:0006733,GO:0006753,GO:0006793,GO:0006796,GO:0006807,GO:0008150,GO:0008152,GO:0009058,GO:0009108,GO:0009117,GO:0009165,GO:0009435,GO:0009987,GO:0016740,GO:0016757,GO:0016763,GO:0018130,GO:0019357,GO:0019358,GO:0019359,GO:0019362,GO:0019363,GO:0019365,GO:0019438,GO:0019637,GO:…
PocGH01_09021800	AP2 domain transcription factor, putative	84.6409	0.102041	0	PocGH01_09021800.1	0	PocGH01_09_v1	465101-466406(+)	463619	467309	complete	GO:0001071,GO:0003674,GO:0003700,GO:0006355,GO:0008150,GO:0009889,GO:0010468,GO:0010556,GO:0019219,GO:0019222,GO:0031323,GO:0031326,GO:0050789,GO:0050794,GO:0051171,GO:0051252,GO:0060255,GO:0065007,GO:0080090,GO:2000112,GO:2001141
PocGH01_05017600	RNA-binding protein, putative	29.8449	0.102041	2	CUFF.809.1	1	PocGH01_05_v1	335708-337044(+)	334079	337928	complete	GO:0003674,GO:0003676,GO:0003723,GO:0003729,GO:0005488,GO:0005515,GO:0044822,GO:0097159,GO:1901363
PocGH01_14054500	WD repeat-containing protein, putative	16.8461	0.101852	2	PocGH01_14054500.1	0	PocGH01_14_v1	1886991-1894256(-)	1894345	1886277	partial	GO:0003674,GO:0005488,GO:0005515
PocGH01_03020600	conserved Plasmodium protein, unknown function	25.5264	0.101695	1	CUFF.455.1	0	PocGH01_03_v1	455993-459055(+)	455271	459470	complete	NA
PocGH01_13026600	conserved Plasmodium protein, unknown function	14.7801	0.10101	3	CUFF.4252.1,CUFF.4257.1	2	PocGH01_13_v1	788299-794491(+)	NA	NA	complete	NA
PocGH01_07025200	conserved Plasmodium protein, unknown function	33.244	0.1	0	CUFF.1410.1	0	PocGH01_07_v1	662455-663780(+)	661879	665465	complete	NA
PocGH01_12078400	tubulin epsilon chain, putative	15.8808	0.1	3	CUFF.4060.1,CUFF.4061.1	0	PocGH01_12_v1	2894091-2895584(+)	2893199	NA	complete	GO:0000166,GO:0001882,GO:0001883,GO:0003674,GO:0003824,GO:0003924,GO:0005488,GO:0005525,GO:0005575,GO:0005622,GO:0005623,GO:0005856,GO:0005874,GO:0006139,GO:0006152,GO:0006163,GO:0006184,GO:0006195,GO:0006461,GO:0006725,GO:0006753,GO:0006793,GO:0006796,GO:0006807,GO:0007017,GO:0008150,GO:0008152,GO:0009056,GO:0009116,GO:0009117,GO:0009119,GO:0009141,GO:0009143,GO:0009144,GO:0009146,GO:0009150,GO:…
PocGH01_05014300	SNARE protein, putative	16.0599	0.1	0	PocGH01_05014300.1	0	PocGH01_05_v1	190395-191225(+)	189805	NA	complete	GO:0005575,GO:0006810,GO:0008150,GO:0016020,GO:0016021,GO:0016192,GO:0031224,GO:0044425,GO:0051179,GO:0051234
PocGH01_00101000	hypothetical protein	38.2705	0.1	4	CUFF.5679.2	0	PocGH01_00_v1_contig_155	7523-8385(+)	6332	9138	complete	NA
PocGH01_12043500	conserved Plasmodium protein, unknown function	31.1727	0.1	2	CUFF.3701.2	2	PocGH01_12_v1	1341188-1343306(+)	1339959	1344141	complete	NA
PocGH01_07019600	zinc finger protein, putative	21.875	0.1	0	PocGH01_07019600.1	0	PocGH01_07_v1	463083-464333(-)	464868	462827	complete	NA
PocGH01_06026300	conserved protein, unknown function	19.0564	0.1	3	CUFF.1199.2	3	PocGH01_06_v1	682202-682965(-)	NA	681710	complete	NA
PocGH01_11026300	tetratricopeptide repeat protein, putative	18.6969	0.1	1	CUFF.3020.1	0	PocGH01_11_v1	667880-668737(-)	NA	667257	complete	GO:0003674,GO:0005488,GO:0005515
PocGH01_11020700	ADP-ribosylation factor, putative	42.7434	0.1	3	CUFF.2966.1,CUFF.2967.3	2	PocGH01_11_v1	429631-430573(-)	430792	428949	complete	GO:0000166,GO:0001882,GO:0001883,GO:0003674,GO:0005488,GO:0005525,GO:0005575,GO:0005622,GO:0005623,GO:0007154,GO:0007165,GO:0007264,GO:0008150,GO:0009987,GO:0017076,GO:0019001,GO:0023052,GO:0032549,GO:0032550,GO:0032553,GO:0032555,GO:0032561,GO:0035556,GO:0035639,GO:0036094,GO:0043167,GO:0043168,GO:0044464,GO:0044699,GO:0044700,GO:0044763,GO:0050789,GO:0050794,GO:0050896,GO:0051716,GO:0065007,GO:…
PocGH01_11053100	cation/H+ antiporter, putative	21.9098	0.1	1	CUFF.3318.1	0	PocGH01_11_v1	1836005-1837333(-)	1838232	1835891	complete	GO:0003674,GO:0005215,GO:0005575,GO:0006810,GO:0006811,GO:0006812,GO:0006816,GO:0008150,GO:0008324,GO:0009987,GO:0015075,GO:0015077,GO:0015078,GO:0015085,GO:0015291,GO:0015297,GO:0015298,GO:0015299,GO:0015368,GO:0015369,GO:0015491,GO:0016020,GO:0016021,GO:0022804,GO:0022857,GO:0022890,GO:0022891,GO:0022892,GO:0030001,GO:0031224,GO:0044425,GO:0044699,GO:0044763,GO:0044765,GO:0046873,GO:0051139,GO:…
PocGH01_05020400	conserved Plasmodium protein, unknown function	29.3461	0.1	1	PocGH01_05020400.1	0	PocGH01_05_v1	440424-442017(-)	443174	439841	complete	NA
PocGH01_03021100	conserved Plasmodium protein, unknown function	21.2852	0.1	1	CUFF.460.1	1	PocGH01_03_v1	475622-476685(-)	476812	475538	complete	NA
PocGH01_11036100	pyridoxine biosynthesis protein PDX1, putative	73.4092	0.1	1	CUFF.3127.1	0	PocGH01_11_v1	1120465-1121373(+)	1120342	1122392	complete	GO:0003674,GO:0003824,GO:0006081,GO:0006725,GO:0006732,GO:0006793,GO:0006796,GO:0006807,GO:0008150,GO:0008152,GO:0009058,GO:0009108,GO:0009987,GO:0018130,GO:0019438,GO:0019637,GO:0034641,GO:0042822,GO:0042823,GO:0044237,GO:0044249,GO:0044271,GO:0044699,GO:0044710,GO:0044711,GO:0044763,GO:0046184,GO:0046483,GO:0051186,GO:0051188,GO:0071704,GO:0072524,GO:0072525,GO:0090407,GO:1901360,GO:1901362,GO:…
PocGH01_03018300	conserved Plasmodium protein, unknown function	7.29842	0.1	1	PocGH01_03018300.1	0	PocGH01_03_v1	368552-371377(-)	NA	367648	partial	NA
PocGH01_00142200	PIR protein	22.5386	0.1	1	PocGH01_00142200.1	0	PocGH01_00_v1_contig_265	65471-66738(+)	NA	66883	none	NA
PocGH01_10017400	conserved Plasmodium protein, unknown function	12.5123	0.1	1	CUFF.2592.1	0	PocGH01_10_v1	269427-270665(+)	269115	271718	partial	NA
PocGH01_00114100	PIR protein	26.2823	0.1	1	PocGH01_00114100.1	0	PocGH01_00_v1_contig_182	9732-10962(+)	NA	NA	partial	NA
PocGH01_14058600	nucleotidyltransferase, putative	36.0513	0.1	2	CUFF.5138.2	2	PocGH01_14_v1	2075512-2078652(-)	2079159	2072347	partial	GO:0003674,GO:0003824,GO:0016740,GO:0016772,GO:0016779
PocGH01_06026600	pre-mRNA-splicing factor CEF1, putative	46.8077	0.1	2	CUFF.1202.1	0	PocGH01_06_v1	688398-691277(-)	692414	687736	partial	GO:0000375,GO:0000377,GO:0000398,GO:0000974,GO:0003674,GO:0003676,GO:0003677,GO:0003682,GO:0005488,GO:0005575,GO:0005622,GO:0005623,GO:0005634,GO:0005681,GO:0005684,GO:0006139,GO:0006396,GO:0006397,GO:0006725,GO:0006807,GO:0008150,GO:0008152,GO:0008380,GO:0009987,GO:0010467,GO:0016070,GO:0016071,GO:0030529,GO:0032991,GO:0034641,GO:0043170,GO:0043226,GO:0043227,GO:0043229,GO:0043231,GO:0043234,GO:…
PocGH01_07035500	conserved Plasmodium protein, unknown function	26.9389	0.1	1	PocGH01_07035500.1	0	PocGH01_07_v1	1077433-1078643(-)	NA	1076721	complete	NA
PocGH01_14034900	ubiquitin-conjugating enzyme E2, putative	63.933	0.1	2	CUFF.4860.1	1	PocGH01_14_v1	1030645-1031285(+)	1028670	1033264	complete	GO:0003674,GO:0003824,GO:0016874,GO:0016879,GO:0016881
PocGH01_13055200	ribosomal protein L16, mitochondrial, putative	117.467	0.1	0	CUFF.4564.1	0	PocGH01_13_v1	1996844-1997395(-)	1997598	1996244	complete	GO:0003674,GO:0003735,GO:0005198,GO:0005575,GO:0005622,GO:0005623,GO:0005737,GO:0005840,GO:0006412,GO:0008150,GO:0008152,GO:0009058,GO:0009059,GO:0009987,GO:0010467,GO:0019538,GO:0030529,GO:0032991,GO:0034645,GO:0043170,GO:0043226,GO:0043228,GO:0043229,GO:0043232,GO:0044237,GO:0044238,GO:0044249,GO:0044260,GO:0044267,GO:0044424,GO:0044444,GO:0044464,GO:0071704,GO:1901576
PocGH01_08027200	conserved Plasmodium protein, unknown function	8.79529	0.1	0	PocGH01_08027200.1	0	PocGH01_08_v1	715293-719369(+)	NA	719782	partial	NA
PocGH01_01010600	tRNA Tyrosine	3.20967	0.1	0	PocGH01_01010600.1	0	PocGH01_01_v1	23148-23231(+)	NA	NA	complete	NA
PocGH01_03024400	conserved protein, unknown function	29.2093	0.1	1	PocGH01_03024400.1	0	PocGH01_03_v1	627113-628755(-)	629210	NA	complete	NA
PocGH01_13046300	FeS assembly ATPase SufC, putative	60.5223	0.1	1	CUFF.4468.1	0	PocGH01_13_v1	1601867-1602826(+)	1600982	1604667	complete	GO:0000166,GO:0001882,GO:0001883,GO:0003674,GO:0003824,GO:0005488,GO:0005524,GO:0006810,GO:0008150,GO:0016462,GO:0016787,GO:0016817,GO:0016818,GO:0016887,GO:0017076,GO:0017111,GO:0030554,GO:0032549,GO:0032550,GO:0032553,GO:0032555,GO:0032559,GO:0035639,GO:0036094,GO:0043167,GO:0043168,GO:0051179,GO:0051234,GO:0097159,GO:0097367,GO:1901265,GO:1901363
PocGH01_07026100	conserved Plasmodium protein, unknown function	5.68562	0.1	2	CUFF.1421.1	1	PocGH01_07_v1	699973-702343(+)	NA	702468	complete	NA
PocGH01_14059400	conserved protein, unknown function	102.177	0.1	1	CUFF.5147.1	0	PocGH01_14_v1	2130419-2131298(-)	2131471	2130095	complete	NA
PocGH01_12051200	conserved Plasmodium protein, unknown function	106.276	0.1	1	CUFF.3785.1	1	PocGH01_12_v1	1689703-1690269(+)	NA	NA	complete	NA
PocGH01_00157400	PIR protein	14.6827	0.1	2	CUFF.6412.1	1	PocGH01_00_v1_contig_320	51743-53312(-)	NA	51619	none	NA
PocGH01_04011100	conserved protein, unknown function	46.5546	0.1	0	PocGH01_04011100.1	0	PocGH01_04_v1	46738-48069(-)	49453	44460	complete	GO:0003674,GO:0003824,GO:0008150,GO:0008152,GO:0016491,GO:0044699,GO:0044710,GO:0055114
PocGH01_12013800	cytidine and deoxycytidylate deaminase, putative	44.8453	0.1	2	CUFF.3386.1	1	PocGH01_12_v1	144420-145916(-)	NA	NA	complete	GO:0003674,GO:0003824,GO:0005488,GO:0008270,GO:0016787,GO:0043167,GO:0043169,GO:0046872,GO:0046914
PocGH01_07031400	patatin-like phospholipase, putative	7.01578	0.1	2	CUFF.1480.2	0	PocGH01_07_v1	913430-916830(+)	NA	917421	complete	GO:0003674,GO:0003824,GO:0004806,GO:0006629,GO:0008150,GO:0008152,GO:0016298,GO:0016787,GO:0016788,GO:0044238,GO:0044699,GO:0044710,GO:0052689,GO:0071704
PocGH01_07027800	conserved Plasmodium protein, unknown function	2.44993	0.1	1	CUFF.1439.1	0	PocGH01_07_v1	766582-771093(+)	NA	771170	complete	NA
PocGH01_12040000	conserved Plasmodium protein, unknown function	38.9085	0.1	1	CUFF.3657.1	0	PocGH01_12_v1	1191394-1192914(+)	1190560	1194893	complete	NA
PocGH01_00093400	PIR protein	15.6987	0.1	6	CUFF.5581.1,CUFF.5582.1,CUFF.5583.1	3	PocGH01_00_v1_contig_137	12990-14320(-)	NA	12634	partial	NA
PocGH01_11026500	TPH domain-containing protein, putative	51.4056	0.1	2	CUFF.3022.4	2	PocGH01_11_v1	674125-676770(-)	678275	672375	partial	NA
PocGH01_01017000	cg1 protein, putative	51.6199	0.0987654	1	CUFF.87.1	0	PocGH01_01_v1	328597-331500(+)	328563	331997	complete	GO:0003674,GO:0003676,GO:0003677,GO:0005488,GO:0097159,GO:1901363
PocGH01_08030800	CPSF (cleavage and polyadenylation specific factor), subunit A, putative	23.0931	0.0984456	3	CUFF.1862.3,CUFF.1863.2	2	PocGH01_08_v1	882305-891393(-)	891638	NA	complete	GO:0003674,GO:0003676,GO:0005488,GO:0005575,GO:0005622,GO:0005623,GO:0005634,GO:0043226,GO:0043227,GO:0043229,GO:0043231,GO:0044424,GO:0044464,GO:0097159,GO:1901363
PocGH01_02022800	dynein heavy chain, putative	5.2977	0.0982143	1	PocGH01_02022800.1	0	PocGH01_02_v1	520168-535282(+)	NA	535873	complete	GO:0000166,GO:0001882,GO:0001883,GO:0003674,GO:0003774,GO:0003777,GO:0003824,GO:0005488,GO:0005524,GO:0005575,GO:0005622,GO:0005623,GO:0005856,GO:0005875,GO:0006928,GO:0007017,GO:0007018,GO:0008150,GO:0009987,GO:0015630,GO:0016462,GO:0016787,GO:0016817,GO:0016818,GO:0016887,GO:0017076,GO:0017111,GO:0030286,GO:0030554,GO:0032549,GO:0032550,GO:0032553,GO:0032555,GO:0032559,GO:0032991,GO:0035639,GO:…
PocGH01_08031800	protein YOP1, putative	281.44	0.0979021	2	CUFF.1885.2	2	PocGH01_08_v1	948511-949399(-)	949922	947472	complete	GO:0005575,GO:0005622,GO:0005623,GO:0005737,GO:0005783,GO:0006996,GO:0007029,GO:0008150,GO:0009987,GO:0010256,GO:0012505,GO:0016043,GO:0043226,GO:0043227,GO:0043229,GO:0043231,GO:0044422,GO:0044424,GO:0044432,GO:0044444,GO:0044446,GO:0044464,GO:0071782,GO:0071786,GO:0071840
PocGH01_14031300	4-nitrophenylphosphatase, putative	127.294	0.097561	1	CUFF.4816.1	0	PocGH01_14_v1	900779-901747(+)	900665	903124	complete	GO:0003674,GO:0003824,GO:0008150,GO:0008152,GO:0016787,GO:0016788,GO:0016791,GO:0042578
PocGH01_08021100	NLI interacting factor-like phosphatase, putative	7.38531	0.097561	0	PocGH01_08021100.1	0	PocGH01_08_v1	435884-440063(+)	435232	440666	complete	GO:0003674,GO:0005488,GO:0005515
PocGH01_10020600	conserved Plasmodium protein, unknown function	7.93706	0.097561	3	CUFF.2627.1,PocGH01_10020600.1	1	PocGH01_10_v1	423472-428906(+)	423408	430003	complete	GO:0003674,GO:0005488
PocGH01_14023900	transcription factor MYB1, putative	51.8853	0.097561	1	CUFF.4736.1	0	PocGH01_14_v1	580422-581546(-)	582123	579515	complete	GO:0003674,GO:0003676,GO:0003677,GO:0003682,GO:0005488,GO:0097159,GO:1901363
PocGH01_05018600	phosphorylated CTD interacting factor 1 WW domain-containing protein, putative	9.88958	0.0967742	1	PocGH01_05018600.1	0	PocGH01_05_v1	370793-375522(-)	NA	NA	partial	NA
PocGH01_11037700	conserved Plasmodium protein, unknown function	20.0852	0.0967742	1	CUFF.3153.1	0	PocGH01_11_v1	1165669-1167903(-)	NA	1163539	partial	NA
PocGH01_07020200	tRNA (adenine(58)-N(1))-methyltransferase non-catalytic subunit TRM6, putative	53.713	0.0967742	2	CUFF.1362.1	0	PocGH01_07_v1	480234-481907(-)	482226	479092	complete	GO:0001510,GO:0003674,GO:0003676,GO:0003723,GO:0003743,GO:0005488,GO:0005575,GO:0005622,GO:0005623,GO:0005737,GO:0006139,GO:0006396,GO:0006399,GO:0006400,GO:0006412,GO:0006413,GO:0006725,GO:0006807,GO:0008033,GO:0008135,GO:0008150,GO:0008152,GO:0009058,GO:0009059,GO:0009451,GO:0009987,GO:0010467,GO:0016070,GO:0019538,GO:0030488,GO:0031515,GO:0032259,GO:0032991,GO:0034470,GO:0034641,GO:0034645,GO:…
PocGH01_14037400	ABC1 family, putative	39.6167	0.0967742	0	PocGH01_14037400.1	0	PocGH01_14_v1	1147077-1149788(-)	1150409	NA	complete	GO:0003674,GO:0003824,GO:0016740,GO:0016772
PocGH01_04022900	conserved Plasmodium protein, unknown function	5.1447	0.0967742	0	PocGH01_04022900.1	0	PocGH01_04_v1	514911-520334(-)	NA	514435	complete	NA
PocGH01_10029900	EKC/KEOPS complex subunit CGI121, putative	34.9401	0.0967742	0	PocGH01_10029900.1	0	PocGH01_10_v1	772495-773528(-)	774437	771885	complete	NA
PocGH01_00017000	histone acetyltransferase, putative	24.37	0.0967742	2	CUFF.7550.2	2	PocGH01_00_v1_contig_7	21396-25765(-)	26592	20459	complete	GO:0003674,GO:0003824,GO:0004402,GO:0006325,GO:0006996,GO:0008080,GO:0008150,GO:0009987,GO:0016043,GO:0016407,GO:0016410,GO:0016568,GO:0016740,GO:0016746,GO:0016747,GO:0043933,GO:0051276,GO:0071840,GO:0090595
PocGH01_03018400	conserved Plasmodium protein, unknown function	23.1877	0.0967742	1	PocGH01_03018400.1	0	PocGH01_03_v1	374338-377738(+)	373956	378399	complete	NA
PocGH01_08014600	conserved Plasmodium protein, unknown function	27.3136	0.0967742	1	PocGH01_08014600.1	0	PocGH01_08_v1	168475-169545(+)	168081	170288	complete	NA
PocGH01_10011000	conserved Plasmodium protein, unknown function	47.3011	0.0958904	2	CUFF.2519.1	0	PocGH01_10_v1	39237-42408(-)	42497	NA	complete	NA
PocGH01_07038600	NifU-like protein, putative	382.3	0.0957447	2	CUFF.1558.1,PocGH01_07038600.1	0	PocGH01_07_v1	1201324-1202286(-)	1202491	1199479	partial	GO:0003674,GO:0005488,GO:0005506,GO:0008150,GO:0008152,GO:0009058,GO:0016043,GO:0016226,GO:0022607,GO:0031163,GO:0043167,GO:0043169,GO:0044085,GO:0046872,GO:0046914,GO:0051536,GO:0051540,GO:0071840
PocGH01_01016100	conserved Plasmodium protein, unknown function	8.88343	0.0952381	1	CUFF.72.1	1	PocGH01_01_v1	291277-294311(-)	NA	NA	complete	NA
PocGH01_14026600	conserved Plasmodium protein, unknown function	26.7371	0.0952381	3	CUFF.4763.1	3	PocGH01_14_v1	695433-697116(+)	693397	698497	partial	NA
PocGH01_09051600	ABC transporter B family member 3, putative	24.6905	0.0952381	1	CUFF.2477.1	1	PocGH01_09_v1	1754660-1757378(+)	1754302	1757839	partial	GO:0000166,GO:0001882,GO:0001883,GO:0003674,GO:0003824,GO:0005215,GO:0005488,GO:0005524,GO:0005575,GO:0005622,GO:0005623,GO:0005737,GO:0006810,GO:0008150,GO:0009536,GO:0009987,GO:0015399,GO:0015405,GO:0016020,GO:0016021,GO:0016462,GO:0016787,GO:0016817,GO:0016818,GO:0016820,GO:0016887,GO:0017076,GO:0017111,GO:0020011,GO:0022804,GO:0022857,GO:0030554,GO:0031224,GO:0032549,GO:0032550,GO:0032553,GO:…
PocGH01_12024500	conserved Plasmodium protein, unknown function	17.6838	0.0952381	1	CUFF.3490.1	0	PocGH01_12_v1	594148-596190(-)	596533	NA	complete	NA
PocGH01_09035100	GPI-anchor transamidase, putative	33.677	0.0952381	4	CUFF.2299.1,CUFF.2300.1,CUFF.2301.1	0	PocGH01_09_v1	1018499-1019875(+)	1018151	NA	complete	GO:0003674,GO:0003824,GO:0004175,GO:0004197,GO:0006508,GO:0008150,GO:0008152,GO:0008233,GO:0008234,GO:0016787,GO:0019538,GO:0043170,GO:0044238,GO:0070011,GO:0071704
PocGH01_13038800	DIX domain-containing protein, putative	30.9776	0.0952381	3	CUFF.4378.1	2	PocGH01_13_v1	1250534-1251795(+)	1248787	1252050	partial	NA
PocGH01_10021900	EELM2 domain-containing protein, putative	14.1727	0.0945946	0	PocGH01_10021900.1	0	PocGH01_10_v1	472475-476136(+)	NA	477091	partial	GO:0005575,GO:0005622,GO:0005623,GO:0005634,GO:0043226,GO:0043227,GO:0043229,GO:0043231,GO:0044424,GO:0044464
PocGH01_13053200	pentatricopeptide repeat domain-containing protein, putative	71.7119	0.09375	1	PocGH01_13053200.1	0	PocGH01_13_v1	1912880-1914631(-)	1916044	1912328	complete	NA
PocGH01_05014500	dehydrodolichyl diphosphate synthetase, putative	109.049	0.09375	3	CUFF.776.1	2	PocGH01_05_v1	199215-201318(+)	197926	201587	partial	GO:0003674,GO:0003824,GO:0016740,GO:0016765
PocGH01_12025800	1-deoxy-D-xylulose 5-phosphate synthase, putative	5.47232	0.09375	0	PocGH01_12025800.1	0	PocGH01_12_v1	649762-652791(-)	NA	649570	complete	GO:0003674,GO:0003824,GO:0006629,GO:0006720,GO:0006721,GO:0008150,GO:0008152,GO:0008299,GO:0008610,GO:0008661,GO:0009058,GO:0009987,GO:0016114,GO:0016740,GO:0016744,GO:0044237,GO:0044238,GO:0044249,GO:0044255,GO:0044699,GO:0044710,GO:0044711,GO:0044763,GO:0071704,GO:1901576
PocGH01_00017700	conserved Plasmodium protein, unknown function, pseudogene	45.7618	0.09375	0	PocGH01_00017700.1	0	PocGH01_00_v1_contig_8	7275-9177(+)	NA	NA	partial	NA
PocGH01_12046000	splicing factor U2AF large subunit, putative	47.8746	0.0933333	2	CUFF.3724.1,PocGH01_12046000.1	0	PocGH01_12_v1	1433344-1436370(+)	1432818	1436830	partial	GO:0000375,GO:0000377,GO:0000398,GO:0003674,GO:0003676,GO:0003723,GO:0005488,GO:0005575,GO:0005622,GO:0005623,GO:0005634,GO:0005681,GO:0006139,GO:0006396,GO:0006397,GO:0006725,GO:0006807,GO:0008150,GO:0008152,GO:0008380,GO:0009987,GO:0010467,GO:0016070,GO:0016071,GO:0030529,GO:0032991,GO:0034641,GO:0043170,GO:0043226,GO:0043227,GO:0043229,GO:0043231,GO:0044237,GO:0044238,GO:0044260,GO:0044422,GO:…
PocGH01_09052900	protein YIPF6, putative	115.357	0.0933333	3	CUFF.2496.2	3	PocGH01_09_v1	1806770-1808481(+)	1806322	NA	partial	GO:0005575,GO:0016020
PocGH01_12058000	V-type H(+)-translocating pyrophosphatase, putative	86.4912	0.0931677	1	CUFF.3849.1	0	PocGH01_12_v1	1965135-1967288(+)	NA	NA	complete	GO:0003674,GO:0003824,GO:0004427,GO:0005215,GO:0005575,GO:0006810,GO:0006811,GO:0006812,GO:0006818,GO:0008150,GO:0009678,GO:0015399,GO:0015405,GO:0015672,GO:0015992,GO:0016020,GO:0016462,GO:0016787,GO:0016817,GO:0016818,GO:0022804,GO:0022857,GO:0044699,GO:0044765,GO:0051179,GO:0051234,GO:1902578
PocGH01_13030700	diphthamide biosynthesis protein 2, putative	12.6201	0.0930233	0	CUFF.4309.2	0	PocGH01_13_v1	964776-966890(-)	NA	964078	partial	GO:0005575,GO:0005622,GO:0005623,GO:0005737,GO:0006464,GO:0008150,GO:0008152,GO:0009058,GO:0009987,GO:0017182,GO:0017183,GO:0018193,GO:0018202,GO:0019538,GO:0036211,GO:0043170,GO:0043412,GO:0044237,GO:0044238,GO:0044249,GO:0044260,GO:0044267,GO:0044424,GO:0044464,GO:0071704
PocGH01_13034200	conserved Plasmodium protein, unknown function	45.5088	0.0930233	0	CUFF.4339.1	0	PocGH01_13_v1	1106891-1109476(-)	NA	NA	partial	NA
PocGH01_12018500	lipoyl synthase, putative	79.3787	0.0930233	1	PocGH01_12018500.1	0	PocGH01_12_v1	341028-342299(-)	342864	339142	complete	GO:0003674,GO:0003824,GO:0005488,GO:0006082,GO:0006629,GO:0006631,GO:0006633,GO:0006732,GO:0006790,GO:0008150,GO:0008152,GO:0008610,GO:0009058,GO:0009106,GO:0009107,GO:0009108,GO:0009987,GO:0016053,GO:0016740,GO:0016782,GO:0016783,GO:0016874,GO:0016879,GO:0016979,GO:0016992,GO:0018130,GO:0019752,GO:0032787,GO:0043436,GO:0044237,GO:0044238,GO:0044249,GO:0044255,GO:0044272,GO:0044281,GO:0044283,GO:…
PocGH01_01013600	cysteine-rich secretory protein, putative	215.414	0.0921986	3	CUFF.48.1	2	PocGH01_01_v1	197060-198820(-)	199126	196351	complete	NA
PocGH01_11051400	conserved protein, unknown function	101.127	0.0921053	2	CUFF.3277.1	2	PocGH01_11_v1	1746106-1747626(+)	NA	NA	complete	NA
PocGH01_12055100	pyridoxal 5'-phosphate synthase, putative	103.351	0.091954	3	CUFF.3825.2	2	PocGH01_12_v1	1848226-1850175(+)	1847250	1850881	complete	NA
PocGH01_08010800	DnaJ protein, putative	48.7263	0.0916667	2	CUFF.1631.1,CUFF.1632.1	0	PocGH01_08_v1	27014-30889(+)	NA	NA	complete	NA
PocGH01_07043800	Plasmodium exported protein (PHIST), unknown function	225.284	0.0916031	1	CUFF.1619.1	1	PocGH01_07_v1	1379685-1380867(+)	1378693	1382174	complete	NA
PocGH01_14028000	golgi protein 1, putative	53.0645	0.0913462	1	CUFF.4779.1	0	PocGH01_14_v1	759947-763843(+)	NA	NA	complete	NA
PocGH01_08029500	P-type ATPase, putative	6.13688	0.0909091	2	CUFF.1847.1,CUFF.1848.1	0	PocGH01_08_v1	817200-822449(-)	NA	NA	partial	GO:0000166,GO:0003674,GO:0003824,GO:0005215,GO:0005488,GO:0005575,GO:0006810,GO:0006811,GO:0006812,GO:0008150,GO:0008324,GO:0015075,GO:0015399,GO:0015405,GO:0016020,GO:0016021,GO:0016462,GO:0016787,GO:0016817,GO:0016818,GO:0016820,GO:0016887,GO:0017111,GO:0019829,GO:0022804,GO:0022857,GO:0022891,GO:0022892,GO:0031224,GO:0036094,GO:0042623,GO:0042625,GO:0042626,GO:0043167,GO:0043169,GO:0043492,GO:…
PocGH01_11052200	conserved protein, unknown function	26.8559	0.0909091	5	CUFF.3303.1,CUFF.3304.1	3	PocGH01_11_v1	1783960-1784727(-)	1784827	1783094	complete	NA
PocGH01_12051400	DNA-directed RNA polymerase III subunit RPC4, putative	33.1574	0.0909091	2	CUFF.3787.1	0	PocGH01_12_v1	1694454-1695506(-)	1696233	1693504	complete	GO:0000428,GO:0003674,GO:0003676,GO:0003677,GO:0003824,GO:0003899,GO:0005488,GO:0005575,GO:0005622,GO:0005623,GO:0005634,GO:0005654,GO:0005666,GO:0006139,GO:0006351,GO:0006383,GO:0006725,GO:0006807,GO:0008150,GO:0008152,GO:0009058,GO:0009059,GO:0009987,GO:0010467,GO:0016070,GO:0016740,GO:0016772,GO:0016779,GO:0018130,GO:0019438,GO:0030880,GO:0031974,GO:0031981,GO:0032774,GO:0032991,GO:0034062,GO:…
PocGH01_03020000	protein SDA1, putative	17.0766	0.0909091	4	CUFF.450.2,CUFF.451.1	2	PocGH01_03_v1	437555-440538(-)	NA	436713	partial	NA
PocGH01_14044200	thrombospondin-related apical membrane protein, putative	2.7769	0.0909091	1	CUFF.4962.1	0	PocGH01_14_v1	1389496-1390563(-)	NA	NA	complete	NA
PocGH01_13024700	conserved Plasmodium protein, unknown function	7.32936	0.0909091	0	PocGH01_13024700.1	0	PocGH01_13_v1	689868-695348(+)	NA	NA	partial	NA
PocGH01_00058500	PIR protein	16.2358	0.0909091	5	CUFF.7590.2	0	PocGH01_00_v1_contig_78	51410-53053(-)	53284	50411	partial	NA
PocGH01_09030700	pyruvate dehydrogenase E1 component subunit alpha, putative	15.748	0.0909091	1	CUFF.2248.1	0	PocGH01_09_v1	846437-848071(+)	845999	848270	complete	GO:0003674,GO:0003824,GO:0008150,GO:0008152,GO:0016491,GO:0016624,GO:0016903
PocGH01_00032400	PIR protein	20.2614	0.0909091	2	CUFF.6302.1	1	PocGH01_00_v1_contig_29	8316-9812(-)	NA	NA	none	NA
PocGH01_14047400	FbpA domain protein, putative	32.1708	0.0909091	2	CUFF.5007.2	1	PocGH01_14_v1	1540111-1542620(+)	1539787	1543262	complete	NA
PocGH01_11031300	conserved Plasmodium protein, unknown function	7.09506	0.0909091	1	PocGH01_11031300.1	0	PocGH01_11_v1	914207-919450(+)	NA	919849	partial	NA
PocGH01_12041200	conserved Plasmodium protein, unknown function	61.684	0.0909091	2	CUFF.3679.1	0	PocGH01_12_v1	1261560-1261889(+)	NA	1262776	complete	NA
PocGH01_12012100	conserved protein, unknown function	81.453	0.0909091	1	CUFF.3368.1	0	PocGH01_12_v1	86393-87860(+)	85113	90361	partial	NA
PocGH01_00048200	PIR protein	32.6542	0.0909091	2	PocGH01_00048200.1	0	PocGH01_00_v1_contig_58	4671-5925(+)	NA	NA	none	NA
PocGH01_08038300	calcium-dependent protein kinase 3, putative	4.70315	0.0909091	3	CUFF.1947.1,PocGH01_08038300.1	0	PocGH01_08_v1	1202081-1204631(-)	NA	1202037	complete	GO:0000166,GO:0001882,GO:0001883,GO:0003674,GO:0003824,GO:0004672,GO:0005488,GO:0005509,GO:0005524,GO:0006464,GO:0006468,GO:0006793,GO:0006796,GO:0008150,GO:0008152,GO:0009987,GO:0016301,GO:0016310,GO:0016740,GO:0016772,GO:0016773,GO:0017076,GO:0019538,GO:0030554,GO:0032549,GO:0032550,GO:0032553,GO:0032555,GO:0032559,GO:0035639,GO:0036094,GO:0036211,GO:0043167,GO:0043168,GO:0043169,GO:0043170,GO:…
PocGH01_06018300	ATP synthase mitochondrial F1 complex assembly factor 2, putative	59.3864	0.0909091	1	CUFF.1116.1	0	PocGH01_06_v1	383565-384842(-)	385601	383037	complete	GO:0006461,GO:0008150,GO:0016043,GO:0022607,GO:0034622,GO:0043461,GO:0043623,GO:0043933,GO:0044085,GO:0065003,GO:0070071,GO:0070271,GO:0070272,GO:0071822,GO:0071840
PocGH01_07026700	thioredoxin-like protein 1, putative	27.7578	0.0909091	1	PocGH01_07026700.1	0	PocGH01_07_v1	726112-727194(+)	725893	727881	complete	NA
PocGH01_11030300	conserved Plasmodium protein, unknown function	167.628	0.0909091	0	PocGH01_11030300.1	0	PocGH01_11_v1	883423-883767(+)	881960	884878	complete	NA
PocGH01_06021200	RING zinc finger protein, putative	13.3621	0.0909091	1	CUFF.1144.1	0	PocGH01_06_v1	499547-500797(-)	NA	NA	complete	GO:0003674,GO:0005488,GO:0005515,GO:0008270,GO:0043167,GO:0043169,GO:0046872,GO:0046914
PocGH01_14046500	conserved Plasmodium protein, unknown function	9.25631	0.0909091	4	CUFF.4995.1,CUFF.4996.1,CUFF.4997.1	0	PocGH01_14_v1	1497796-1502368(-)	NA	NA	partial	NA
PocGH01_07043000	phosphatidylinositol N-acetylglucosaminyltransferase subunit P, putative	25.1412	0.0909091	3	CUFF.1600.1	2	PocGH01_07_v1	1330937-1331810(+)	1330397	1332393	complete	NA
PocGH01_00086900	PIR protein	29.1164	0.0909091	2	CUFF.5525.1,PocGH01_00086900.1	0	PocGH01_00_v1_contig_125	10800-12100(-)	12589	10196	partial	NA
PocGH01_00022300	PIR protein, pseudogene	88.4042	0.0909091	2	CUFF.5601.1	2	PocGH01_00_v1_contig_14	46938-48898(+)	45024	52760	complete	NA
PocGH01_11038100	conserved Plasmodium protein, unknown function	18.9609	0.0909091	3	CUFF.3157.1,CUFF.3158.1	1	PocGH01_11_v1	1191300-1194669(-)	NA	1191076	complete	NA
PocGH01_00044900	PIR protein	22.1308	0.0909091	2	CUFF.6990.1	1	PocGH01_00_v1_contig_52	12378-13711(-)	NA	12274	partial	NA
PocGH01_07021000	conserved Plasmodium protein, unknown function	5.74331	0.0909091	1	CUFF.1369.1	0	PocGH01_07_v1	502189-505521(+)	NA	NA	complete	NA
PocGH01_03013000	conserved Plasmodium protein, unknown function	21.8151	0.0909091	1	CUFF.384.1	1	PocGH01_03_v1	166728-167932(-)	168681	NA	partial	NA
PocGH01_11013900	conserved Plasmodium protein, unknown function	23.1964	0.0909091	2	CUFF.2900.2	0	PocGH01_11_v1	143319-144428(-)	144475	143281	partial	NA
PocGH01_14012400	PUB domain-containing protein, putative	39.6979	0.0909091	0	PocGH01_14012400.1	0	PocGH01_14_v1	119836-121774(-)	124069	NA	complete	NA
PocGH01_11029900	mitochondrial import inner membrane translocase subunit TIM22, putative	81.5221	0.0909091	4	CUFF.3065.1,CUFF.3066.2	0	PocGH01_11_v1	864761-865309(+)	864390	865332	complete	GO:0003674,GO:0005215,GO:0005575,GO:0005622,GO:0005623,GO:0005737,GO:0005739,GO:0005740,GO:0005743,GO:0006605,GO:0006626,GO:0006810,GO:0006839,GO:0006886,GO:0006996,GO:0007005,GO:0007006,GO:0007007,GO:0008104,GO:0008150,GO:0008320,GO:0008565,GO:0009987,GO:0015031,GO:0015266,GO:0015267,GO:0016020,GO:0016043,GO:0016482,GO:0017038,GO:0019866,GO:0022803,GO:0022857,GO:0022884,GO:0022891,GO:0022892,GO:…
PocGH01_03022700	conserved Plasmodium protein, unknown function	8.39208	0.0909091	0	PocGH01_03022700.1	0	PocGH01_03_v1	577927-578938(+)	NA	580029	complete	NA
PocGH01_14022500	conserved protein, unknown function	61.5186	0.0909091	5	CUFF.4721.4	2	PocGH01_14_v1	535613-536116(-)	536533	534745	complete	NA
PocGH01_12033500	DNA-directed RNA polymerase III subunit RPC1, putative	17.2367	0.0897436	2	CUFF.3578.1,CUFF.3579.1	1	PocGH01_12_v1	909479-915766(+)	NA	916549	complete	GO:0003674,GO:0003676,GO:0003677,GO:0003824,GO:0003899,GO:0005488,GO:0006139,GO:0006351,GO:0006725,GO:0006807,GO:0008150,GO:0008152,GO:0009058,GO:0009059,GO:0009987,GO:0010467,GO:0016070,GO:0016740,GO:0016772,GO:0016779,GO:0018130,GO:0019438,GO:0032774,GO:0034062,GO:0034641,GO:0034645,GO:0034654,GO:0043170,GO:0044237,GO:0044238,GO:0044249,GO:0044260,GO:0044271,GO:0046483,GO:0071704,GO:0090304,GO:…
PocGH01_08042200	conserved protein, unknown function	149.894	0.0897436	1	CUFF.1990.1	0	PocGH01_08_v1	1340941-1341351(+)	1340259	1341979	complete	NA
PocGH01_06027800	conserved protein, unknown function	48.6877	0.0895522	2	CUFF.1214.3	2	PocGH01_06_v1	728871-731780(+)	728190	731989	partial	NA
PocGH01_07022100	major facilitator superfamily-related transporter, putative	46.6885	0.0895522	1	CUFF.1382.1	0	PocGH01_07_v1	550478-551938(+)	549938	553071	complete	GO:0005575,GO:0006810,GO:0008150,GO:0009987,GO:0016020,GO:0016021,GO:0031224,GO:0044425,GO:0044699,GO:0044763,GO:0044765,GO:0051179,GO:0051234,GO:0055085,GO:1902578
PocGH01_07029300	conserved Plasmodium protein, unknown function	206.669	0.0895522	1	CUFF.1453.1	0	PocGH01_07_v1	820814-821614(+)	819947	822647	complete	NA
PocGH01_05029600	conserved Plasmodium protein, unknown function	775.019	0.0894737	1	CUFF.969.1	1	PocGH01_05_v1	843067-843648(+)	842109	843819	partial	NA
PocGH01_05011100	5.8S ribosomal RNA	254.906	0.0892857	1	CUFF.741.1,PocGH01_05011100.1	0	PocGH01_05_v1	51603-51767(-)	NA	NA	complete	NA
PocGH01_11045900	SNARE associated Golgi protein, putative	88.5538	0.0892857	3	CUFF.3234.1,CUFF.3236.1	1	PocGH01_11_v1	1510734-1512132(+)	1508892	1513566	complete	NA
PocGH01_12076900	conserved Plasmodium protein, unknown function	5.40491	0.0886076	0	PocGH01_12076900.1	0	PocGH01_12_v1	2799378-2812995(-)	NA	NA	partial	NA
PocGH01_05015700	translation initiation factor IF-3, putative	311.574	0.0884956	0		0	PocGH01_05_v1	261223-262144(-)	262554	260723	complete	GO:0003674,GO:0005488,GO:0005575,GO:0005622,GO:0005623,GO:0005737,GO:0005739,GO:0006412,GO:0006413,GO:0008150,GO:0008152,GO:0009058,GO:0009059,GO:0009987,GO:0010467,GO:0019538,GO:0034645,GO:0043021,GO:0043022,GO:0043170,GO:0043226,GO:0043227,GO:0043229,GO:0043231,GO:0044237,GO:0044238,GO:0044249,GO:0044260,GO:0044267,GO:0044424,GO:0044444,GO:0044464,GO:0071704,GO:1901576
PocGH01_05016000	conserved Plasmodium protein, unknown function	38.3062	0.0882353	2	CUFF.790.1	0	PocGH01_05_v1	273561-276956(+)	273061	277257	complete	NA
PocGH01_10030000	apical rhoptry neck protein, putative	182.371	0.0882353	1	CUFF.2726.1	0	PocGH01_10_v1	775236-775799(+)	773376	775930	complete	GO:0005575,GO:0005623,GO:0020007,GO:0020008,GO:0044464,GO:0045177,GO:1990225
PocGH01_08013000	U3 small nucleolar RNA-associated protein 25, putative	18.1095	0.0882353	1	CUFF.1657.1	0	PocGH01_08_v1	120742-124128(+)	NA	NA	partial	GO:0005575,GO:0005622,GO:0005623,GO:0005634,GO:0043226,GO:0043227,GO:0043229,GO:0043231,GO:0044424,GO:0044464
PocGH01_08034400	conserved Plasmodium protein, unknown function	63.9624	0.0882353	0	PocGH01_08034400.1	0	PocGH01_08_v1	1057882-1059076(-)	NA	1057794	complete	NA
PocGH01_08025700	conserved Plasmodium protein, unknown function	80.7669	0.0882353	0	PocGH01_08025700.1	0	PocGH01_08_v1	643517-644671(-)	647064	642767	partial	NA
PocGH01_07015700	conserved Plasmodium protein, unknown function	12.1518	0.0882353	1	CUFF.1318.1	1	PocGH01_07_v1	289033-294013(+)	NA	294828	partial	GO:0003674,GO:0005488,GO:0005515
PocGH01_08033200	conserved Plasmodium protein, unknown function	29.9302	0.0882353	2	CUFF.1898.1,CUFF.1900.1	1	PocGH01_08_v1	995920-1003220(-)	1003299	995826	partial	NA
PocGH01_09047900	OTU domain-containing protein, putative	36.5438	0.0882353	0	PocGH01_09047900.1	0	PocGH01_09_v1	1611041-1612700(+)	1609792	1613302	complete	NA
PocGH01_04015200	rhoptry neck protein 6, putative	11.7087	0.0882353	1	CUFF.595.1	1	PocGH01_04_v1	195845-200599(-)	NA	194500	partial	NA
PocGH01_13044300	conserved Plasmodium protein, unknown function	10.5602	0.0882353	2	CUFF.4435.1	0	PocGH01_13_v1	1505964-1509665(+)	1505578	NA	partial	NA
PocGH01_05025900	50S ribosomal protein L10, putative	225.654	0.0879121	2	CUFF.926.1	0	PocGH01_05_v1	663777-664742(+)	663082	665134	complete	GO:0005575,GO:0005622,GO:0005623,GO:0008150,GO:0022613,GO:0042254,GO:0044085,GO:0044464,GO:0071840
PocGH01_12066400	ubiquitin-protein ligase, putative	39.6906	0.0877193	1	CUFF.3937.1	0	PocGH01_12_v1	2326475-2329130(+)	2325885	2329315	complete	NA
PocGH01_09010900	syntaxin, Qa-SNARE family, putative	64.7043	0.0877193	2	CUFF.2050.2	1	PocGH01_09_v1	37225-39297(-)	40489	NA	complete	GO:0003674,GO:0005488,GO:0005515,GO:0005575,GO:0006810,GO:0008150,GO:0016020,GO:0016192,GO:0051179,GO:0051234
PocGH01_00159500	PIR protein, pseudogene	558.902	0.0872483	1	PocGH01_00159500.1	0	PocGH01_00_v1_contig_331	14969-16208(-)	17504	NA	complete	NA
PocGH01_12026100	tryptophan--tRNA ligase, putative	24.7841	0.0869565	1	CUFF.3508.1	0	PocGH01_12_v1	660395-662586(+)	659825	664301	complete	GO:0000166,GO:0001882,GO:0001883,GO:0003674,GO:0003824,GO:0004812,GO:0004830,GO:0005488,GO:0005524,GO:0005575,GO:0005622,GO:0005623,GO:0005737,GO:0005829,GO:0006082,GO:0006139,GO:0006399,GO:0006412,GO:0006418,GO:0006436,GO:0006520,GO:0006725,GO:0006807,GO:0008150,GO:0008152,GO:0009058,GO:0009059,GO:0009987,GO:0010467,GO:0016070,GO:0016874,GO:0016875,GO:0016876,GO:0017076,GO:0019538,GO:0019752,GO:…
PocGH01_09028500	conserved Plasmodium protein, unknown function	30.6935	0.0869565	0	CUFF.2224.1	0	PocGH01_09_v1	728091-729188(+)	727557	NA	complete	NA
PocGH01_07011500	AP-4 complex subunit epsilon, putative	13.1046	0.0869565	0	PocGH01_07011500.1	0	PocGH01_07_v1	88662-93393(-)	93564	88331	complete	GO:0003674,GO:0005488,GO:0005575,GO:0005622,GO:0005623,GO:0005737,GO:0006810,GO:0006886,GO:0008104,GO:0008150,GO:0015031,GO:0016020,GO:0016192,GO:0030117,GO:0030119,GO:0030124,GO:0032991,GO:0033036,GO:0034613,GO:0043234,GO:0044424,GO:0044425,GO:0044444,GO:0044464,GO:0045184,GO:0046907,GO:0048475,GO:0051179,GO:0051234,GO:0051641,GO:0051649,GO:0070727,GO:0071702
PocGH01_13057700	conserved protein, unknown function	116.208	0.0869565	0	CUFF.4585.1	0	PocGH01_13_v1	2081348-2083391(+)	2080471	2085006	complete	NA
PocGH01_14060400	splicing factor 3B subunit 3, putative	33.3989	0.0866142	0	PocGH01_14060400.1	0	PocGH01_14_v1	2178647-2183324(+)	2177201	2184202	complete	GO:0000245,GO:0000375,GO:0000377,GO:0000398,GO:0003674,GO:0003676,GO:0005488,GO:0005515,GO:0005575,GO:0005622,GO:0005623,GO:0005634,GO:0005686,GO:0006139,GO:0006396,GO:0006397,GO:0006725,GO:0006807,GO:0008150,GO:0008152,GO:0008380,GO:0009987,GO:0010467,GO:0016043,GO:0016070,GO:0016071,GO:0022607,GO:0022613,GO:0022618,GO:0030529,GO:0030532,GO:0032991,GO:0034622,GO:0034641,GO:0043170,GO:0043226,GO:…
PocGH01_06016100	conserved Plasmodium protein, unknown function	73.7142	0.0862069	1	CUFF.1088.1,CUFF.1090.1	0	PocGH01_06_v1	286372-287706(-)	288218	NA	complete	NA
PocGH01_10019900	AFG1-like ATPase, putative	64.212	0.0862069	1	PocGH01_10019900.1	0	PocGH01_10_v1	400836-403940(-)	NA	400436	partial	GO:0000166,GO:0001882,GO:0001883,GO:0003674,GO:0005488,GO:0005524,GO:0017076,GO:0030554,GO:0032549,GO:0032550,GO:0032553,GO:0032555,GO:0032559,GO:0035639,GO:0036094,GO:0043167,GO:0043168,GO:0097159,GO:0097367,GO:1901265,GO:1901363
PocGH01_13038700	conserved Plasmodium protein, unknown function	27.5258	0.0862069	0	PocGH01_13038700.1	0	PocGH01_13_v1	1245471-1248335(-)	1248946	1245143	complete	NA
PocGH01_07011600	PH domain-containing protein, putative	97.1038	0.0857143	1	CUFF.1267.1	1	PocGH01_07_v1	95958-96951(+)	95566	99130	complete	NA
PocGH01_11038400	phosphatidylinositol N- acetylglucosaminyltransferase subunit GPI1, putative	19.5758	0.0857143	1	CUFF.3161.1	1	PocGH01_11_v1	1205614-1208946(-)	1210035	1204877	partial	GO:0003674,GO:0003824,GO:0005575,GO:0006464,GO:0006497,GO:0006505,GO:0006506,GO:0006629,GO:0006643,GO:0006644,GO:0006650,GO:0006661,GO:0006664,GO:0006793,GO:0006796,GO:0008150,GO:0008152,GO:0008194,GO:0008375,GO:0008610,GO:0008654,GO:0009058,GO:0009059,GO:0009247,GO:0009987,GO:0016020,GO:0016021,GO:0016740,GO:0016757,GO:0016758,GO:0017176,GO:0019538,GO:0019637,GO:0031224,GO:0034645,GO:0036211,GO:…
PocGH01_13045400	serine/threonine protein phosphatase PP1, putative	396.549	0.0855019	1	CUFF.4449.1	1	PocGH01_13_v1	1560017-1561729(-)	1561858	1559445	complete	GO:0003674,GO:0003824,GO:0016787
PocGH01_11034000	EGF-like membrane protein, putative	258.748	0.0854701	3	CUFF.3108.1	2	PocGH01_11_v1	1027204-1028357(+)	1026059	1028788	complete	GO:0003674,GO:0005488,GO:0005515
PocGH01_07021600	phospholipid or glycerol acyltransferase, putative	17.9391	0.0851064	3	CUFF.1372.1,CUFF.1373.1	1	PocGH01_07_v1	526364-528159(-)	NA	525388	complete	GO:0003674,GO:0003824,GO:0008150,GO:0008152,GO:0016740,GO:0016746
PocGH01_03016300	tRNA N6-adenosine threonylcarbamoyltransferase, putative	50.2564	0.0851064	3	CUFF.415.1	2	PocGH01_03_v1	298780-301456(+)	296961	304379	complete	NA
PocGH01_11021300	high mobility group protein B4, putative	41.4154	0.0851064	4	CUFF.2975.2,CUFF.2976.1	2	PocGH01_11_v1	471594-474210(+)	470606	474635	partial	GO:0003674,GO:0005488,GO:0005515,GO:0046982,GO:0046983
PocGH01_12038100	DEAD box helicase, putative	50.0196	0.0851064	2	CUFF.3639.1,PocGH01_12038100.1	0	PocGH01_12_v1	1119315-1123901(+)	1118387	1124158	partial	GO:0000166,GO:0001882,GO:0001883,GO:0003674,GO:0003676,GO:0003677,GO:0003678,GO:0003824,GO:0004003,GO:0004386,GO:0005488,GO:0005524,GO:0006139,GO:0006725,GO:0006807,GO:0008026,GO:0008094,GO:0008150,GO:0008152,GO:0009987,GO:0016462,GO:0016787,GO:0016817,GO:0016818,GO:0016887,GO:0017076,GO:0017111,GO:0030554,GO:0032549,GO:0032550,GO:0032553,GO:0032555,GO:0032559,GO:0034641,GO:0035639,GO:0036094,GO:…
PocGH01_14067100	conserved protein, unknown function	74.3456	0.0847458	0	PocGH01_14067100.1	0	PocGH01_14_v1	2470415-2471647(+)	NA	NA	complete	NA
PocGH01_08028000	nicotinamidase, putative	115.103	0.0842105	1	CUFF.1833.1	0	PocGH01_08_v1	747346-748686(-)	NA	NA	complete	GO:0003674,GO:0003824,GO:0008150,GO:0008152
PocGH01_11040900	pyridoxal kinase, putative	4.43885	0.0833333	1	PocGH01_11040900.1	0	PocGH01_11_v1	1300011-1301407(-)	NA	NA	complete	NA
PocGH01_05029400	eukaryotic translation initiation factor 3 subunit M, putative	118.795	0.0833333	1	CUFF.964.1	0	PocGH01_05_v1	829333-830637(+)	828871	830996	complete	GO:0003674,GO:0005488,GO:0005515
PocGH01_13033600	ABC transporter G family member 2, putative	15.4507	0.0833333	1	CUFF.4330.1	0	PocGH01_13_v1	1089927-1091924(+)	1089175	1092049	complete	GO:0000166,GO:0001882,GO:0001883,GO:0003674,GO:0003824,GO:0005488,GO:0005524,GO:0005575,GO:0016020,GO:0016462,GO:0016787,GO:0016817,GO:0016818,GO:0016887,GO:0017076,GO:0017111,GO:0030554,GO:0032549,GO:0032550,GO:0032553,GO:0032555,GO:0032559,GO:0035639,GO:0036094,GO:0043167,GO:0043168,GO:0097159,GO:0097367,GO:1901265,GO:1901363
PocGH01_09049700	conserved Plasmodium protein, unknown function	6.96181	0.0833333	0	PocGH01_09049700.1	0	PocGH01_09_v1	1685349-1686200(-)	NA	1684935	complete	NA
PocGH01_00067100	PIR protein	40.146	0.0833333	2	CUFF.7663.1	1	PocGH01_00_v1_contig_89	100239-101514(-)	101837	NA	partial	NA
PocGH01_03020500	cysteine desulfurase, putative	3.68323	0.0833333	0	PocGH01_03020500.1	0	PocGH01_03_v1	453493-455139(+)	NA	455310	complete	GO:0008150,GO:0008152
PocGH01_09052700	kinesin-like protein, putative	10.0687	0.0833333	2	CUFF.2493.2	2	PocGH01_09_v1	1790572-1794119(-)	1795139	1790108	complete	GO:0000166,GO:0001882,GO:0001883,GO:0003674,GO:0003774,GO:0003777,GO:0003824,GO:0005488,GO:0005515,GO:0005524,GO:0006928,GO:0007017,GO:0007018,GO:0008017,GO:0008092,GO:0008150,GO:0009987,GO:0015631,GO:0016462,GO:0016787,GO:0016817,GO:0016818,GO:0017076,GO:0017111,GO:0030554,GO:0032403,GO:0032549,GO:0032550,GO:0032553,GO:0032555,GO:0032559,GO:0035639,GO:0036094,GO:0043167,GO:0043168,GO:0044699,GO:…
PocGH01_09048400	conserved Plasmodium protein, unknown function	53.9678	0.0833333	1	CUFF.2443.1	1	PocGH01_09_v1	1636478-1637666(-)	NA	1635467	complete	NA
PocGH01_11045400	conserved protein, unknown function	34.1037	0.0833333	2	CUFF.3229.1	0	PocGH01_11_v1	1487558-1488814(+)	1487186	1489429	partial	NA
PocGH01_00127200	PIR protein	29.6127	0.0833333	2	CUFF.6050.1	0	PocGH01_00_v1_contig_217	49-1136(+)	NA	NA	complete	NA
PocGH01_00153000	PIR protein	21.0539	0.0833333	1	CUFF.6363.1	0	PocGH01_00_v1_contig_303	1956-3274(-)	NA	NA	none	NA
PocGH01_05016500	nucleoside transporter 2, putative	31.3539	0.0833333	1	PocGH01_05016500.1	0	PocGH01_05_v1	293122-294858(+)	291745	295757	complete	GO:0005575,GO:0005622,GO:0005623,GO:0005737,GO:0005783,GO:0012505,GO:0043226,GO:0043227,GO:0043229,GO:0043231,GO:0044424,GO:0044444,GO:0044464
PocGH01_12060300	mitochondrial ribosomal protein S11 precursor, putative	89.8707	0.0833333	1	CUFF.3877.1	0	PocGH01_12_v1	2068324-2069013(+)	NA	NA	complete	GO:0003674,GO:0003735,GO:0005198,GO:0005575,GO:0005622,GO:0005623,GO:0005737,GO:0005840,GO:0006412,GO:0008150,GO:0008152,GO:0009058,GO:0009059,GO:0009987,GO:0010467,GO:0019538,GO:0030529,GO:0032991,GO:0034645,GO:0043170,GO:0043226,GO:0043228,GO:0043229,GO:0043232,GO:0044237,GO:0044238,GO:0044249,GO:0044260,GO:0044267,GO:0044424,GO:0044444,GO:0044464,GO:0071704,GO:1901576
PocGH01_14028700	conserved Plasmodium protein, unknown function	2.29167	0.0833333	0	PocGH01_14028700.1	0	PocGH01_14_v1	782588-786940(+)	NA	NA	partial	NA
PocGH01_12057800	signal peptide peptidase, putative	133.533	0.0833333	1	CUFF.3848.1	1	PocGH01_12_v1	1957229-1960299(+)	1955529	1960914	complete	GO:0003674,GO:0003824,GO:0004175,GO:0004190,GO:0005575,GO:0008233,GO:0016020,GO:0016021,GO:0016787,GO:0031224,GO:0044425,GO:0070001,GO:0070011
PocGH01_13031000	AP2 domain transcription factor AP2-O3, putative	16.5579	0.0833333	1	CUFF.4313.1	0	PocGH01_13_v1	981639-984170(+)	NA	984539	complete	GO:0001071,GO:0003674,GO:0003700,GO:0006355,GO:0008150,GO:0009889,GO:0010468,GO:0010556,GO:0019219,GO:0019222,GO:0031323,GO:0031326,GO:0050789,GO:0050794,GO:0051171,GO:0051252,GO:0060255,GO:0065007,GO:0080090,GO:2000112,GO:2001141
PocGH01_10010300	conserved Plasmodium protein, unknown function	47.7645	0.0833333	1	CUFF.2513.1	0	PocGH01_10_v1	8824-10316(-)	NA	8205	complete	NA
PocGH01_13054600	conserved Plasmodium protein, unknown function	12.0869	0.0833333	1	PocGH01_13054600.1	0	PocGH01_13_v1	1971234-1974657(-)	1975144	1970732	partial	NA
PocGH01_00018500	PIR protein	37.2954	0.0833333	4	CUFF.7691.1	4	PocGH01_00_v1_contig_9	27068-28061(+)	26406	29074	complete	NA
PocGH01_00115600	PIR protein	24.8051	0.0833333	2	CUFF.5876.1,CUFF.5877.1	1	PocGH01_00_v1_contig_188	10692-11979(-)	12236	9868	complete	NA
PocGH01_03010800	ubiquitin specific protease, putative	38.5998	0.0833333	2	CUFF.352.1,PocGH01_03010700.1	0	PocGH01_03_v1	29287-30435(+)	28489	NA	complete	GO:0003674,GO:0003824,GO:0006464,GO:0006508,GO:0006511,GO:0008150,GO:0008152,GO:0009056,GO:0009057,GO:0009987,GO:0016579,GO:0016787,GO:0019538,GO:0019941,GO:0030163,GO:0036211,GO:0036459,GO:0043170,GO:0043412,GO:0043632,GO:0044237,GO:0044238,GO:0044248,GO:0044257,GO:0044260,GO:0044265,GO:0044267,GO:0051603,GO:0070646,GO:0070647,GO:0071704,GO:1901575
PocGH01_12014300	conserved Plasmodium protein, unknown function	82.7559	0.0833333	0	CUFF.3389.2	0	PocGH01_12_v1	164215-164574(+)	163359	165452	complete	NA
PocGH01_04026100	protein MAK16, putative	13.3856	0.0833333	1	CUFF.715.1	0	PocGH01_04_v1	636416-637976(+)	635580	638799	partial	NA
PocGH01_00105300	PIR protein	14.776	0.0833333	3	CUFF.5745.2	2	PocGH01_00_v1_contig_164	10159-13488(+)	NA	NA	partial	NA
PocGH01_08011900	conserved Plasmodium protein, unknown function	42.2921	0.0833333	0	PocGH01_08011900.1	0	PocGH01_08_v1	75488-76405(+)	75308	77321	complete	NA
PocGH01_02016000	conserved protein, unknown function	16.7432	0.0833333	2	CUFF.253.1,PocGH01_02016000.1	0	PocGH01_02_v1	223540-225576(+)	NA	NA	complete	NA
PocGH01_12053900	apicoplast ribosomal protein S10, putative	35.3449	0.0833333	2	CUFF.3811.1,CUFF.3812.1	1	PocGH01_12_v1	1811644-1813058(-)	1814274	1810641	complete	NA
PocGH01_12062000	conserved protein, unknown function	128.696	0.0833333	0	PocGH01_12062000.1	0	PocGH01_12_v1	2137724-2138407(+)	NA	NA	complete	NA
PocGH01_12019100	aminomethyltransferase, putative	14.3487	0.0833333	1	CUFF.3441.1	0	PocGH01_12_v1	371137-373776(-)	374347	370780	complete	GO:0003674,GO:0003824,GO:0004047,GO:0005575,GO:0005622,GO:0005623,GO:0005737,GO:0006082,GO:0006520,GO:0006544,GO:0006546,GO:0006807,GO:0008150,GO:0008152,GO:0008168,GO:0009056,GO:0009063,GO:0009069,GO:0009071,GO:0009987,GO:0016054,GO:0016740,GO:0016741,GO:0019752,GO:0043436,GO:0044237,GO:0044238,GO:0044248,GO:0044281,GO:0044282,GO:0044424,GO:0044464,GO:0044699,GO:0044710,GO:0044712,GO:0044763,GO:…
PocGH01_05019700	conserved protein, unknown function	60.2542	0.0833333	1	CUFF.832.1	0	PocGH01_05_v1	403253-403912(-)	NA	NA	complete	NA
PocGH01_03011700	conserved Plasmodium protein, unknown function	29.9311	0.0821918	2	CUFF.367.2	1	PocGH01_03_v1	84437-87922(-)	NA	83960	partial	GO:0006810,GO:0008150,GO:0046907,GO:0051179,GO:0051234,GO:0051641,GO:0051649
PocGH01_14035700	RNA-binding protein, putative	22.873	0.0821918	3	CUFF.4866.1,CUFF.4869.2	1	PocGH01_14_v1	1063640-1068295(-)	1069182	1062122	partial	GO:0003674,GO:0003676,GO:0003723,GO:0005488,GO:0097159,GO:1901363
PocGH01_02011100	P-loop containing nucleoside triphosphate hydrolase, putative	15.499	0.0816327	0	PocGH01_02011100.1	0	PocGH01_02_v1	42539-45991(+)	42052	46819	complete	GO:0000166,GO:0001882,GO:0001883,GO:0003674,GO:0005488,GO:0005524,GO:0017076,GO:0030554,GO:0032549,GO:0032550,GO:0032553,GO:0032555,GO:0032559,GO:0035639,GO:0036094,GO:0043167,GO:0043168,GO:0097159,GO:0097367,GO:1901265,GO:1901363
PocGH01_12026200	nuclear movement protein, putative	126.522	0.0816327	2	CUFF.3509.1	0	PocGH01_12_v1	663109-664182(-)	665331	661066	complete	NA
PocGH01_08039800	activator of Hsp90 ATPase, putative	68.9939	0.0810811	1	CUFF.1959.1	0	PocGH01_08_v1	1256282-1257086(-)	1257513	1254796	complete	GO:0006950,GO:0008150,GO:0050896
PocGH01_13046100	conserved Plasmodium protein, unknown function	6.91731	0.0810811	3	CUFF.4467.1	3	PocGH01_13_v1	1592033-1597820(+)	NA	1597929	partial	NA
PocGH01_12061700	conserved Plasmodium protein, unknown function	4.94753	0.0810811	1	CUFF.3891.1	1	PocGH01_12_v1	2123122-2130287(-)	NA	NA	complete	NA
PocGH01_04026200	conserved Plasmodium protein, unknown function	48.2901	0.0810811	2	CUFF.716.1	0	PocGH01_04_v1	638790-640316(-)	641276	638072	complete	NA
PocGH01_08031900	formate-nitrite transporter, putative	33.3738	0.0806452	3	CUFF.1887.1,CUFF.1888.1	1	PocGH01_08_v1	952753-954089(+)	952408	954698	complete	GO:0003674,GO:0005215,GO:0005575,GO:0006810,GO:0008150,GO:0016020,GO:0051179,GO:0051234
PocGH01_05024200	trafficking protein particle complex subunit 2-like protein, putative	214.668	0.0804598	1	CUFF.903.1	1	PocGH01_05_v1	613415-614285(-)	615716	612831	partial	GO:0005575,GO:0005622,GO:0005623,GO:0006810,GO:0006888,GO:0008150,GO:0016192,GO:0016482,GO:0044464,GO:0044699,GO:0044765,GO:0046907,GO:0048193,GO:0051179,GO:0051234,GO:0051641,GO:0051649,GO:1902578,GO:1902582
PocGH01_11014100	nucleoside diphosphate kinase, putative	152.181	0.08	3	CUFF.2903.1	0	PocGH01_11_v1	150172-150621(-)	151494	149603	complete	GO:0000166,GO:0001882,GO:0001883,GO:0003674,GO:0003824,GO:0004550,GO:0005488,GO:0005524,GO:0006139,GO:0006163,GO:0006164,GO:0006165,GO:0006183,GO:0006213,GO:0006220,GO:0006221,GO:0006228,GO:0006241,GO:0006725,GO:0006753,GO:0006793,GO:0006796,GO:0006807,GO:0008150,GO:0008152,GO:0009058,GO:0009116,GO:0009117,GO:0009119,GO:0009132,GO:0009141,GO:0009142,GO:0009144,GO:0009145,GO:0009147,GO:0009148,GO:…
PocGH01_06017700	RAP protein, putative	28.0975	0.08	3	CUFF.1104.1	2	PocGH01_06_v1	354225-356407(-)	356534	NA	complete	NA
PocGH01_05011700	prohibitin 1, putative	65.8393	0.08	0	PocGH01_05011700.1	0	PocGH01_05_v1	85045-85863(-)	86834	84141	complete	GO:0005575,GO:0016020
PocGH01_09037700	conserved Plasmodium protein, unknown function	152.931	0.08	1	CUFF.2326.1	0	PocGH01_09_v1	1110396-1111823(-)	1112326	1109957	complete	NA
PocGH01_09019000	conserved Plasmodium protein, unknown function	6.84964	0.08	3	CUFF.2133.3,CUFF.2134.1	1	PocGH01_09_v1	348460-352651(+)	NA	353308	complete	GO:0003674,GO:0005488
PocGH01_14035900	conserved Plasmodium protein, unknown function	30.0074	0.08	1	PocGH01_14035900.1	0	PocGH01_14_v1	1071784-1075341(-)	NA	NA	complete	NA
PocGH01_11021400	riboflavin kinase, putative	28.4401	0.08	2	CUFF.2977.1	0	PocGH01_11_v1	475021-477153(+)	474713	NA	complete	GO:0003674,GO:0003824,GO:0006766,GO:0006767,GO:0006771,GO:0006807,GO:0008150,GO:0008152,GO:0008531,GO:0009058,GO:0009110,GO:0009231,GO:0009987,GO:0016301,GO:0016740,GO:0016772,GO:0016773,GO:0018130,GO:0034641,GO:0042364,GO:0042726,GO:0042727,GO:0044237,GO:0044249,GO:0044271,GO:0044281,GO:0044283,GO:0044699,GO:0044710,GO:0044711,GO:0044763,GO:0046483,GO:0071704,GO:1901360,GO:1901362,GO:1901564,GO:…
PocGH01_11044300	cytoplasmic tRNA 2-thiolation protein 1, putative	27.782	0.08	2	CUFF.3219.1	0	PocGH01_11_v1	1444770-1446050(+)	1444584	1447557	complete	GO:0000049,GO:0002097,GO:0002098,GO:0003674,GO:0003676,GO:0003723,GO:0005488,GO:0006139,GO:0006396,GO:0006399,GO:0006400,GO:0006725,GO:0006807,GO:0008033,GO:0008150,GO:0008152,GO:0009451,GO:0009987,GO:0010467,GO:0016070,GO:0034227,GO:0034470,GO:0034641,GO:0034660,GO:0043170,GO:0043412,GO:0044237,GO:0044238,GO:0044260,GO:0046483,GO:0071704,GO:0090304,GO:0097159,GO:1901360,GO:1901363
PocGH01_08032300	conserved Plasmodium protein, unknown function	11.7145	0.0793651	1	CUFF.1892.1	1	PocGH01_08_v1	966085-972137(+)	NA	NA	complete	NA
PocGH01_08034900	conserved Plasmodium protein, unknown function	23.9277	0.0793651	3	CUFF.1916.2	3	PocGH01_08_v1	1068170-1071893(+)	1067904	1072329	partial	NA
PocGH01_11016900	IGPS-domain-containing protein, putative	18.1252	0.0789474	2	CUFF.2931.1,PocGH01_11016900.1	0	PocGH01_11_v1	258734-260875(-)	261384	258398	complete	GO:0003674,GO:0003824,GO:0004425,GO:0008150,GO:0008152,GO:0016829,GO:0016830,GO:0016831
PocGH01_12038000	conserved Plasmodium protein, unknown function	25.1217	0.0789474	1	PocGH01_12038000.1	0	PocGH01_12_v1	1115250-1118576(-)	1119107	NA	complete	NA
PocGH01_13013500	conserved Plasmodium protein, unknown function	28.4555	0.0789474	1	CUFF.4110.1	0	PocGH01_13_v1	159971-162514(-)	162835	159885	complete	NA
PocGH01_07014200	leucine-rich repeat protein, putative	139.005	0.0789474	2	CUFF.1304.1	0	PocGH01_07_v1	240271-241458(-)	242132	239405	complete	GO:0003674,GO:0005488,GO:0005515
PocGH01_14048900	nucleus export protein BRR6, putative	188.118	0.0786517	2	CUFF.5024.1	0	PocGH01_14_v1	1625164-1626531(+)	1624950	1627240	complete	GO:0005575,GO:0005622,GO:0005623,GO:0005634,GO:0005635,GO:0006403,GO:0006405,GO:0006406,GO:0006611,GO:0006810,GO:0006886,GO:0006913,GO:0006996,GO:0006997,GO:0006998,GO:0008104,GO:0008150,GO:0008152,GO:0009987,GO:0010256,GO:0010467,GO:0012505,GO:0015031,GO:0015931,GO:0016020,GO:0016043,GO:0016482,GO:0031090,GO:0031965,GO:0031967,GO:0031975,GO:0033036,GO:0034613,GO:0042592,GO:0043170,GO:0043226,GO:…
PocGH01_08037200	valine--tRNA ligase, putative	40.7001	0.0784314	1	CUFF.1939.1	0	PocGH01_08_v1	1150880-1154741(-)	1156426	NA	complete	GO:0000166,GO:0001882,GO:0001883,GO:0003674,GO:0003824,GO:0004812,GO:0004832,GO:0005488,GO:0005524,GO:0006082,GO:0006139,GO:0006399,GO:0006412,GO:0006418,GO:0006438,GO:0006520,GO:0006725,GO:0006807,GO:0008150,GO:0008152,GO:0009058,GO:0009059,GO:0009987,GO:0010467,GO:0016070,GO:0016874,GO:0016875,GO:0016876,GO:0017076,GO:0019538,GO:0019752,GO:0030554,GO:0032549,GO:0032550,GO:0032553,GO:0032555,GO:…
PocGH01_12022400	ras-related protein Rab-11B, putative	135.618	0.0784314	2	CUFF.3473.1,PocGH01_12022400.1	0	PocGH01_12_v1	518888-520215(+)	518142	520884	complete	GO:0000166,GO:0001882,GO:0001883,GO:0003674,GO:0003824,GO:0003924,GO:0005488,GO:0005525,GO:0005575,GO:0005622,GO:0005623,GO:0006139,GO:0006152,GO:0006163,GO:0006184,GO:0006195,GO:0006725,GO:0006753,GO:0006793,GO:0006796,GO:0006807,GO:0006810,GO:0006886,GO:0006913,GO:0007154,GO:0007165,GO:0007264,GO:0008104,GO:0008150,GO:0008152,GO:0009056,GO:0009116,GO:0009117,GO:0009119,GO:0009141,GO:0009143,GO:…
PocGH01_12074500	stromal-processing peptidase, putative	7.33009	0.0784314	1	CUFF.4017.1	1	PocGH01_12_v1	2680737-2688313(-)	2689551	NA	complete	GO:0003674,GO:0003824,GO:0005488,GO:0043167,GO:0043169,GO:0046872
PocGH01_02017600	ubiquitin carboxyl-terminal hydrolase 1, putative	9.27072	0.0782609	2	CUFF.271.2	0	PocGH01_02_v1	280826-291629(-)	NA	NA	partial	GO:0003674,GO:0003824,GO:0006464,GO:0006508,GO:0006511,GO:0008150,GO:0008152,GO:0009056,GO:0009057,GO:0009987,GO:0016579,GO:0016787,GO:0019538,GO:0019941,GO:0030163,GO:0036211,GO:0036459,GO:0043170,GO:0043412,GO:0043632,GO:0044237,GO:0044238,GO:0044248,GO:0044257,GO:0044260,GO:0044265,GO:0044267,GO:0051603,GO:0070646,GO:0070647,GO:0071704,GO:1901575
PocGH01_13033900	protein arginine N-methyltransferase 1, putative	99.8191	0.078125	3	CUFF.4333.1,CUFF.4334.2	0	PocGH01_13_v1	1097872-1099077(+)	1096294	1099841	complete	GO:0003674,GO:0003824,GO:0006464,GO:0006479,GO:0008150,GO:0008152,GO:0008168,GO:0008213,GO:0009987,GO:0016740,GO:0016741,GO:0019538,GO:0032259,GO:0036211,GO:0043170,GO:0043412,GO:0043414,GO:0044237,GO:0044238,GO:0044260,GO:0044267,GO:0071704
PocGH01_04027000	conserved Plasmodium protein, unknown function	205.192	0.078125	1	CUFF.721.1	1	PocGH01_04_v1	669639-670655(+)	668466	671226	complete	NA
PocGH01_11021200	exosome complex exonuclease RRP44, putative	27.3093	0.0779221	1	CUFF.2973.1	0	PocGH01_11_v1	467535-470555(-)	471302	NA	complete	NA
PocGH01_00074200	PIR protein	24.2273	0.0769231	4	CUFF.5389.2	3	PocGH01_00_v1_contig_100	137305-138517(-)	NA	NA	none	NA
PocGH01_04025600	conserved Plasmodium protein, unknown function	15.4441	0.0769231	4	CUFF.708.1,CUFF.710.1,PocGH01_04025600.1	1	PocGH01_04_v1	611967-613703(-)	NA	NA	partial	NA
PocGH01_06022100	conserved Plasmodium protein, unknown function	4.42523	0.0769231	2	PocGH01_06022100.1	1	PocGH01_06_v1	530162-534700(+)	NA	535165	complete	NA
PocGH01_02019100	seipin domain-containing protein, putative	20.514	0.0769231	4	CUFF.290.2	0	PocGH01_02_v1	354300-356231(+)	353882	NA	partial	GO:0008150,GO:0010876,GO:0019915,GO:0033036,GO:0051179,GO:0051235,GO:0065007,GO:0065008
PocGH01_01018800	protein transport protein USE1, putative	25.2459	0.0769231	0	CUFF.100.1	0	PocGH01_01_v1	411958-413073(-)	413728	411854	partial	NA
PocGH01_13011900	conserved Plasmodium protein, unknown function	36.6481	0.0769231	1	CUFF.4094.1	0	PocGH01_13_v1	79890-80621(-)	80778	78958	complete	NA
PocGH01_05017900	conserved Plasmodium protein, unknown function	19.9661	0.0769231	1	CUFF.811.1	0	PocGH01_05_v1	348280-351162(+)	347718	351401	complete	NA
PocGH01_01019500	regulator of chromosome condensation, putative	28.7661	0.0769231	1	CUFF.109.1	0	PocGH01_01_v1	435752-437902(+)	433956	438655	complete	NA
PocGH01_13014400	sexual stage-specific protein G37, putative	15.9388	0.0769231	2	CUFF.4124.1,CUFF.4125.1	0	PocGH01_13_v1	194426-197326(-)	NA	192476	complete	NA
PocGH01_14063400	ubiquitin-like modifier HUB1, putative	169.202	0.0769231	3	CUFF.5192.3	3	PocGH01_14_v1	2301268-2301655(+)	NA	NA	complete	GO:0000375,GO:0000377,GO:0000398,GO:0003674,GO:0005488,GO:0005515,GO:0006139,GO:0006396,GO:0006397,GO:0006725,GO:0006807,GO:0008150,GO:0008152,GO:0008380,GO:0009987,GO:0010467,GO:0016070,GO:0016071,GO:0034641,GO:0043170,GO:0044237,GO:0044238,GO:0044260,GO:0046483,GO:0071704,GO:0090304,GO:1901360
PocGH01_12042100	DNA-directed RNA polymerase, alpha subunit, putative	80.9881	0.0769231	1	CUFF.3688.1	0	PocGH01_12_v1	1289496-1291817(-)	1292357	1289262	complete	GO:0003674,GO:0003824,GO:0003899,GO:0005488,GO:0005515,GO:0006139,GO:0006351,GO:0006725,GO:0006807,GO:0008150,GO:0008152,GO:0009058,GO:0009059,GO:0009987,GO:0010467,GO:0016070,GO:0016740,GO:0016772,GO:0016779,GO:0018130,GO:0019438,GO:0032774,GO:0034062,GO:0034641,GO:0034645,GO:0034654,GO:0043170,GO:0044237,GO:0044238,GO:0044249,GO:0044260,GO:0044271,GO:0046483,GO:0046983,GO:0071704,GO:0090304,GO:…
PocGH01_06021400	nucleolar preribosomal assembly protein, putative	14.3438	0.0769231	1	PocGH01_06021400.1	0	PocGH01_06_v1	504753-505814(+)	NA	506307	complete	NA
PocGH01_11049500	RING zinc finger protein, putative	32.3568	0.0769231	1	CUFF.3271.1	0	PocGH01_11_v1	1661360-1662963(+)	1660901	1663498	partial	GO:0003674,GO:0005488,GO:0005515,GO:0008270,GO:0043167,GO:0043169,GO:0046872,GO:0046914
PocGH01_10012500	thioredoxin-like protein, putative	22.6811	0.0769231	1	PocGH01_10012500.1	0	PocGH01_10_v1	103784-104520(+)	103036	105428	complete	NA
PocGH01_08037600	conserved Plasmodium protein, unknown function	55.5564	0.0769231	1	CUFF.1941.1,CUFF.1942.1	0	PocGH01_08_v1	1164959-1165288(-)	NA	NA	complete	NA
PocGH01_14072300	conserved Plasmodium protein, unknown function	31.7507	0.0769231	1	PocGH01_14072300.1	0	PocGH01_14_v1	2650698-2651699(-)	2651960	NA	complete	NA
PocGH01_06019200	conserved Plasmodium protein, unknown function	31.9215	0.0769231	0	PocGH01_06019200.1	0	PocGH01_06_v1	428750-429885(+)	428152	430160	complete	NA
PocGH01_05030200	conserved Plasmodium protein, unknown function	15.1026	0.0769231	2	CUFF.975.1	2	PocGH01_05_v1	862557-865332(+)	862345	865787	partial	NA
PocGH01_05023200	rhoptry neck protein 5, putative	1.25547	0.0769231	1	CUFF.894.1	0	PocGH01_05_v1	567613-575343(+)	NA	576162	partial	NA
PocGH01_05028900	conserved Plasmodium protein, unknown function	13.4178	0.0769231	2	CUFF.957.1	2	PocGH01_05_v1	795702-798062(+)	NA	NA	complete	NA
PocGH01_06012900	tRNA methyltransferase, putative	3.45302	0.0769231	0	PocGH01_06012900.1	0	PocGH01_06_v1	123285-126212(-)	NA	NA	partial	GO:0003674,GO:0003824,GO:0005575,GO:0005622,GO:0005623,GO:0005737,GO:0006139,GO:0006396,GO:0006399,GO:0006725,GO:0006807,GO:0008033,GO:0008150,GO:0008152,GO:0009987,GO:0010467,GO:0016070,GO:0016740,GO:0034470,GO:0034641,GO:0034660,GO:0043170,GO:0044237,GO:0044238,GO:0044260,GO:0044424,GO:0044464,GO:0046483,GO:0071704,GO:0090304,GO:1901360
PocGH01_12016000	DNA topoisomerase 3, putative	39.761	0.0769231	0	PocGH01_12016000.1	0	PocGH01_12_v1	236443-238422(-)	239013	235419	complete	GO:0003674,GO:0003676,GO:0003677,GO:0003824,GO:0003916,GO:0005488,GO:0006139,GO:0006259,GO:0006265,GO:0006725,GO:0006807,GO:0008150,GO:0008152,GO:0009987,GO:0016853,GO:0034641,GO:0043170,GO:0044237,GO:0044238,GO:0044260,GO:0046483,GO:0071103,GO:0071704,GO:0090304,GO:0097159,GO:1901360,GO:1901363
PocGH01_09010400	actin-like protein, putative	40.6873	0.0769231	2	CUFF.2044.1,CUFF.2046.1	0	PocGH01_09_v1	13848-15275(+)	12816	NA	complete	NA
PocGH01_07037800	merozoite surface protein 1 paralog, putative	1.38816	0.0769231	1	CUFF.1548.1,CUFF.1549.1	0	PocGH01_07_v1	1144375-1149618(+)	NA	1149839	complete	NA
PocGH01_13022800	conserved Plasmodium protein, unknown function	10.6426	0.0769231	1	CUFF.4218.1	0	PocGH01_13_v1	605455-606252(-)	NA	605045	complete	NA
PocGH01_14018000	conserved Plasmodium protein, unknown function	50.5523	0.0769231	1	PocGH01_14018000.1	0	PocGH01_14_v1	359845-360468(+)	359773	361135	complete	NA
PocGH01_00215100	PIR protein	36.8662	0.0769231	1	PocGH01_00215100.1	0	PocGH01_00_v1_contig_600	18178-19391(-)	NA	NA	partial	NA
PocGH01_07018100	SNARE protein, putative	4.70442	0.0769231	1	CUFF.1345.1	0	PocGH01_07_v1	401575-403236(+)	NA	NA	partial	GO:0005575,GO:0005622,GO:0005623,GO:0005737,GO:0005794,GO:0005829,GO:0006810,GO:0008150,GO:0012505,GO:0016020,GO:0016021,GO:0016192,GO:0031224,GO:0043226,GO:0043227,GO:0043229,GO:0043231,GO:0044424,GO:0044425,GO:0044444,GO:0044464,GO:0051179,GO:0051234
PocGH01_10018500	heptatricopeptide repeat-containing protein, putative	12.7571	0.0769231	1	PocGH01_10018500.1	0	PocGH01_10_v1	315550-318698(-)	320103	NA	complete	NA
PocGH01_13046200	conserved Plasmodium protein, unknown function	22.1809	0.0769231	1	PocGH01_13046200.1	0	PocGH01_13_v1	1598011-1600125(-)	NA	1597795	complete	NA
PocGH01_14039000	succinate dehydrogenase [ubiquinone] iron-sulfur subunit, mitochondrial, putative	32.3194	0.0769231	1	PocGH01_14039000.1	0	PocGH01_14_v1	1233187-1234137(+)	1232645	1234402	complete	GO:0003674,GO:0003824,GO:0005488,GO:0006091,GO:0006099,GO:0008150,GO:0008152,GO:0009055,GO:0009060,GO:0009987,GO:0015980,GO:0016491,GO:0044237,GO:0044238,GO:0044699,GO:0044710,GO:0044763,GO:0045333,GO:0051536,GO:0051537,GO:0051540,GO:0055114
PocGH01_00100700	PIR protein	29.9638	0.0769231	2	CUFF.5676.1	1	PocGH01_00_v1_contig_154	7641-9822(+)	NA	NA	partial	NA
PocGH01_00119400	PIR protein, pseudogene	35.9225	0.0769231	1	CUFF.5919.1	1	PocGH01_00_v1_contig_196	3289-4335(+)	NA	NA	complete	NA
PocGH01_11036200	conserved Plasmodium protein, unknown function	43.0785	0.0769231	2	CUFF.3143.1,PocGH01_11036200.1	0	PocGH01_11_v1	1123344-1127336(+)	NA	1127981	complete	NA
PocGH01_13022600	succinyl-CoA ligase, putative	69.3909	0.076087	0	PocGH01_13022600.1	0	PocGH01_13_v1	598702-601617(+)	598127	602068	complete	GO:0003674,GO:0005488,GO:0048037
PocGH01_11051900	glyoxalase I-like protein GILP, putative	128.317	0.0759494	2	CUFF.3298.1	2	PocGH01_11_v1	1763286-1764843(+)	1763012	1766757	complete	NA
PocGH01_09023200	conserved Plasmodium protein, unknown function	39.337	0.0757576	2	CUFF.2177.1	1	PocGH01_09_v1	518657-522902(-)	523643	NA	partial	NA
PocGH01_13054200	DNA mismatch repair protein, putative	19.2328	0.0757576	1	PocGH01_13054200.1	1	PocGH01_13_v1	1955206-1960546(+)	1954848	1962268	complete	GO:0000166,GO:0001882,GO:0001883,GO:0003674,GO:0003676,GO:0003677,GO:0003690,GO:0005488,GO:0005524,GO:0006139,GO:0006259,GO:0006281,GO:0006298,GO:0006725,GO:0006807,GO:0006950,GO:0006974,GO:0008150,GO:0008152,GO:0009987,GO:0017076,GO:0030554,GO:0030983,GO:0032549,GO:0032550,GO:0032553,GO:0032555,GO:0032559,GO:0033554,GO:0034641,GO:0035639,GO:0036094,GO:0043167,GO:0043168,GO:0043170,GO:0043566,GO:…
PocGH01_04017800	peptide chain release factor subunit 1, putative	41.309	0.0754717	1	CUFF.622.1	1	PocGH01_04_v1	303862-305571(-)	305682	303086	complete	GO:0003674,GO:0003676,GO:0003723,GO:0003747,GO:0005488,GO:0005575,GO:0005622,GO:0005623,GO:0005737,GO:0006412,GO:0006415,GO:0008079,GO:0008135,GO:0008150,GO:0008152,GO:0009058,GO:0009059,GO:0009987,GO:0010467,GO:0016043,GO:0016149,GO:0018444,GO:0019538,GO:0022411,GO:0032984,GO:0032991,GO:0034645,GO:0043170,GO:0043234,GO:0043241,GO:0043624,GO:0043933,GO:0044237,GO:0044238,GO:0044249,GO:0044260,GO:…
PocGH01_14051300	conserved Plasmodium protein, unknown function	28.0793	0.0754717	2	CUFF.5029.2	2	PocGH01_14_v1	1730673-1733855(-)	1734068	1728026	complete	NA
PocGH01_10040600	conserved protein, unknown function	128.6	0.0754717	2	CUFF.2846.2	1	PocGH01_10_v1	1255191-1256602(+)	1254391	1257035	complete	NA
PocGH01_12072100	conserved Plasmodium protein, unknown function	11.4997	0.075	1	PocGH01_12072100.1	0	PocGH01_12_v1	2568462-2577124(-)	NA	2567676	partial	NA
PocGH01_07041600	conserved Plasmodium protein, unknown function	48.6741	0.075	3	CUFF.1586.2	2	PocGH01_07_v1	1294462-1295735(-)	1296762	1292550	complete	NA
PocGH01_07024900	conserved protein, unknown function	78.7041	0.0746269	3	CUFF.1408.1	0	PocGH01_07_v1	653571-655574(+)	NA	655993	complete	NA
PocGH01_10011800	RING zinc finger protein, putative	55.3315	0.0746269	1	CUFF.2529.1	1	PocGH01_10_v1	72936-74370(+)	71491	74929	complete	GO:0003674,GO:0005488,GO:0005515,GO:0008270,GO:0043167,GO:0043169,GO:0046872,GO:0046914
PocGH01_13025100	conserved protein, unknown function	25.9089	0.0740741	2	CUFF.4243.2	2	PocGH01_13_v1	712302-713992(-)	715484	710876	complete	NA
PocGH01_02013600	conserved protein, unknown function	69.3063	0.0740741	0	PocGH01_02013600.1	0	PocGH01_02_v1	122031-124084(+)	120932	124559	partial	NA
PocGH01_02022100	1-cys peroxiredoxin, putative	78.0049	0.0740741	1	CUFF.321.1	1	PocGH01_02_v1	500844-501714(+)	499963	501945	complete	GO:0003674,GO:0003824,GO:0005575,GO:0005622,GO:0005623,GO:0005737,GO:0005829,GO:0009536,GO:0016491,GO:0020011,GO:0043226,GO:0043227,GO:0043229,GO:0043231,GO:0044424,GO:0044444,GO:0044464
PocGH01_09049400	DNA-directed RNA polymerases I and III subunit RPAC1, putative	82.225	0.0740741	2	CUFF.2452.1,PocGH01_09049400.1	0	PocGH01_09_v1	1675423-1676427(-)	1676995	1674697	complete	GO:0003674,GO:0003824,GO:0003899,GO:0005488,GO:0005515,GO:0006139,GO:0006351,GO:0006725,GO:0006807,GO:0008150,GO:0008152,GO:0009058,GO:0009059,GO:0009987,GO:0010467,GO:0016070,GO:0016740,GO:0016772,GO:0016779,GO:0018130,GO:0019438,GO:0032774,GO:0034062,GO:0034641,GO:0034645,GO:0034654,GO:0043170,GO:0044237,GO:0044238,GO:0044249,GO:0044260,GO:0044271,GO:0046483,GO:0046983,GO:0071704,GO:0090304,GO:…
PocGH01_12042300	conserved Plasmodium protein, unknown function	145.623	0.0740741	2	CUFF.3691.1	1	PocGH01_12_v1	1296191-1297187(+)	1295513	1298818	complete	NA
PocGH01_13057500	pseudouridine synthase, putative	17.1657	0.0740741	0	PocGH01_13057500.1	0	PocGH01_13_v1	2073025-2075325(-)	NA	2072323	complete	GO:0001522,GO:0003674,GO:0003676,GO:0003723,GO:0003824,GO:0005488,GO:0006139,GO:0006725,GO:0006807,GO:0008150,GO:0008152,GO:0009451,GO:0009982,GO:0009987,GO:0016070,GO:0016853,GO:0016866,GO:0034641,GO:0043170,GO:0043412,GO:0044237,GO:0044238,GO:0044260,GO:0046483,GO:0071704,GO:0090304,GO:0097159,GO:1901360,GO:1901363
PocGH01_12058800	AP2 domain transcription factor, putative	12.2729	0.0740741	3	CUFF.3858.1,PocGH01_12058800.1	1	PocGH01_12_v1	1999022-2001778(-)	2002429	NA	partial	GO:0001071,GO:0003674,GO:0003676,GO:0003677,GO:0003700,GO:0005488,GO:0006355,GO:0008150,GO:0009889,GO:0010468,GO:0010556,GO:0019219,GO:0019222,GO:0031323,GO:0031326,GO:0043565,GO:0050789,GO:0050794,GO:0051171,GO:0051252,GO:0060255,GO:0065007,GO:0080090,GO:0097159,GO:1901363,GO:2000112,GO:2001141
PocGH01_12012700	conserved Plasmodium protein, unknown function	7.83846	0.0740741	1	CUFF.3378.2	0	PocGH01_12_v1	111518-114991(+)	NA	NA	complete	NA
PocGH01_01025500	periodic tryptophan protein 2, putative	15.3387	0.0740741	1	PocGH01_01025500.1	0	PocGH01_01_v1	703308-706550(+)	NA	706659	partial	GO:0003674,GO:0005488,GO:0005515
PocGH01_12042800	pre-mRNA-splicing factor ISY1, putative	77.0169	0.0740741	2	CUFF.3694.1	1	PocGH01_12_v1	1314183-1315458(-)	1316009	1312825	complete	GO:0000350,GO:0000375,GO:0000377,GO:0000393,GO:0000398,GO:0006139,GO:0006396,GO:0006397,GO:0006725,GO:0006807,GO:0008150,GO:0008152,GO:0008380,GO:0009987,GO:0010467,GO:0016043,GO:0016070,GO:0016071,GO:0022607,GO:0022613,GO:0022618,GO:0034622,GO:0034641,GO:0043170,GO:0043933,GO:0044085,GO:0044237,GO:0044238,GO:0044260,GO:0046483,GO:0065003,GO:0071704,GO:0071826,GO:0071840,GO:0090304,GO:1901360
PocGH01_13045100	ubiquitin carboxyl-terminal hydrolase, putative	9.41564	0.0740741	1	CUFF.4446.1	0	PocGH01_13_v1	1541101-1545252(+)	NA	1546046	partial	GO:0003674,GO:0003824,GO:0006464,GO:0006508,GO:0006511,GO:0008150,GO:0008152,GO:0009056,GO:0009057,GO:0009987,GO:0016579,GO:0016787,GO:0019538,GO:0019941,GO:0030163,GO:0036211,GO:0036459,GO:0043170,GO:0043412,GO:0043632,GO:0044237,GO:0044238,GO:0044248,GO:0044257,GO:0044260,GO:0044265,GO:0044267,GO:0051603,GO:0070646,GO:0070647,GO:0071704,GO:1901575
PocGH01_09024700	nucleolar protein 56, putative	39.5965	0.0740741	2	CUFF.2194.1	0	PocGH01_09_v1	577624-579441(+)	577439	580200	complete	NA
PocGH01_00211700	tryptophan-rich protein	208.03	0.0737705	2	CUFF.7206.1	0	PocGH01_00_v1_contig_596	40863-42101(+)	40498	44186	complete	NA
PocGH01_09030200	endoplasmic reticulum oxidoreductin, putative	27.1565	0.0735294	1	CUFF.2242.1	0	PocGH01_09_v1	826078-828286(+)	NA	829821	complete	GO:0003674,GO:0003756,GO:0003824,GO:0005575,GO:0005622,GO:0005623,GO:0005737,GO:0005783,GO:0008150,GO:0008152,GO:0012505,GO:0016491,GO:0016667,GO:0016671,GO:0016853,GO:0016860,GO:0016864,GO:0043226,GO:0043227,GO:0043229,GO:0043231,GO:0044424,GO:0044444,GO:0044464,GO:0044699,GO:0044710,GO:0055114
PocGH01_02021100	actin-like protein, putative	49.8797	0.0731707	2	CUFF.312.1	1	PocGH01_02_v1	465972-467825(+)	NA	468498	complete	NA
PocGH01_13038500	conserved Plasmodium protein, unknown function	19.3396	0.0731707	0	PocGH01_13038500.1	0	PocGH01_13_v1	1239156-1242696(+)	1238875	1242749	complete	NA
PocGH01_08032400	mitochondrial ribosomal protein L27 precursor, putative	115.034	0.0731707	2	CUFF.1890.1	0	PocGH01_08_v1	972646-973545(-)	973876	971465	complete	GO:0003674,GO:0003735,GO:0005198,GO:0005575,GO:0005622,GO:0005623,GO:0005737,GO:0005840,GO:0006412,GO:0008150,GO:0008152,GO:0009058,GO:0009059,GO:0009987,GO:0010467,GO:0019538,GO:0030529,GO:0032991,GO:0034645,GO:0043170,GO:0043226,GO:0043228,GO:0043229,GO:0043232,GO:0044237,GO:0044238,GO:0044249,GO:0044260,GO:0044267,GO:0044424,GO:0044444,GO:0044464,GO:0071704,GO:1901576
PocGH01_00010900	PIR protein, pseudogene	70.9129	0.0727273	2	CUFF.5348.1	2	PocGH01_00_v1_contig_1	58650-61856(+)	58603	64684	partial	NA
PocGH01_05029700	trafficking protein particle complex subunit 3, putative	250.543	0.0727273	1	CUFF.970.1	1	PocGH01_05_v1	843933-845360(-)	845833	843372	complete	GO:0005575,GO:0005622,GO:0005623,GO:0006810,GO:0008150,GO:0016192,GO:0030008,GO:0032991,GO:0043234,GO:0044424,GO:0044464,GO:0044699,GO:0044765,GO:0046907,GO:0048193,GO:0051179,GO:0051234,GO:0051641,GO:0051649,GO:1902578,GO:1902582
PocGH01_09026200	conserved protein, unknown function	44.7608	0.0725806	4	CUFF.2205.1	2	PocGH01_09_v1	631268-635902(+)	630568	636335	partial	GO:0003674,GO:0005488,GO:0005515
PocGH01_12060700	conserved Plasmodium protein, unknown function	7.9693	0.0724638	1	CUFF.3883.1	0	PocGH01_12_v1	2082634-2086845(+)	NA	NA	complete	NA
PocGH01_12049500	ribonuclease Z, putative	23.0983	0.0722892	1	CUFF.3767.1	1	PocGH01_12_v1	1623216-1627312(-)	NA	NA	partial	NA
PocGH01_09042600	conserved Plasmodium protein, unknown function	18.736	0.0714286	2	CUFF.2370.1	0	PocGH01_09_v1	1331079-1332812(+)	NA	1333201	complete	NA
PocGH01_12013500	peptidase, putative	53.812	0.0714286	1	CUFF.3384.1	0	PocGH01_12_v1	131733-132709(-)	133256	130892	partial	NA
PocGH01_11053300	dihydroorotate dehydrogenase, putative	29.3271	0.0714286	1	CUFF.3324.3	0	PocGH01_11_v1	1845370-1847010(+)	1843986	1847159	complete	GO:0003674,GO:0003824,GO:0004152,GO:0005575,GO:0005622,GO:0005623,GO:0005737,GO:0006139,GO:0006206,GO:0006207,GO:0006213,GO:0006220,GO:0006221,GO:0006222,GO:0006725,GO:0006753,GO:0006793,GO:0006796,GO:0006807,GO:0008150,GO:0008152,GO:0009058,GO:0009112,GO:0009116,GO:0009117,GO:0009119,GO:0009123,GO:0009124,GO:0009129,GO:0009130,GO:0009156,GO:0009161,GO:0009163,GO:0009165,GO:0009173,GO:0009174,GO:…
PocGH01_08040400	conserved Plasmodium protein, unknown function	6.79972	0.0714286	1	PocGH01_08040400.1	0	PocGH01_08_v1	1275999-1287001(+)	NA	1287258	partial	NA
PocGH01_14074200	conserved Plasmodium protein, unknown function	3.07309	0.0714286	1	PocGH01_14074200.1	0	PocGH01_14_v1	2707554-2709527(-)	NA	2707454	partial	NA
PocGH01_10040900	rhoptry-associated protein 2, putative	63.3588	0.0714286	2	CUFF.2848.1	0	PocGH01_10_v1	1267467-1268666(+)	1266927	1269617	complete	NA
PocGH01_03017100	peptide chain release factor 2, putative	208.554	0.0714286	3	CUFF.422.3	2	PocGH01_03_v1	328884-330179(+)	328416	331635	complete	GO:0003674,GO:0003676,GO:0003723,GO:0003747,GO:0005488,GO:0006412,GO:0006415,GO:0008079,GO:0008135,GO:0008150,GO:0008152,GO:0009058,GO:0009059,GO:0009987,GO:0010467,GO:0016043,GO:0019538,GO:0022411,GO:0032984,GO:0034645,GO:0043170,GO:0043241,GO:0043624,GO:0043933,GO:0044237,GO:0044238,GO:0044249,GO:0044260,GO:0044267,GO:0044699,GO:0044763,GO:0071704,GO:0071822,GO:0071840,GO:0097159,GO:1901363,GO:…
PocGH01_01017500	ribonucleases P/MRP protein subunit POP1, putative	16.5055	0.0714286	0	PocGH01_01017500.1	0	PocGH01_01_v1	350439-354440(-)	NA	350083	complete	GO:0001682,GO:0003674,GO:0003824,GO:0004518,GO:0004519,GO:0004521,GO:0004526,GO:0004540,GO:0004549,GO:0006139,GO:0006396,GO:0006399,GO:0006725,GO:0006807,GO:0008033,GO:0008150,GO:0008152,GO:0009987,GO:0010467,GO:0016070,GO:0016787,GO:0016788,GO:0016891,GO:0016893,GO:0034470,GO:0034641,GO:0034660,GO:0043170,GO:0044237,GO:0044238,GO:0044260,GO:0046483,GO:0071704,GO:0090304,GO:1901360
PocGH01_09025800	ATP-dependent zinc metalloprotease FTSH, putative	10.1749	0.0714286	1	PocGH01_09025800.1	0	PocGH01_09_v1	612896-615717(-)	616528	NA	complete	GO:0000166,GO:0001882,GO:0001883,GO:0003674,GO:0003824,GO:0004175,GO:0004222,GO:0005488,GO:0005524,GO:0005575,GO:0006508,GO:0008150,GO:0008152,GO:0008233,GO:0008237,GO:0008270,GO:0016020,GO:0016021,GO:0016787,GO:0017076,GO:0019538,GO:0030554,GO:0031224,GO:0032549,GO:0032550,GO:0032553,GO:0032555,GO:0032559,GO:0035639,GO:0036094,GO:0043167,GO:0043168,GO:0043169,GO:0043170,GO:0044238,GO:0044425,GO:…
PocGH01_12069500	mitochondrial ribosomal protein S29 precursor, putative	9.31362	0.0714286	0	PocGH01_12069500.1	0	PocGH01_12_v1	2453592-2455545(-)	2455819	2453204	complete	NA
PocGH01_12033600	PUB domain-containing protein, putative	106.124	0.0714286	2	CUFF.3580.1,CUFF.3582.1	0	PocGH01_12_v1	916813-917940(+)	915841	NA	complete	NA
PocGH01_04015600	conserved Plasmodium protein, unknown function	25.2578	0.0714286	2	CUFF.599.1,CUFF.600.1	0	PocGH01_04_v1	219161-220078(-)	220438	NA	complete	NA
PocGH01_13022500	trafficking protein particle complex subunit 5, putative	68.7389	0.0714286	0	PocGH01_13022500.1	0	PocGH01_13_v1	596523-597077(+)	NA	NA	complete	GO:0005575,GO:0005622,GO:0005623,GO:0006810,GO:0008150,GO:0016192,GO:0030008,GO:0032991,GO:0043234,GO:0044424,GO:0044464,GO:0044699,GO:0044765,GO:0046907,GO:0048193,GO:0051179,GO:0051234,GO:0051641,GO:0051649,GO:1902578,GO:1902582
PocGH01_00210600	PIR protein	17.5349	0.0714286	2	CUFF.7187.2	1	PocGH01_00_v1_contig_595	43631-46290(+)	NA	46439	partial	NA
PocGH01_01015800	cytoskeleton associated protein, putative	8.88932	0.0714286	0		0	PocGH01_01_v1	284971-287912(+)	284501	289055	complete	GO:0003674,GO:0005488,GO:0005515
PocGH01_14067200	protein farnesyltransferase subunit alpha, putative	36.9776	0.0714286	0	PocGH01_14067200.1	0	PocGH01_14_v1	2472470-2474547(+)	2471299	2475352	complete	GO:0003674,GO:0003824,GO:0004659,GO:0006464,GO:0008150,GO:0008152,GO:0008318,GO:0009987,GO:0016740,GO:0016765,GO:0018342,GO:0019538,GO:0036211,GO:0043170,GO:0043412,GO:0044237,GO:0044238,GO:0044260,GO:0044267,GO:0071704,GO:0097354
PocGH01_00030200	PIR protein	15.411	0.0714286	1	PocGH01_00030200.1	0	PocGH01_00_v1_contig_25	28312-31670(+)	NA	NA	none	NA
PocGH01_14042200	conserved protein, unknown function	23.0294	0.0714286	0	CUFF.4940.1	0	PocGH01_14_v1	1325231-1325950(+)	1324736	NA	complete	NA
PocGH01_00072300	PIR protein, pseudogene	24.3585	0.0714286	2	CUFF.5368.1	2	PocGH01_00_v1_contig_100	32844-34055(+)	32556	NA	partial	NA
PocGH01_14029900	mitochondrial ribosomal protein S5 precursor, putative	28.6562	0.0714286	3	PocGH01_14029900.1	0	PocGH01_14_v1	843991-846869(+)	NA	847400	complete	GO:0003674,GO:0003676,GO:0003723,GO:0003735,GO:0005198,GO:0005488,GO:0005575,GO:0005622,GO:0005623,GO:0005737,GO:0005840,GO:0006412,GO:0008150,GO:0008152,GO:0009058,GO:0009059,GO:0009987,GO:0010467,GO:0019538,GO:0030529,GO:0032991,GO:0034645,GO:0043170,GO:0043226,GO:0043228,GO:0043229,GO:0043232,GO:0044237,GO:0044238,GO:0044249,GO:0044260,GO:0044267,GO:0044424,GO:0044444,GO:0044464,GO:0071704,GO:…
PocGH01_04012300	conserved Plasmodium protein, unknown function	36.8233	0.0714286	0	PocGH01_04012300.1	0	PocGH01_04_v1	82887-84365(+)	82139	84424	complete	NA
PocGH01_13053500	tubby domain-containing protein, putative	13.8945	0.0714286	1	PocGH01_13053500.1	0	PocGH01_13_v1	1930500-1933691(+)	1930430	1934072	partial	NA
PocGH01_11044100	6-cysteine protein	22.2577	0.0714286	0	CUFF.3219.1	0	PocGH01_11_v1	1440635-1441597(+)	1439479	1442366	complete	NA
PocGH01_08013600	peptidase, putative	17.6387	0.0714286	1	PocGH01_08013600.1	0	PocGH01_08_v1	140247-142577(-)	144342	NA	complete	GO:0003674,GO:0003824,GO:0004175,GO:0004222,GO:0006508,GO:0008150,GO:0008152,GO:0008233,GO:0008237,GO:0016787,GO:0019538,GO:0043170,GO:0044238,GO:0070011,GO:0071704
PocGH01_13018400	conserved Plasmodium protein, unknown function	3.69503	0.0714286	1	CUFF.4168.1	0	PocGH01_13_v1	407034-411338(-)	NA	406821	complete	NA
PocGH01_11044600	transmembrane protein 234, putative	87.9667	0.0714286	0	CUFF.3220.1	0	PocGH01_11_v1	1448950-1449303(-)	1449702	1448478	complete	NA
PocGH01_12047300	DNA/RNA-binding protein KIN17, putative	49.8307	0.0714286	1	CUFF.3740.2	1	PocGH01_12_v1	1505567-1507154(-)	NA	1504949	complete	GO:0003674,GO:0003676,GO:0005488,GO:0097159,GO:1901363
PocGH01_03010500	pre-mRNA splicing factor, putative	24.0936	0.0714286	0	PocGH01_03010500.1	0	PocGH01_03_v1	12125-13036(+)	NA	13457	complete	NA
PocGH01_08039400	splicing factor 3B subunit 1, putative	23.3929	0.0705882	1	PocGH01_08039400.1	0	PocGH01_08_v1	1242957-1246817(+)	1242209	1247266	complete	GO:0000375,GO:0000377,GO:0000398,GO:0003674,GO:0003676,GO:0003723,GO:0005488,GO:0005575,GO:0005622,GO:0005623,GO:0005634,GO:0005686,GO:0006139,GO:0006396,GO:0006397,GO:0006725,GO:0006807,GO:0008150,GO:0008152,GO:0008380,GO:0009987,GO:0010467,GO:0016070,GO:0016071,GO:0030529,GO:0030532,GO:0032991,GO:0034641,GO:0043170,GO:0043226,GO:0043227,GO:0043229,GO:0043231,GO:0044237,GO:0044238,GO:0044260,GO:…
PocGH01_12026800	conserved Plasmodium protein, unknown function	126.109	0.0701754	0	CUFF.3516.1	0	PocGH01_12_v1	674256-675371(-)	NA	672670	complete	NA
PocGH01_01021600	kinesin-like protein, putative	20.9836	0.0701754	5	CUFF.136.1,CUFF.137.3	3	PocGH01_01_v1	516195-519464(+)	516112	519745	complete	GO:0000166,GO:0001882,GO:0001883,GO:0003674,GO:0003774,GO:0003777,GO:0003824,GO:0005488,GO:0005515,GO:0005524,GO:0006928,GO:0007017,GO:0007018,GO:0008017,GO:0008092,GO:0008150,GO:0009987,GO:0015631,GO:0016462,GO:0016787,GO:0016817,GO:0016818,GO:0017076,GO:0017111,GO:0030554,GO:0032403,GO:0032549,GO:0032550,GO:0032553,GO:0032555,GO:0032559,GO:0035639,GO:0036094,GO:0043167,GO:0043168,GO:0044699,GO:…
PocGH01_06024600	DEAD/DEAH box helicase, putative	26.6303	0.07	4	CUFF.1181.2	1	PocGH01_06_v1	617108-620610(+)	615964	622049	complete	GO:0000166,GO:0001882,GO:0001883,GO:0003674,GO:0003676,GO:0005488,GO:0005524,GO:0017076,GO:0030554,GO:0032549,GO:0032550,GO:0032553,GO:0032555,GO:0032559,GO:0035639,GO:0036094,GO:0043167,GO:0043168,GO:0097159,GO:0097367,GO:1901265,GO:1901363
PocGH01_12069600	ATP-dependent RNA helicase MAK5, putative	19.0268	0.0697674	1	CUFF.3971.1	1	PocGH01_12_v1	2456838-2459586(-)	NA	NA	complete	GO:0000166,GO:0001882,GO:0001883,GO:0003674,GO:0003676,GO:0005488,GO:0005524,GO:0017076,GO:0030554,GO:0032549,GO:0032550,GO:0032553,GO:0032555,GO:0032559,GO:0035639,GO:0036094,GO:0043167,GO:0043168,GO:0097159,GO:0097367,GO:1901265,GO:1901363
PocGH01_14026700	conserved Plasmodium protein, unknown function	47.8264	0.0697674	0	CUFF.4763.1	0	PocGH01_14_v1	697494-699125(+)	697374	699430	complete	NA
PocGH01_10036200	UDP-N-acetylglucosamine transporter, putative	53.8368	0.0697674	1	CUFF.2806.1	0	PocGH01_10_v1	1065278-1066852(-)	1067343	1065112	complete	GO:0000139,GO:0003674,GO:0005215,GO:0005351,GO:0005402,GO:0005575,GO:0005622,GO:0005623,GO:0005737,GO:0005794,GO:0006810,GO:0008150,GO:0008324,GO:0008643,GO:0012505,GO:0015075,GO:0015144,GO:0015291,GO:0015293,GO:0015294,GO:0015295,GO:0016020,GO:0016021,GO:0022804,GO:0022857,GO:0022891,GO:0022892,GO:0031090,GO:0031224,GO:0043226,GO:0043227,GO:0043229,GO:0043231,GO:0044422,GO:0044424,GO:0044425,GO:…
PocGH01_10035400	60S ribosomal subunit protein L24, putative	115.131	0.0697674	0		0	PocGH01_10_v1	1039955-1040831(+)	1039017	1040890	complete	NA
PocGH01_13030400	coatomer subunit beta, putative	40.8044	0.0697674	1	CUFF.4307.1	1	PocGH01_13_v1	955545-959819(-)	NA	955245	partial	GO:0000139,GO:0003674,GO:0005198,GO:0005488,GO:0005575,GO:0005622,GO:0005623,GO:0005737,GO:0005794,GO:0005798,GO:0006810,GO:0006886,GO:0006888,GO:0008104,GO:0008150,GO:0012505,GO:0012506,GO:0015031,GO:0016020,GO:0016023,GO:0016192,GO:0016482,GO:0030117,GO:0030120,GO:0030126,GO:0030135,GO:0030137,GO:0030659,GO:0030660,GO:0030662,GO:0030663,GO:0031090,GO:0031410,GO:0031982,GO:0031988,GO:0032991,GO:…
PocGH01_03014000	conserved protein, unknown function	146.582	0.0697674	0	CUFF.397.2	0	PocGH01_03_v1	206993-207427(+)	206403	208660	complete	NA
PocGH01_08028100	oocyst capsule protein Cap380, putative	3.06708	0.0697674	1	CUFF.1834.2	0	PocGH01_08_v1	756338-766534(+)	NA	767085	partial	NA
PocGH01_14047600	conserved Plasmodium protein, unknown function	19.1429	0.0695652	1	CUFF.5006.1	0	PocGH01_14_v1	1546047-1548722(-)	NA	NA	partial	NA
PocGH01_12056300	spindle assembly abnormal protein 4, putative	21.0045	0.0694444	1	PocGH01_12056300.1	0	PocGH01_12_v1	1888740-1894098(-)	1894340	1888004	complete	NA
PocGH01_07025600	50S ribosomal protein L3, apicoplast, putative	386.065	0.0691824	2	CUFF.1415.3	0	PocGH01_07_v1	678086-679958(-)	682108	NA	complete	GO:0003674,GO:0003735,GO:0005198,GO:0005575,GO:0005622,GO:0005623,GO:0005737,GO:0005840,GO:0006412,GO:0008150,GO:0008152,GO:0009058,GO:0009059,GO:0009987,GO:0010467,GO:0019538,GO:0030529,GO:0032991,GO:0034645,GO:0043170,GO:0043226,GO:0043228,GO:0043229,GO:0043232,GO:0044237,GO:0044238,GO:0044249,GO:0044260,GO:0044267,GO:0044424,GO:0044444,GO:0044464,GO:0071704,GO:1901576
PocGH01_13032500	CorA-like Mg2+ transporter protein, putative	75.7348	0.0689655	0	PocGH01_13032500.1	0	PocGH01_13_v1	1029273-1030712(-)	1031574	1028931	complete	NA
PocGH01_03016600	protein SOF1, putative	110.551	0.0689655	3	CUFF.419.1	0	PocGH01_03_v1	312174-313568(+)	311054	313748	complete	GO:0003674,GO:0005488,GO:0005515
PocGH01_03018000	conserved protein, unknown function	29.6469	0.0689655	1	CUFF.433.1	0	PocGH01_03_v1	356479-358024(+)	355783	358723	complete	GO:0003674,GO:0005488
PocGH01_14027200	ubiquitin carboxyl-terminal hydrolase MINDY, putative	19.886	0.0689655	1	CUFF.4771.1	0	PocGH01_14_v1	720897-722828(+)	NA	NA	complete	GO:0003674,GO:0003824,GO:0004843,GO:0008233,GO:0008234,GO:0016787,GO:0019783,GO:0036459,GO:0070011,GO:1990380
PocGH01_11040300	conserved protein, unknown function	40.1393	0.0689655	1	CUFF.3183.1	0	PocGH01_11_v1	1278470-1280296(+)	1278004	1281359	complete	NA
PocGH01_00062400	hypothetical protein	202.822	0.0689655	1	CUFF.7633.1	0	PocGH01_00_v1_contig_82	21096-21755(+)	20112	23100	complete	NA
PocGH01_13040900	ATP-dependent RNA helicase DBP4, putative	17.7246	0.0689655	2	CUFF.4388.1	1	PocGH01_13_v1	1336978-1339966(+)	1336898	1340649	complete	GO:0000166,GO:0001882,GO:0001883,GO:0003674,GO:0003676,GO:0005488,GO:0005524,GO:0017076,GO:0030554,GO:0032549,GO:0032550,GO:0032553,GO:0032555,GO:0032559,GO:0035639,GO:0036094,GO:0043167,GO:0043168,GO:0097159,GO:0097367,GO:1901265,GO:1901363
PocGH01_01018900	50S ribosomal protein L1, mitochondrial, putative	48.9675	0.0689655	1	CUFF.102.1	0	PocGH01_01_v1	413820-414978(+)	NA	416207	complete	GO:0000313,GO:0000315,GO:0003674,GO:0003735,GO:0005198,GO:0005575,GO:0005622,GO:0005623,GO:0005737,GO:0005739,GO:0005759,GO:0005761,GO:0005762,GO:0005840,GO:0015934,GO:0030529,GO:0031974,GO:0032991,GO:0043226,GO:0043227,GO:0043228,GO:0043229,GO:0043231,GO:0043232,GO:0043233,GO:0044391,GO:0044422,GO:0044424,GO:0044429,GO:0044444,GO:0044446,GO:0044464,GO:0070013
PocGH01_13027200	HID1 domain-containing protein, putative	22.6777	0.0689655	1	CUFF.4270.1	0	PocGH01_13_v1	834068-837277(-)	837808	833142	partial	NA
PocGH01_10020500	conserved protein, unknown function	54.2229	0.0689655	1	CUFF.2625.1	0	PocGH01_10_v1	421099-422085(-)	423146	420549	complete	NA
PocGH01_14038500	WD repeat-containing protein, putative	27.8468	0.0689655	2	CUFF.4905.1	2	PocGH01_14_v1	1208878-1214144(+)	1208466	1216110	complete	GO:0003674,GO:0005488,GO:0005515
PocGH01_01019000	AAA family ATPase, CDC48 subfamily, putative	54.4952	0.0687023	1	CUFF.101.1	0	PocGH01_01_v1	415676-419158(-)	419737	415554	complete	GO:0000166,GO:0001882,GO:0001883,GO:0003674,GO:0005488,GO:0005524,GO:0017076,GO:0030554,GO:0032549,GO:0032550,GO:0032553,GO:0032555,GO:0032559,GO:0035639,GO:0036094,GO:0043167,GO:0043168,GO:0097159,GO:0097367,GO:1901265,GO:1901363
PocGH01_10029800	inositol-3-phosphate synthase, putative	105.14	0.0686275	2	CUFF.2725.2	1	PocGH01_10_v1	769924-771877(+)	768482	773568	complete	GO:0003674,GO:0003824,GO:0004512,GO:0005975,GO:0006020,GO:0006021,GO:0006066,GO:0006629,GO:0006644,GO:0006793,GO:0006796,GO:0008150,GO:0008152,GO:0008610,GO:0008654,GO:0009058,GO:0009987,GO:0016051,GO:0016853,GO:0016872,GO:0019637,GO:0019751,GO:0034637,GO:0044237,GO:0044238,GO:0044249,GO:0044255,GO:0044262,GO:0044281,GO:0044283,GO:0044699,GO:0044710,GO:0044711,GO:0044723,GO:0044763,GO:0046165,GO:…
PocGH01_08027800	signal peptidase complex subunit 2, putative	129.595	0.0684932	3	CUFF.1831.3	3	PocGH01_08_v1	742819-744422(-)	745409	741490	complete	GO:0003674,GO:0003824,GO:0005575,GO:0005622,GO:0005623,GO:0005737,GO:0005783,GO:0005787,GO:0005789,GO:0006465,GO:0006518,GO:0006807,GO:0008150,GO:0008152,GO:0008233,GO:0009987,GO:0010467,GO:0012505,GO:0016020,GO:0016021,GO:0016485,GO:0016787,GO:0019538,GO:0031090,GO:0031224,GO:0032991,GO:0034641,GO:0042175,GO:0043170,GO:0043226,GO:0043227,GO:0043229,GO:0043231,GO:0043234,GO:0043603,GO:0044237,GO:…
PocGH01_07022300	BSD-domain protein, putative	28.6463	0.0684932	1	PocGH01_07022300.1	0	PocGH01_07_v1	556530-559409(+)	556044	NA	complete	NA
PocGH01_02013500	secreted ookinete protein, putative	20.9924	0.0684932	0	PocGH01_02013500.1	0	PocGH01_02_v1	117603-121455(+)	NA	121568	partial	NA
PocGH01_14071400	signal recognition particle receptor subunit beta, putative	67.1761	0.0681818	2	CUFF.5269.1	1	PocGH01_14_v1	2625561-2626748(+)	2624178	2627355	complete	GO:0000166,GO:0001882,GO:0001883,GO:0003674,GO:0005488,GO:0005525,GO:0005575,GO:0005622,GO:0005623,GO:0007154,GO:0007165,GO:0007264,GO:0008150,GO:0009987,GO:0017076,GO:0019001,GO:0023052,GO:0032549,GO:0032550,GO:0032553,GO:0032555,GO:0032561,GO:0035556,GO:0035639,GO:0036094,GO:0043167,GO:0043168,GO:0044464,GO:0044699,GO:0044700,GO:0044763,GO:0050789,GO:0050794,GO:0050896,GO:0051716,GO:0065007,GO:…
PocGH01_13030800	rRNA (adenosine-2'-O-)-methyltransferase, putative	8.48458	0.0681818	1	CUFF.4309.2	0	PocGH01_13_v1	967792-974337(-)	NA	NA	complete	GO:0003674,GO:0003676,GO:0003723,GO:0003824,GO:0005488,GO:0006139,GO:0006396,GO:0006725,GO:0006807,GO:0008150,GO:0008152,GO:0008168,GO:0008173,GO:0009987,GO:0010467,GO:0016070,GO:0016740,GO:0016741,GO:0034641,GO:0043170,GO:0044237,GO:0044238,GO:0044260,GO:0046483,GO:0071704,GO:0090304,GO:0097159,GO:1901360,GO:1901363
PocGH01_05026200	conserved Plasmodium protein, unknown function	15.7417	0.0681818	0		0	PocGH01_05_v1	677025-681871(-)	NA	675885	complete	NA
PocGH01_08017700	metalloprotease, putative	90.9141	0.0681818	2	CUFF.1720.2	2	PocGH01_08_v1	315912-317849(-)	317924	315222	complete	NA
PocGH01_07016500	conserved Plasmodium protein, unknown function	22.3983	0.0681818	1	CUFF.1325.1	1	PocGH01_07_v1	321761-324998(-)	NA	320510	complete	NA
PocGH01_09027900	protein GCN20	175.553	0.0680272	2	CUFF.2220.1	0	PocGH01_09_v1	699370-701751(+)	698966	702632	complete	GO:0000166,GO:0001882,GO:0001883,GO:0003674,GO:0003824,GO:0005488,GO:0005524,GO:0016462,GO:0016787,GO:0016817,GO:0016818,GO:0016887,GO:0017076,GO:0017111,GO:0030554,GO:0032549,GO:0032550,GO:0032553,GO:0032555,GO:0032559,GO:0035639,GO:0036094,GO:0043167,GO:0043168,GO:0097159,GO:0097367,GO:1901265,GO:1901363
PocGH01_13012600	peptidyl-prolyl cis-trans isomerase, putative	144.958	0.0673077	1	PocGH01_13012600.1	0	PocGH01_13_v1	121591-123303(-)	125374	NA	complete	GO:0000413,GO:0003674,GO:0003755,GO:0003824,GO:0006457,GO:0006464,GO:0008150,GO:0008152,GO:0009987,GO:0016853,GO:0016859,GO:0018193,GO:0018208,GO:0019538,GO:0036211,GO:0043170,GO:0043412,GO:0044237,GO:0044238,GO:0044260,GO:0044267,GO:0071704
PocGH01_01012700	peptide chain release factor 2, putative	78.7773	0.0666667	2	CUFF.34.2	0	PocGH01_01_v1	153878-154837(-)	155932	153452	complete	GO:0003674,GO:0003676,GO:0003723,GO:0003747,GO:0005488,GO:0005575,GO:0005622,GO:0005623,GO:0005737,GO:0006412,GO:0006415,GO:0008079,GO:0008135,GO:0008150,GO:0008152,GO:0009058,GO:0009059,GO:0009987,GO:0010467,GO:0016043,GO:0016149,GO:0019538,GO:0022411,GO:0032984,GO:0034645,GO:0043170,GO:0043241,GO:0043624,GO:0043933,GO:0044237,GO:0044238,GO:0044249,GO:0044260,GO:0044267,GO:0044424,GO:0044464,GO:…
PocGH01_08016600	Plasmodium exported protein (PHIST), unknown function	26.7677	0.0666667	1	PocGH01_08016600.1	0	PocGH01_08_v1	265114-265949(+)	NA	266692	complete	NA
PocGH01_04025500	conserved Plasmodium protein, unknown function	18.8485	0.0666667	2	CUFF.707.1,PocGH01_04025500.1	0	PocGH01_04_v1	609235-611115(+)	608800	611222	complete	NA
PocGH01_08036600	ATP synthase F0 subunit d-like protein, putative	53.8427	0.0666667	1	CUFF.1925.1	1	PocGH01_08_v1	1114443-1116470(-)	1117105	1114351	complete	NA
PocGH01_12043600	sulfate transporter, putative	54.5038	0.0666667	2	CUFF.3700.1	1	PocGH01_12_v1	1343715-1346682(-)	NA	NA	complete	GO:0003674,GO:0005215,GO:0005575,GO:0006810,GO:0006811,GO:0006820,GO:0008150,GO:0008272,GO:0008509,GO:0015075,GO:0015103,GO:0015116,GO:0015698,GO:0016020,GO:0016021,GO:0022857,GO:0022891,GO:0022892,GO:0031224,GO:0044425,GO:0044699,GO:0044765,GO:0051179,GO:0051234,GO:0072348,GO:1901682,GO:1902578
PocGH01_09051100	conserved Plasmodium protein, unknown function	58.9369	0.0666667	1	PocGH01_09051100.1	1	PocGH01_09_v1	1726385-1729696(-)	NA	1725385	partial	NA
PocGH01_03025300	conserved Plasmodium protein, unknown function	25.0712	0.0666667	0	PocGH01_03025300.1	0	PocGH01_03_v1	667263-670058(+)	NA	670643	complete	NA
PocGH01_05021600	perforin-like protein 5, putative	16.0131	0.0666667	2	CUFF.859.1	0	PocGH01_05_v1	491400-493310(-)	NA	491190	complete	NA
PocGH01_14062700	conserved Plasmodium protein, unknown function	15.8029	0.0666667	1	CUFF.5185.1	0	PocGH01_14_v1	2264561-2270719(-)	NA	2264327	partial	NA
PocGH01_14053100	conserved Plasmodium protein, unknown function, pseudogene	13.6494	0.0666667	1	CUFF.5068.1	0	PocGH01_14_v1	1810772-1813487(-)	NA	NA	complete	NA
[truncated: 5,555 more rows]

## Sheet: Sexual_Stage_Genes
Gene	Description	TPM
[truncated: 29 more rows]

## Sheet: RBPs
Gene	Description	TPM
[truncated: 15 more rows]

## Sheet: AP2
Gene	Description	TPM
[truncated: 27 more rows]

[truncated: 1 more sheets: Liver & Sporozoite]
