# Supplementary material for: A glance of the blood stage transcriptome of a Southeast Asian Plasmodium ovale isolate
Source: PLoS Negl Trop Dis. 2019 Nov 15;13(11):e0007850. doi: 10.1371/journal.pntd.0007850 (PMC6881071; doi:10.1371/journal.pntd.0007850)
Supplement: S3 File — Files include gene set enrichment for all GO terms and GO slim terms. An additional enrichment was performed on the genes which were within the top 5% of abundance. Abundance was characterized for both GO terms as well as Malaria Parasite Metabolic Pathways. (XLSX) [file pntd.0007850.s009.xlsx]

## Sheet: GSEA_Slim
	Description	Type	Median	P-value (Wilcoxon Rank Sum)	Adjusted P-value (Bonferoni)
GO:0032182	ubiquitin-like protein binding	MF	78.2804	0.334593	1
GO:0009058	biosynthetic process	BP	61.5178	6.67263e-38	9.00805e-36
GO:0051276	chromosome organization	BP	52.3153	0.00575701	0.777196
GO:0006091	generation of precursor metabolites and energy	BP	69.6649	1.90585e-05	0.00257289
GO:0044765	single-organism transport	BP	40.3448	6.39531e-07	8.63366e-05
GO:0044712	single-organism catabolic process	BP	85.9512	1.58385e-07	2.1382e-05
GO:0048856	anatomical structure development	BP	5.20842	0.313587	1
GO:0003677	DNA binding	MF	31.7879	0.00245147	0.330948
GO:0005975	carbohydrate metabolic process	BP	47.6333	0.000136295	0.0183999
GO:0021700	developmental maturation	BP	5.20842	0.313587	1
GO:0005815	microtubule organizing center	CC	17.4185	0.746983	1
GO:0022857	transmembrane transporter activity	MF	42.8782	0.000106394	0.0143632
GO:0042592	homeostatic process	BP	104.849	4.97923e-07	6.72196e-05
GO:0003924	GTPase activity	MF	35.2415	0.00548989	0.741135
GO:0005730	nucleolus	CC	46.1725	0.0457294	1
GO:0016829	lyase activity	MF	43.7091	0.234058	1
GO:0044711	single-organism biosynthetic process	BP	43.4043	1.71653e-05	0.00231732
GO:0003723	RNA binding	MF	57.9933	1.19026e-18	1.60685e-16
GO:0003735	structural constituent of ribosome	MF	345.789	1.87648e-32	2.53325e-30
GO:0005654	nucleoplasm	CC	49.8321	0.0354684	1
GO:0030234	enzyme regulator activity	MF	51.9767	0.00162752	0.219716
GO:0006412	translation	BP	142.338	3.29392e-38	4.44679e-36
GO:0007010	cytoskeleton organization	BP	21.5535	0.917302	1
GO:0005576	extracellular region	CC	34.0917	0.0191843	1
GO:0007165	signal transduction	BP	23.6871	0.184692	1
GO:0005764	lysosome	CC	68.161	0.580567	1
GO:0008565	protein transporter activity	MF	60.7727	0.00860821	1
GO:0051082	unfolded protein binding	MF	117.201	1.77955e-09	2.40239e-07
GO:0051301	cell division	BP	31.9485	0.508894	1
GO:0022892	substrate-specific transporter activity	MF	39.7336	2.98646e-05	0.00403172
GO:0005737	cytoplasm	CC	77.2811	1.72444e-53	2.32799e-51
GO:0061024	membrane organization	BP	54.1042	0.0501176	1
GO:0005768	endosome	CC	1417.67	0.0211143	1
GO:0016301	kinase activity	MF	18.3517	0.272411	1
GO:0006790	sulfur compound metabolic process	BP	30.3206	0.417174	1
GO:0042254	ribosome biogenesis	BP	47.189	0.000114179	0.0154142
GO:0006520	cellular amino acid metabolic process	BP	45.2173	0.000470751	0.0635514
GO:0022607	cellular component assembly	BP	60.7317	7.74101e-07	0.000104504
GO:0048870	cell motility	BP	15.2051	0.785366	1
GO:0005635	nuclear envelope	CC	188.118	0.17389	1
GO:0005622	intracellular	CC	55.8822	3.41352e-62	4.60825e-60
GO:0044802	single-organism membrane organization	BP	66.1526	0.0383135	1
GO:0005840	ribosome	CC	345.789	8.34531e-33	1.12662e-30
GO:0040007	growth	BP	10.9127	0.535601	1
GO:0043226	organelle	CC	51.5796	3.24252e-40	4.3774e-38
GO:0000003	reproduction	BP	24.4557	0.696485	1
GO:0008135	translation factor activity, RNA binding	MF	116.224	1.46188e-09	1.97354e-07
GO:0016853	isomerase activity	MF	44.9353	6.82541e-05	0.0092143
GO:0005694	chromosome	CC	35.9739	0.0176603	1
GO:0008134	transcription factor binding	BP	54.0108	0.460174	1
GO:0008134	transcription factor binding	MF	54.0108	0.460174	1
GO:0006913	nucleocytoplasmic transport	BP	101.886	0.000220066	0.0297088
GO:0016791	phosphatase activity	MF	43.8903	0.0747096	1
GO:0005575	cellular_component	CC	50.659	3.46108e-62	4.67245e-60
GO:0034641	cellular nitrogen compound metabolic process	BP	43.8855	1.22065e-20	1.64788e-18
GO:0016757	transferase activity, transferring glycosyl groups	MF	36.5819	0.256288	1
GO:0043234	protein complex	CC	65.9741	1.63538e-23	2.20776e-21
GO:0044822	poly(A) RNA binding	MF	72.0683	0.000759753	0.102567
GO:0042393	histone binding	MF	22.9442	0.536133	1
GO:0016874	ligase activity	MF	51.7559	8.43886e-06	0.00113925
GO:0005634	nucleus	CC	45.7735	5.27509e-12	7.12137e-10
GO:0006397	mRNA processing	BP	64.4437	9.21762e-07	0.000124438
GO:0008150	biological_process	BP	42.8904	4.18194e-53	5.64562e-51
GO:0044723	single-organism carbohydrate metabolic process	BP	47.2094	0.0002269	0.0306315
GO:0005198	structural molecule activity	MF	297.082	1.14981e-33	1.55224e-31
GO:0006457	protein folding	BP	89.1144	5.12321e-13	6.91633e-11
GO:0006461	protein complex assembly	BP	49.7259	0.00152218	0.205494
GO:0043167	ion binding	MF	27.7334	1.7729e-06	0.000239341
GO:0040011	locomotion	BP	10.5065	0.225279	1
GO:0019899	enzyme binding	MF	57.9457	0.0269524	1
GO:0000228	nuclear chromosome	CC	14.0018	0.668497	1
GO:0016746	transferase activity, transferring acyl groups	MF	26.6387	0.163817	1
GO:0006629	lipid metabolic process	BP	29.2627	0.191206	1
GO:0007155	cell adhesion	BP	31.6454	0.685448	1
GO:0003700	transcription factor activity, sequence-specific DNA binding	MF	17.6935	0.517628	1
GO:0006914	autophagy	BP	117.841	0.640664	1
GO:0065003	macromolecular complex assembly	BP	58.4793	1.01603e-05	0.00137164
GO:0016491	oxidoreductase activity	MF	66.0508	3.64601e-10	4.92212e-08
GO:0004386	helicase activity	MF	25.9402	0.496306	1
GO:0005886	plasma membrane	CC	50.729	0.0620508	1
GO:0051186	cofactor metabolic process	BP	48.0572	0.0248167	1
GO:0000988	transcription factor activity, protein binding	MF	44.0336	0.491325	1
GO:0006810	transport	BP	42.0558	7.99628e-11	1.0795e-08
GO:0007049	cell cycle	BP	25.9373	0.602581	1
GO:0044281	small molecule metabolic process	BP	54.3001	7.38823e-14	9.97411e-12
GO:0005856	cytoskeleton	CC	14.1826	0.25933	1
GO:0005623	cell	CC	53.8796	1.4293e-59	1.92955e-57
GO:0008092	cytoskeletal protein binding	MF	15.5454	0.384994	1
GO:0000278	mitotic cell cycle	BP	31.6902	0.477176	1
GO:0006605	protein targeting	BP	86.7782	0.000115321	0.0155683
GO:0004518	nuclease activity	MF	21.2702	0.652219	1
GO:0008289	lipid binding	MF	21.2172	0.502188	1
GO:0016887	ATPase activity	MF	28.9125	0.0301539	1
GO:0007059	chromosome segregation	BP	40.2831	0.339421	1
GO:0005578	proteinaceous extracellular matrix	CC	315.831	0.133202	1
GO:0005739	mitochondrion	CC	81.5221	4.56613e-12	6.16428e-10
GO:0016779	nucleotidyltransferase activity	MF	33.8853	0.0591137	1
GO:0006950	response to stress	BP	45.3639	0.000195515	0.0263945
GO:0001071	nucleic acid binding transcription factor activity	MF	17.6935	0.517628	1
GO:0005929	cilium	CC	15.2051	0.383483	1
GO:0043566	structure-specific DNA binding	MF	33.8913	0.366748	1
GO:0034655	nucleobase-containing compound catabolic process	BP	61.6642	0.000495948	0.066953
GO:0009056	catabolic process	BP	67.9686	2.22824e-12	3.00812e-10
GO:0005773	vacuole	CC	42.8782	0.307527	1
GO:0055085	transmembrane transport	BP	35.5628	0.00390984	0.527829
GO:0016810	hydrolase activity, acting on carbon-nitrogen (but not peptide) bonds	BP	31.423	0.482383	1
GO:0016810	hydrolase activity, acting on carbon-nitrogen (but not peptide) bonds	MF	31.423	0.482383	1
GO:0007034	vacuolar transport	BP	126.923	0.322907	1
GO:0006259	DNA metabolic process	BP	32.5194	0.00202199	0.272969
GO:0007067	mitotic nuclear division	BP	31.9485	0.244709	1
GO:0044699	single-organism process	BP	40.3549	2.79837e-18	3.77779e-16
GO:0004871	signal transducer activity	BP	15.2638	0.537095	1
GO:0004871	signal transducer activity	MF	15.2638	0.537095	1
GO:0005783	endoplasmic reticulum	CC	54.5655	4.33015e-05	0.0058457
GO:0008233	peptidase activity	MF	36.3737	0.0016891	0.228028
GO:0006399	tRNA metabolic process	BP	42.9026	0.000618741	0.08353
GO:0005829	cytosol	CC	96.29	6.0059e-09	8.10796e-07
GO:0007005	mitochondrion organization	BP	71.7525	0.00500489	0.675661
GO:0019843	rRNA binding	MF	153.1	0.0529406	1
GO:0009536	plastid	CC	25.0035	0.385103	1
GO:0003674	molecular_function	MF	36.9776	5.8641e-50	7.91653e-48
GO:0044403	symbiosis, encompassing mutualism through parasitism	BP	9.34142	0.294894	1
GO:0022891	substrate-specific transmembrane transporter activity	MF	42.8782	0.000172171	0.0232431
GO:0051604	protein maturation	BP	61.3574	0.00733535	0.990272
GO:0030154	cell differentiation	BP	5.20842	0.313587	1
GO:0031410	cytoplasmic vesicle	CC	37.4226	0.140242	1
GO:0005794	Golgi apparatus	CC	35.1882	0.0466663	1
GO:0003729	mRNA binding	MF	79.2113	0.000804664	0.10863
GO:0016798	hydrolase activity, acting on glycosyl bonds	BP	31.7879	0.861359	1
GO:0016798	hydrolase activity, acting on glycosyl bonds	MF	31.7879	0.861359	1
GO:0006464	cellular protein modification process	BP	23.2178	0.135032	1
GO:0008168	methyltransferase activity	MF	50.1284	6.75401e-05	0.00911791
GO:0016192	vesicle-mediated transport	BP	36.264	0.0564799	1
GO:0022618	ribonucleoprotein complex assembly	BP	71.6244	0.00364634	0.492256
GO:0016765	transferase activity, transferring alkyl or aryl (other than methyl) groups	MF	36.9776	0.290097	1

## Sheet: GSEA
ID	Description	Type	Median	P-value (Wilcoxon Rank Sum)	Adjusted P-value (Bonferoni)
GO:0046922	peptide-O-fucosyltransferase activity	MF	36.9763	0.669537	1
GO:0035303	regulation of dephosphorylation	BP	93.6657	0.153031	1
GO:0030659	cytoplasmic vesicle membrane	CC	40.2307	0.119204	1
GO:0003887	DNA-directed DNA polymerase activity	BP	17.7575	0.337923	1
GO:0003887	DNA-directed DNA polymerase activity	MF	17.7575	0.337923	1
GO:0009163	nucleoside biosynthetic process	BP	70.2591	0.0101028	1
GO:0004852	uroporphyrinogen-III synthase activity	MF	15.0467	0.713565	1
GO:0004864	protein phosphatase inhibitor activity	MF	63.6113	0.40909	1
GO:0016679	oxidoreductase activity, acting on diphenols and related substances as donors	BP	101.009	0.15197	1
GO:0016679	oxidoreductase activity, acting on diphenols and related substances as donors	MF	101.009	0.15197	1
GO:0004612	phosphoenolpyruvate carboxykinase (ATP) activity	MF	43.4043	0.582473	1
GO:0008898	S-adenosylmethionine-homocysteine S-methyltransferase activity	MF	36.6302	0.678223	1
GO:0000166	nucleotide binding	MF	25.7333	0.000644619	1
GO:0019320	hexose catabolic process	BP	43.8855	0.343275	1
GO:0045269	proton-transporting ATP synthase, central stalk	CC	216.074	0.15903	1
GO:0005756	mitochondrial proton-transporting ATP synthase, central stalk	CC	216.074	0.15903	1
GO:0002097	tRNA wobble base modification	BP	34.4267	0.247888	1
GO:0008237	metallopeptidase activity	MF	40.2662	0.126391	1
GO:0015684	ferrous iron transport	BP	49.1772	0.36132	1
GO:0030259	lipid glycosylation	BP	51.4666	0.492056	1
GO:0046173	polyol biosynthetic process	BP	105.14	0.262304	1
GO:0000774	adenyl-nucleotide exchange factor activity	MF	61.2755	0.42231	1
GO:0006066	alcohol metabolic process	BP	70.8185	0.278774	1
GO:0018024	histone-lysine N-methyltransferase activity	MF	31.616	0.859925	1
GO:0045901	positive regulation of translational elongation	BP	480.697	0.115177	1
GO:0006661	phosphatidylinositol biosynthetic process	BP	27.0314	0.324829	1
GO:0008215	spermine metabolic process	BP	44.0139	0.572397	1
GO:0032182	ubiquitin-like protein binding	MF	78.2804	0.334593	1
GO:0007015	actin filament organization	BP	4.49748	0.13221	1
GO:0009247	glycolipid biosynthetic process	BP	27.0314	0.324829	1
GO:0031510	SUMO activating enzyme complex	CC	108.314	0.255977	1
GO:0016634	oxidoreductase activity, acting on the CH-CH group of donors, oxygen as acceptor	MF	80.7953	0.322581	1
GO:0004690	cyclic nucleotide-dependent protein kinase activity	MF	18.2557	0.840124	1
GO:0051171	regulation of nitrogen compound metabolic process	BP	30.8293	0.0642786	1
GO:0045252	oxoglutarate dehydrogenase complex	CC	326.8	0.131489	1
GO:0009167	purine ribonucleoside monophosphate metabolic process	BP	105.866	3.71883e-05	0.100669
GO:0042170	plastid membrane	CC	30.3052	0.80809	1
GO:0006308	DNA catabolic process	BP	20.0167	0.654159	1
GO:0033875	ribonucleoside bisphosphate metabolic process	BP	25.3734	0.694816	1
GO:0000776	kinetochore	CC	48.3594	0.353867	1
GO:0006222	UMP biosynthetic process	BP	29.3271	0.825644	1
GO:0006825	copper ion transport	BP	77.7071	0.297134	1
GO:0031647	regulation of protein stability	BP	117.312	0.240866	1
GO:0004844	uracil DNA N-glycosylase activity	MF	54.5358	0.464747	1
GO:0032318	Obsolete	nan	35.5348	0.439547	1
GO:0004427	inorganic diphosphatase activity	MF	71.879	0.625111	1
GO:0015748	organophosphate ester transport	BP	20.5036	0.898545	1
GO:0022904	respiratory electron transport chain	BP	101.009	0.0430362	1
GO:0033177	proton-transporting two-sector ATPase complex, proton-transporting domain	CC	259.193	0.0200802	1
GO:0006816	calcium ion transport	BP	21.9098	0.972103	1
GO:0016429	tRNA (adenine-N1-)-methyltransferase activity	MF	94.6511	0.282886	1
GO:0019867	outer membrane	CC	64.9371	0.0508423	1
GO:1903059	regulation of protein lipidation	BP	23.4214	0.979882	1
GO:0000381	regulation of alternative mRNA splicing, via spliceosome	BP	95.4177	0.281183	1
GO:0004396	hexokinase activity	MF	47.2094	0.536384	1
GO:0017182	peptidyl-diphthamide metabolic process	BP	17.5116	0.653085	1
GO:0000786	nucleosome	CC	299.788	0.000282402	0.764463
GO:0016670	oxidoreductase activity, acting on a sulfur group of donors, oxygen as acceptor	MF	59.4702	0.50696	1
GO:0004379	glycylpeptide N-tetradecanoyltransferase activity	MF	33.9329	0.724418	1
GO:0009058	biosynthetic process	BP	61.5178	6.67263e-38	1.80628e-34
GO:0071976	cell gliding	BP	5.03948	0.452948	1
GO:0051276	chromosome organization	BP	52.3153	0.00575701	1
GO:0008641	small protein activating enzyme activity	BP	18.5904	0.946513	1
GO:0008641	small protein activating enzyme activity	MF	18.5904	0.946513	1
GO:0008097	5S rRNA binding	MF	1210.19	0.0958595	1
GO:0032271	regulation of protein polymerization	BP	16.3672	0.711678	1
GO:0008526	phosphatidylinositol transporter activity	MF	19.6533	0.903809	1
GO:0004815	aspartate-tRNA ligase activity	MF	39.3963	0.633885	1
GO:0010604	positive regulation of macromolecule metabolic process	BP	293.625	0.0559847	1
GO:0006449	regulation of translational termination	BP	480.697	0.115177	1
GO:0022890	inorganic cation transmembrane transporter activity	MF	56.6085	0.000246635	0.66764
GO:0016893	endonuclease activity, active with either ribo- or deoxyribonucleic acids and producing 5'-phosphomonoesters	MF	49.8129	0.347487	1
GO:0008176	tRNA (guanine-N7-)-methyltransferase activity	MF	54.0362	0.469118	1
GO:0006430	lysyl-tRNA aminoacylation	BP	75.2285	0.194446	1
GO:0006091	generation of precursor metabolites and energy	BP	69.6649	1.90585e-05	0.0515913
GO:0036260	RNA capping	BP	57.5487	0.492595	1
GO:0043177	organic acid binding	MF	145.938	0.127144	1
GO:0031205	endoplasmic reticulum Sec complex	CC	36.3541	0.684504	1
GO:0004181	metallocarboxypeptidase activity	MF	24.167	0.958639	1
GO:0032502	developmental process	BP	5.20842	0.313587	1
GO:0006221	pyrimidine nucleotide biosynthetic process	BP	72.3108	0.0481519	1
GO:0007051	spindle organization	BP	31.7298	0.721268	1
GO:0051259	protein oligomerization	BP	57.5721	0.427491	1
GO:0044765	single-organism transport	BP	40.3448	6.39531e-07	0.00173121
GO:1901564	organonitrogen compound metabolic process	BP	45.6371	1.4782e-09	4.00148e-06
GO:0016274	protein-arginine N-methyltransferase activity	MF	15.6243	0.739812	1
GO:0006544	glycine metabolic process	BP	26.2005	0.586271	1
GO:0043138	3'-5' DNA helicase activity	BP	24.5746	0.939797	1
GO:0043138	3'-5' DNA helicase activity	MF	24.5746	0.939797	1
GO:0043666	regulation of phosphoprotein phosphatase activity	BP	93.6657	0.153031	1
GO:0048029	monosaccharide binding	MF	145.01	0.145488	1
GO:0005744	mitochondrial inner membrane presequence translocase complex	CC	570.608	0.110427	1
GO:0004077	biotin-[acetyl-CoA-carboxylase] ligase activity	MF	60.3328	0.427833	1
GO:0006084	acetyl-CoA metabolic process	BP	48.3371	0.525931	1
GO:0043038	amino acid activation	BP	46.0569	0.00282176	1
GO:0030515	snoRNA binding	MF	76.5752	0.290686	1
GO:0016830	carbon-carbon lyase activity	MF	48.6759	0.0757512	1
GO:0006998	nuclear envelope organization	BP	188.118	0.17389	1
GO:0006498	N-terminal protein lipidation	BP	33.9329	0.724418	1
GO:0006787	porphyrin-containing compound catabolic process	BP	99.3859	0.274233	1
GO:0045833	negative regulation of lipid metabolic process	BP	43.8903	0.574178	1
GO:0055074	calcium ion homeostasis	BP	28.4047	0.848689	1
GO:0030665	clathrin-coated vesicle membrane	CC	515.45	0.247924	1
GO:0006139	nucleobase-containing compound metabolic process	BP	44.4445	6.76695e-21	1.83181e-17
GO:0020007	apical complex	CC	15.4772	0.407806	1
GO:0034660	ncRNA metabolic process	BP	43.0997	4.41572e-05	0.119534
GO:0051651	maintenance of location in cell	BP	54.2202	0.306319	1
GO:0004312	fatty acid synthase activity	MF	8.33176	0.608482	1
GO:0000785	chromatin	CC	299.788	0.000282402	0.764463
GO:0044712	single-organism catabolic process	BP	85.9512	1.58385e-07	0.000428749
GO:0016675	oxidoreductase activity, acting on a heme group of donors	MF	240.462	0.00133933	1
GO:0032010	phagolysosome	CC	68.161	0.580567	1
GO:0016891	endoribonuclease activity, producing 5'-phosphomonoesters	MF	79.3874	0.494341	1
GO:0004609	phosphatidylserine decarboxylase activity	MF	68.6512	0.377843	1
GO:0016411	acylglycerol O-acyltransferase activity	MF	8.56248	0.439991	1
GO:0015035	protein disulfide oxidoreductase activity	MF	209.221	0.00145417	1
GO:0030176	integral component of endoplasmic reticulum membrane	CC	28.4047	0.293721	1
GO:0005507	copper ion binding	MF	194.027	0.022148	1
GO:0016684	oxidoreductase activity, acting on peroxide as acceptor	MF	156.746	0.0055129	1
GO:0050136	NADH dehydrogenase (quinone) activity	MF	16.7872	0.783676	1
GO:0005086	ARF guanyl-nucleotide exchange factor activity	MF	9.69796	0.489213	1
GO:0015077	monovalent inorganic cation transmembrane transporter activity	MF	108.183	0.000186322	0.504375
GO:0009118	regulation of nucleoside metabolic process	BP	34.5411	0.463243	1
GO:0008169	C-methyltransferase activity	MF	49.0482	0.141679	1
GO:0015298	solute:cation antiporter activity	BP	16.1454	0.627482	1
GO:0015298	solute:cation antiporter activity	MF	16.1454	0.627482	1
GO:0008408	3'-5' exonuclease activity	BP	17.7575	0.377998	1
GO:0008408	3'-5' exonuclease activity	MF	17.7575	0.377998	1
GO:0016667	oxidoreductase activity, acting on a sulfur group of donors	MF	91.7568	0.00132573	1
GO:0055082	cellular chemical homeostasis	BP	37.8071	0.46593	1
GO:0042594	response to starvation	BP	227.021	0.154435	1
GO:0005875	microtubule associated complex	CC	11.7863	0.0517855	1
GO:0090150	establishment of protein localization to membrane	BP	54.1042	0.0860387	1
GO:0065009	regulation of molecular function	BP	45.485	0.115921	1
GO:1901615	organic hydroxy compound metabolic process	BP	40.191	0.139368	1
GO:0004620	phospholipase activity	MF	17.1619	0.796868	1
GO:0015144	carbohydrate transmembrane transporter activity	MF	53.8368	0.471897	1
GO:0016209	antioxidant activity	MF	156.746	8.98791e-05	0.243303
GO:0006269	DNA replication, synthesis of RNA primer	BP	80.0482	0.286612	1
GO:0044430	cytoskeletal part	CC	14.1826	0.25933	1
GO:0009154	purine ribonucleotide catabolic process	BP	125.319	0.000178094	0.482101
GO:0030904	retromer complex	CC	23.8761	0.967172	1
GO:0005506	iron ion binding	MF	181.748	0.00128158	1
GO:0007131	reciprocal meiotic recombination	BP	24.4557	0.696485	1
GO:1901069	guanosine-containing compound catabolic process	BP	125.319	0.000178094	0.482101
GO:0046974	histone methyltransferase activity (H3-K9 specific)	MF	33.5069	0.731923	1
GO:0046916	cellular transition metal ion homeostasis	BP	37.6657	0.646331	1
GO:0005342	organic acid transmembrane transporter activity	BP	17.7985	0.503975	1
GO:0005342	organic acid transmembrane transporter activity	MF	17.7985	0.503975	1
GO:0051139	metal ion:proton antiporter activity	MF	21.9098	0.972103	1
GO:0098660	inorganic ion transmembrane transport	BP	106.645	0.000305133	0.825995
GO:0000178	exosome (RNase complex)	CC	398.039	0.122142	1
GO:0098732	macromolecule deacylation	BP	91.0716	0.291395	1
GO:0004164	diphthine synthase activity	MF	17.5116	0.812331	1
GO:0009060	aerobic respiration	BP	46.0958	0.0774062	1
GO:0036211	protein modification process	BP	23.2178	0.135032	1
GO:0034457	Mpp10 complex	CC	17.8781	0.827127	1
GO:0042727	flavin-containing compound biosynthetic process	BP	28.4401	0.847198	1
GO:0016812	hydrolase activity, acting on carbon-nitrogen (but not peptide) bonds, in cyclic amides	MF	26.0549	0.906825	1
GO:0020009	microneme	CC	12.697	0.154733	1
GO:0004853	uroporphyrinogen decarboxylase activity	MF	17.4813	0.810855	1
GO:0046578	regulation of Ras protein signal transduction	BP	34.5411	0.560414	1
GO:0009107	lipoate biosynthetic process	BP	45.1182	0.802493	1
GO:0006767	water-soluble vitamin metabolic process	BP	18.1291	0.85009	1
GO:0017186	peptidyl-pyroglutamic acid biosynthetic process, using glutaminyl-peptide cyclotransferase	BP	63.3267	0.411253	1
GO:0046348	amino sugar catabolic process	BP	11.5761	0.56417	1
GO:0048856	anatomical structure development	BP	5.20842	0.313587	1
GO:0006426	glycyl-tRNA aminoacylation	BP	45.2173	0.55648	1
GO:0044279	other organism membrane	CC	348.854	0.0852407	1
GO:0032940	secretion by cell	BP	26.1555	0.934696	1
GO:0044106	cellular amine metabolic process	BP	44.0139	0.227805	1
GO:0006843	mitochondrial citrate transport	BP	25.1695	0.93194	1
GO:0044437	vacuolar part	CC	42.8782	0.386338	1
GO:1903060	negative regulation of protein lipidation	BP	23.4214	0.979882	1
GO:0045177	apical part of cell	CC	15.4772	0.351349	1
GO:0033655	host cell cytoplasm part	CC	27.6452	0.143619	1
GO:0072509	divalent inorganic cation transmembrane transporter activity	MF	28.4047	0.499225	1
GO:0006754	ATP biosynthetic process	BP	287.092	0.000533226	1
GO:1901292	nucleoside phosphate catabolic process	BP	113.666	6.81282e-05	0.184423
GO:0030880	RNA polymerase complex	CC	54.96	0.0192469	1
GO:0044455	mitochondrial membrane part	CC	98.8578	0.000641694	1
GO:0050308	sugar-phosphatase activity	MF	43.8903	0.574178	1
GO:0005227	calcium activated cation channel activity	MF	8.10623	0.423273	1
GO:0044087	regulation of cellular component biogenesis	BP	16.3672	0.711678	1
GO:0043254	regulation of protein complex assembly	BP	16.3672	0.711678	1
GO:0006476	protein deacetylation	BP	91.0716	0.291395	1
GO:0006817	phosphate ion transport	BP	102.89	0.267606	1
GO:0006888	ER to Golgi vesicle-mediated transport	BP	43.7994	0.0543258	1
GO:0030621	U4 snRNA binding	MF	76.5752	0.34276	1
GO:0030118	clathrin coat	CC	32.7456	0.515098	1
GO:0048522	positive regulation of cellular process	BP	99.207	0.218553	1
GO:0000717	nucleotide-excision repair, DNA duplex unwinding	BP	28.1833	0.853537	1
GO:0006620	posttranslational protein targeting to membrane	BP	36.3541	0.684504	1
GO:0016741	transferase activity, transferring one-carbon groups	MF	50.1284	3.54731e-05	0.0960256
GO:0051287	NAD binding	MF	73.2604	0.101442	1
GO:0006164	purine nucleotide biosynthetic process	BP	39.0436	0.00906937	1
GO:0090529	cell septum assembly	BP	12.1966	0.415482	1
GO:0051494	negative regulation of cytoskeleton organization	BP	30.9592	0.452205	1
GO:0000469	cleavage involved in rRNA processing	BP	191.411	0.169837	1
GO:0046037	GMP metabolic process	BP	105.866	0.260586	1
GO:0003677	DNA binding	MF	31.7879	0.00245147	1
GO:0046390	ribose phosphate biosynthetic process	BP	98.432	0.00152056	1
GO:0003848	2-amino-4-hydroxy-6-hydroxymethyldihydropteridine diphosphokinase activity	MF	11.0036	0.541256	1
GO:0005975	carbohydrate metabolic process	BP	47.6333	0.000136295	0.368952
GO:0004521	endoribonuclease activity	MF	37.9271	0.203271	1
GO:0006379	mRNA cleavage	BP	35.4066	0.672513	1
GO:0042398	cellular modified amino acid biosynthetic process	BP	39.6584	0.437381	1
GO:0031211	endoplasmic reticulum palmitoyltransferase complex	CC	66.658	0.387046	1
GO:0016864	intramolecular oxidoreductase activity, transposing S-S bonds	MF	27.1565	0.879175	1
GO:0016417	S-acyltransferase activity	MF	166.921	0.658578	1
GO:0032266	phosphatidylinositol-3-phosphate binding	MF	17.7291	0.736814	1
GO:0006417	regulation of translation	BP	480.697	0.148384	1
GO:0015116	sulfate transmembrane transporter activity	MF	54.5038	0.465183	1
GO:0005968	Rab-protein geranylgeranyltransferase complex	CC	80.8973	0.165383	1
GO:0051169	nuclear transport	BP	101.886	0.000220066	0.595717
GO:0043414	macromolecule methylation	BP	53.8746	0.0624688	1
GO:0006506	GPI anchor biosynthetic process	BP	27.0314	0.324829	1
GO:0031966	mitochondrial membrane	CC	95.3592	3.68698e-05	0.0998065
GO:0016728	oxidoreductase activity, acting on CH or CH2 groups, disulfide as acceptor	MF	74.2075	0.0976256	1
GO:0017076	purine nucleotide binding	MF	25.5692	0.00115728	1
GO:0004114	3',5'-cyclic-nucleotide phosphodiesterase activity	BP	6.09801	0.130779	1
GO:0004114	3',5'-cyclic-nucleotide phosphodiesterase activity	MF	6.09801	0.130779	1
GO:0018202	peptidyl-histidine modification	BP	17.5116	0.653085	1
GO:2000113	negative regulation of cellular macromolecule biosynthetic process	BP	21.8052	0.95426	1
GO:0051603	proteolysis involved in cellular protein catabolic process	BP	87.2852	3.84658e-07	0.00104127
GO:0033179	proton-transporting V-type ATPase, V0 domain	CC	156.468	0.0685094	1
GO:0030286	dynein complex	CC	8.54201	0.0682678	1
GO:0005484	SNAP receptor activity	MF	184.253	0.100202	1
GO:0008412	4-hydroxybenzoate octaprenyltransferase activity	MF	29.6858	0.819166	1
GO:0044441	ciliary part	CC	15.7208	0.742868	1
GO:0035434	copper ion transmembrane transport	BP	73.6995	0.602413	1
GO:0033121	regulation of purine nucleotide catabolic process	BP	34.5411	0.463243	1
GO:0005096	GTPase activator activity	BP	34.5411	0.511491	1
GO:0005096	GTPase activator activity	MF	34.5411	0.511491	1
GO:0006479	protein methylation	BP	33.5069	0.424424	1
GO:0006879	cellular iron ion homeostasis	BP	54.4459	0.466202	1
GO:0044424	intracellular part	CC	54.9813	6.81939e-59	1.84601e-55
GO:0006890	retrograde vesicle-mediated transport, Golgi to ER	BP	284.964	0.139205	1
GO:0004842	ubiquitin-protein transferase activity	MF	25.0386	0.587053	1
GO:0008652	cellular amino acid biosynthetic process	BP	47.0059	0.0634293	1
GO:0042625	ATPase coupled ion transmembrane transporter activity	MF	39.4884	0.0155607	1
GO:0042176	regulation of protein catabolic process	BP	72.0645	0.145172	1
GO:0018377	protein myristoylation	BP	33.9329	0.724418	1
GO:0005681	spliceosomal complex	CC	64.8471	0.00463767	1
GO:0019321	pentose metabolic process	BP	43.8855	0.574502	1
GO:0022804	active transmembrane transporter activity	MF	36.5545	0.050375	1
GO:0031267	small GTPase binding	MF	60.7727	0.0617347	1
GO:0006760	folic acid-containing compound metabolic process	BP	49.9389	0.636159	1
GO:0044255	cellular lipid metabolic process	BP	40.3549	0.0723959	1
GO:0005996	monosaccharide metabolic process	BP	46.3953	0.0247923	1
GO:0021700	developmental maturation	BP	5.20842	0.313587	1
GO:0003755	peptidyl-prolyl cis-trans isomerase activity	MF	81.0361	0.000903618	1
GO:0051336	regulation of hydrolase activity	BP	36.5286	0.247331	1
GO:0046540	U4/U6 x U5 tri-snRNP complex	CC	61.691	0.0608137	1
GO:0030684	preribosome	CC	43.4532	0.0494052	1
GO:0045495	pole plasm	CC	83.2423	0.31313	1
GO:0000015	phosphopyruvate hydratase complex	CC	299.799	0.135741	1
GO:0019307	mannose biosynthetic process	BP	79.3604	0.329376	1
GO:0006337	nucleosome disassembly	BP	276.759	0.141381	1
GO:1901605	alpha-amino acid metabolic process	BP	34.1132	0.194625	1
GO:0097306	cellular response to alcohol	BP	12.3039	0.593948	1
GO:0006298	mismatch repair	BP	22.5186	0.965926	1
GO:0031326	regulation of cellular biosynthetic process	BP	30.8293	0.0523735	1
GO:0051170	nuclear import	BP	101.886	0.0273311	1
GO:0006260	DNA replication	BP	31.7527	0.0724507	1
GO:0032559	adenyl ribonucleotide binding	MF	24.7373	0.0271531	1
GO:0006030	chitin metabolic process	BP	11.5761	0.56417	1
GO:0009309	amine biosynthetic process	BP	44.0139	0.572397	1
GO:0042158	lipoprotein biosynthetic process	BP	27.0314	0.322475	1
GO:0043168	anion binding	MF	25.7333	0.000527733	1
GO:0031227	intrinsic component of endoplasmic reticulum membrane	CC	28.4047	0.293721	1
GO:0008615	pyridoxine biosynthetic process	BP	43.8855	0.574502	1
GO:0016433	rRNA (adenine) methyltransferase activity	MF	182.598	0.0817843	1
GO:0051731	polynucleotide 5'-hydroxyl-kinase activity	MF	126.211	0.229054	1
GO:0034728	nucleosome organization	BP	666.378	0.00587946	1
GO:0043231	intracellular membrane-bounded organelle	CC	46.0569	2.87629e-22	7.78612e-19
GO:0019288	isopentenyl diphosphate biosynthetic process, methylerythritol 4-phosphate pathway	BP	171.351	0.183103	1
GO:0008064	regulation of actin polymerization or depolymerization	BP	16.3672	0.711678	1
GO:0008614	pyridoxine metabolic process	BP	43.8855	0.574502	1
GO:0008446	GDP-mannose 4,6-dehydratase activity	MF	30.8163	0.796501	1
GO:0005847	mRNA cleavage and polyadenylation specificity factor complex	CC	21.5111	0.957502	1
GO:0042886	amide transport	BP	5.03948	0.307571	1
GO:0016842	amidine-lyase activity	MF	26.7313	0.889881	1
GO:0022406	membrane docking	BP	26.1555	0.934696	1
GO:0070006	metalloaminopeptidase activity	MF	41.7011	0.732126	1
GO:0000314	organellar small ribosomal subunit	CC	18.4781	0.853164	1
GO:0071705	nitrogen compound transport	BP	31.0231	0.518463	1
GO:0007219	Notch signaling pathway	BP	24.029	0.965086	1
GO:0004719	protein-L-isoaspartate (D-aspartate) O-methyltransferase activity	MF	18.3525	0.84608	1
GO:1901135	carbohydrate derivative metabolic process	BP	70.2591	1.12826e-09	3.05421e-06
GO:0008746	NAD(P)+ transhydrogenase activity	MF	17.1732	0.797786	1
GO:0052188	modification of cellular component in other organism involved in symbiotic interaction	BP	55.889	0.454208	1
GO:0043174	nucleoside salvage	BP	43.1134	0.678168	1
GO:0034968	histone lysine methylation	BP	24.6396	0.988861	1
GO:0070566	adenylyltransferase activity	MF	342.312	0.213234	1
GO:0072330	monocarboxylic acid biosynthetic process	BP	31.494	0.898842	1
GO:0016836	hydro-lyase activity	MF	56.6543	0.23425	1
GO:0042175	nuclear outer membrane-endoplasmic reticulum membrane network	CC	32.3794	0.0643748	1
GO:0009741	response to brassinosteroid	BP	12.3039	0.593948	1
GO:0010876	lipid localization	BP	20.151	0.845925	1
GO:0043021	ribonucleoprotein complex binding	MF	146.765	0.0147948	1
GO:0006026	aminoglycan catabolic process	BP	11.5761	0.56417	1
GO:0004789	thiamine-phosphate diphosphorylase activity	MF	14.9784	0.710373	1
GO:0030942	endoplasmic reticulum signal peptide binding	MF	42.0558	0.599063	1
GO:0016423	tRNA (guanine) methyltransferase activity	MF	54.3096	0.303282	1
GO:0015081	sodium ion transmembrane transporter activity	BP	5.42746	0.149437	1
GO:0015081	sodium ion transmembrane transporter activity	MF	5.42746	0.149437	1
GO:0051254	positive regulation of RNA metabolic process	BP	106.553	0.259579	1
GO:0043229	intracellular organelle	CC	52.3153	2.34885e-41	6.35835e-38
GO:0032506	cytokinetic process	BP	12.1966	0.415482	1
GO:0034314	Arp2/3 complex-mediated actin nucleation	BP	4.83176	0.298856	1
GO:0016419	S-malonyltransferase activity	MF	7.04211	0.3772	1
GO:0016748	succinyltransferase activity	MF	176.452	0.250134	1
GO:0016471	vacuolar proton-transporting V-type ATPase complex	CC	42.8782	0.386338	1
GO:0019887	protein kinase regulator activity	MF	57.6985	0.0876267	1
GO:0005815	microtubule organizing center	CC	17.4185	0.746983	1
GO:0004798	thymidylate kinase activity	MF	42.0732	0.598732	1
GO:0034477	U6 snRNA 3'-end processing	BP	38.6395	0.644428	1
GO:0006425	glutaminyl-tRNA aminoacylation	BP	30.9496	0.792831	1
GO:0072348	sulfur compound transport	BP	54.5038	0.465183	1
GO:0022857	transmembrane transporter activity	MF	42.8782	0.000106394	0.28801
GO:0032403	protein complex binding	BP	14.4391	0.0717882	1
GO:0032403	protein complex binding	MF	14.4391	0.0717882	1
GO:0051010	microtubule plus-end binding	MF	9.64238	0.48757	1
GO:0042592	homeostatic process	BP	104.849	4.97923e-07	0.00134788
GO:0044767	single-organism developmental process	BP	5.20842	0.313587	1
GO:0004151	dihydroorotase activity	MF	26.0549	0.906825	1
GO:0044218	other organism cell membrane	CC	348.854	0.0852407	1
GO:0009148	pyrimidine nucleoside triphosphate biosynthetic process	BP	79.4944	0.784855	1
GO:0033036	macromolecule localization	BP	47.0035	4.21918e-08	0.000114213
GO:0032787	monocarboxylic acid metabolic process	BP	47.2094	0.0199005	1
GO:0043604	amide biosynthetic process	BP	44.155	0.270737	1
GO:0004590	orotidine-5'-phosphate decarboxylase activity	MF	339.738	0.129673	1
GO:0003924	GTPase activity	MF	35.2415	0.00548989	1
GO:0005850	eukaryotic translation initiation factor 2 complex	CC	356.299	0.0476335	1
GO:0019799	tubulin N-acetyltransferase activity	MF	13.1499	0.635241	1
GO:0006421	asparaginyl-tRNA aminoacylation	BP	106.502	0.126559	1
GO:0005730	nucleolus	CC	46.1725	0.0457294	1
GO:0020036	Maurer's cleft	CC	478.809	0.0671124	1
GO:0070201	regulation of establishment of protein localization	BP	24.709	0.972493	1
GO:0070003	threonine-type peptidase activity	MF	169.384	2.69815e-07	0.00073039
GO:0042054	histone methyltransferase activity	MF	31.616	0.859925	1
GO:0000152	nuclear ubiquitin ligase complex	CC	4312.24	0.0864785	1
GO:0008094	DNA-dependent ATPase activity	MF	29.449	0.250294	1
GO:0030983	mismatched DNA binding	MF	22.5186	0.965926	1
GO:0005930	axoneme	CC	15.7208	0.742868	1
GO:0009142	nucleoside triphosphate biosynthetic process	BP	216.074	0.00145859	1
GO:0016530	metallochaperone activity	MF	231.946	0.153199	1
GO:0033218	amide binding	MF	83.4031	0.0394453	1
GO:0004816	asparagine-tRNA ligase activity	MF	106.502	0.126559	1
GO:0006665	sphingolipid metabolic process	BP	66.658	0.387046	1
GO:0005767	secondary lysosome	CC	68.161	0.580567	1
GO:1903311	regulation of mRNA metabolic process	BP	95.4177	0.281183	1
GO:0051716	cellular response to stimulus	BP	32.31	0.00533638	1
GO:0004553	hydrolase activity, hydrolyzing O-glycosyl compounds	BP	9.30181	0.301548	1
GO:0004553	hydrolase activity, hydrolyzing O-glycosyl compounds	MF	9.30181	0.301548	1
GO:0043264	extracellular non-membrane-bounded organelle	CC	122.081	0.234159	1
GO:1901879	regulation of protein depolymerization	BP	23.6632	0.98242	1
GO:0046933	proton-transporting ATP synthase activity, rotational mechanism	MF	251.583	0.00207549	1
GO:0031514	motile cilium	CC	11.5021	0.403543	1
GO:0003993	acid phosphatase activity	MF	15.0824	0.716584	1
GO:0007127	meiosis I	BP	24.4557	0.696485	1
GO:0000350	generation of catalytic spliceosome for second transesterification step	BP	77.0169	0.340827	1
GO:0010035	response to inorganic substance	BP	135.259	0.216862	1
GO:0006406	mRNA export from nucleus	BP	188.118	0.17389	1
GO:0030682	evasion or tolerance of host defense response	BP	177.656	0.179375	1
GO:0043233	organelle lumen	CC	48.9207	0.0029066	1
GO:0006481	C-terminal protein methylation	BP	82.4911	0.316107	1
GO:0006405	RNA export from nucleus	BP	92.0344	0.120769	1
GO:0009084	glutamine family amino acid biosynthetic process	BP	33.6147	0.698048	1
GO:0006850	mitochondrial pyruvate transport	BP	197.932	0.0526355	1
GO:0016769	transferase activity, transferring nitrogenous groups	BP	32.2668	0.711919	1
GO:0016769	transferase activity, transferring nitrogenous groups	MF	32.2668	0.711919	1
GO:0006241	CTP biosynthetic process	BP	79.4944	0.784855	1
GO:0004802	transketolase activity	MF	77.2409	0.340104	1
GO:0004813	alanine-tRNA ligase activity	MF	36.987	0.668497	1
GO:0032512	regulation of protein phosphatase type 2B activity	BP	123.72	0.232014	1
GO:0044271	cellular nitrogen compound biosynthetic process	BP	42.9793	8.37849e-06	0.0226806
GO:0015802	basic amino acid transport	BP	17.7985	0.823792	1
GO:0015819	lysine transport	BP	17.7985	0.823792	1
GO:0006310	DNA recombination	BP	54.771	0.0468639	1
GO:0043413	macromolecule glycosylation	BP	36.9763	0.344	1
GO:0043543	protein acylation	BP	33.9329	0.257054	1
GO:0031968	organelle outer membrane	CC	64.9371	0.0508423	1
GO:0016774	phosphotransferase activity, carboxyl group as acceptor	MF	148.06	0.202267	1
GO:0032312	Obsolete	nan	55.0653	0.401729	1
GO:0042773	ATP synthesis coupled electron transport	BP	101.009	0.0430362	1
GO:0030130	clathrin coat of trans-Golgi network vesicle	CC	515.45	0.247924	1
GO:0036388	pre-replicative complex assembly	BP	22.8121	0.995824	1
GO:0005488	binding	MF	32.4234	2.44964e-24	6.63117e-21
GO:0043245	extraorganismal space	CC	33.3036	0.0343067	1
GO:0050662	coenzyme binding	MF	35.0539	0.0761993	1
GO:0035246	peptidyl-arginine N-methylation	BP	15.6243	0.739812	1
GO:0046470	phosphatidylcholine metabolic process	BP	36.4965	0.681361	1
GO:0009067	aspartate family amino acid biosynthetic process	BP	61.8936	0.274245	1
GO:0044446	intracellular organelle part	CC	51.106	5.2973e-17	1.43398e-13
GO:0032984	macromolecular complex disassembly	BP	108.525	0.00923423	1
GO:0043242	negative regulation of protein complex disassembly	BP	23.6632	0.98242	1
GO:0000287	magnesium ion binding	MF	61.3802	0.0561385	1
GO:1901576	organic substance biosynthetic process	BP	64.604	1.16009e-37	3.14037e-34
GO:0016829	lyase activity	MF	43.7091	0.234058	1
GO:0006576	cellular biogenic amine metabolic process	BP	44.0139	0.227805	1
GO:0000502	proteasome complex	CC	166.626	1.58806e-09	4.29888e-06
GO:0044711	single-organism biosynthetic process	BP	43.4043	1.71653e-05	0.0464666
GO:0071900	regulation of protein serine/threonine kinase activity	BP	55.0165	0.484302	1
GO:0046907	intracellular transport	BP	47.0035	2.96242e-08	8.01926e-05
GO:1902589	single-organism organelle organization	BP	31.3247	0.268261	1
GO:0044744	protein targeting to nucleus	BP	101.886	0.0273311	1
GO:0046812	host cell surface binding	MF	12.7148	0.435903	1
GO:0003723	RNA binding	MF	57.9933	1.19026e-18	3.22203e-15
GO:0003735	structural constituent of ribosome	MF	345.789	1.87648e-32	5.07964e-29
GO:0032508	DNA duplex unwinding	BP	28.1833	0.736525	1
GO:0008175	tRNA methyltransferase activity	BP	54.5831	0.144151	1
GO:0008175	tRNA methyltransferase activity	MF	54.5831	0.144151	1
GO:0030529	intracellular ribonucleoprotein complex	CC	188.813	3.04274e-38	8.2367e-35
GO:0004587	ornithine-oxo-acid transaminase activity	MF	32.2668	0.75875	1
GO:0006511	ubiquitin-dependent protein catabolic process	BP	63.2301	0.000129615	0.350867
GO:0071806	protein transmembrane transport	BP	59.7678	0.0849175	1
GO:0010675	regulation of cellular carbohydrate metabolic process	BP	43.8903	0.574178	1
GO:0006448	regulation of translational elongation	BP	480.697	0.115177	1
GO:0008757	S-adenosylmethionine-dependent methyltransferase activity	MF	49.0482	0.0359083	1
GO:0023021	termination of signal transduction	BP	244.004	0.14947	1
GO:0019203	carbohydrate phosphatase activity	MF	43.8903	0.574178	1
GO:0030126	COPI vesicle coat	CC	35.1882	0.620741	1
GO:0005672	transcription factor TFIIA complex	CC	336.748	0.0329508	1
GO:0051302	regulation of cell division	BP	26.2999	0.899665	1
GO:0009261	ribonucleotide catabolic process	BP	125.319	0.000178094	0.482101
GO:0009112	nucleobase metabolic process	BP	87.6328	0.118499	1
GO:0016043	cellular component organization	BP	55.889	2.69211e-10	7.28754e-07
GO:0043022	ribosome binding	MF	229.17	0.0216052	1
GO:0000172	ribonuclease MRP complex	CC	49.302	0.514816	1
GO:0070838	divalent metal ion transport	BP	21.9098	0.839102	1
GO:0009228	thiamine biosynthetic process	BP	16.5538	0.684089	1
GO:0009220	pyrimidine ribonucleotide biosynthetic process	BP	29.3271	0.726195	1
GO:0070064	proline-rich region binding	MF	172.643	0.182322	1
GO:0032550	purine ribonucleoside binding	MF	25.4925	0.00127807	1
GO:0046049	UMP metabolic process	BP	29.3271	0.825644	1
GO:0020005	symbiont-containing vacuole membrane	CC	41.5582	0.678724	1
GO:0033865	nucleoside bisphosphate metabolic process	BP	25.3734	0.694816	1
GO:0004149	dihydrolipoyllysine-residue succinyltransferase activity	MF	326.8	0.131489	1
GO:0031012	extracellular matrix	CC	315.831	0.133202	1
GO:0097526	spliceosomal tri-snRNP complex	CC	61.691	0.0608137	1
GO:0044798	nuclear transcription factor complex	CC	59.1296	0.0507947	1
GO:0009065	glutamine family amino acid catabolic process	BP	34.1132	0.721209	1
GO:0006487	protein N-linked glycosylation	BP	24.6776	0.946513	1
GO:0008144	drug binding	MF	123.72	0.232014	1
GO:0019888	protein phosphatase regulator activity	MF	63.6113	0.40909	1
GO:0004402	histone acetyltransferase activity	MF	21.5614	0.93779	1
GO:0045744	negative regulation of G-protein coupled receptor protein signaling pathway	BP	244.004	0.14947	1
GO:0070069	cytochrome complex	CC	101.009	0.0430362	1
GO:0005685	U1 snRNP	CC	218.573	0.0132253	1
GO:0005654	nucleoplasm	CC	49.8321	0.0354684	1
GO:0030234	enzyme regulator activity	MF	51.9767	0.00162752	1
GO:0030488	tRNA methylation	BP	54.3096	0.104398	1
GO:0003714	transcription corepressor activity	MF	39.2232	0.638977	1
GO:0015682	ferric iron transport	BP	43.9085	0.574016	1
GO:0008661	1-deoxy-D-xylulose-5-phosphate synthase activity	MF	5.47232	0.322813	1
GO:0006122	mitochondrial electron transport, ubiquinol to cytochrome c	BP	101.009	0.0430362	1
GO:0043484	regulation of RNA splicing	BP	57.5165	0.500204	1
GO:0005786	signal recognition particle, endoplasmic reticulum targeting	CC	42.0558	0.599063	1
GO:0000354	cis assembly of pre-catalytic spliceosome	BP	10.0493	0.503824	1
GO:0031351	integral component of plastid membrane	CC	30.3052	0.80809	1
GO:0010033	response to organic substance	BP	12.6179	0.426452	1
GO:0006638	neutral lipid metabolic process	BP	8.56248	0.439991	1
GO:0000288	nuclear-transcribed mRNA catabolic process, deadenylation-dependent decay	BP	48.8882	0.519432	1
GO:0008295	spermidine biosynthetic process	BP	44.0139	0.572397	1
GO:0006412	translation	BP	142.338	3.29392e-38	8.91664e-35
GO:0010181	FMN binding	BP	13.2852	0.558069	1
GO:0010181	FMN binding	MF	13.2852	0.558069	1
GO:0048500	signal recognition particle	CC	102.758	0.124652	1
GO:0006166	purine ribonucleoside salvage	BP	43.1134	0.678168	1
GO:0016567	protein ubiquitination	BP	65.647	0.0619678	1
GO:0015887	pantothenate transmembrane transport	BP	5.03948	0.307571	1
GO:0017183	peptidyl-diphthamide biosynthetic process from peptidyl-histidine	BP	17.5116	0.653085	1
GO:0016755	transferase activity, transferring amino-acyl groups	BP	46.2499	0.464047	1
GO:0016755	transferase activity, transferring amino-acyl groups	MF	46.2499	0.464047	1
GO:1901659	glycosyl compound biosynthetic process	BP	53.4068	0.0178027	1
GO:0008270	zinc ion binding	MF	26.5796	0.193991	1
GO:0016053	organic acid biosynthetic process	BP	44.155	0.118698	1
GO:0008242	omega peptidase activity	MF	108.086	0.0630414	1
GO:0006499	N-terminal protein myristoylation	BP	33.9329	0.724418	1
GO:0046134	pyrimidine nucleoside biosynthetic process	BP	29.3271	0.726195	1
GO:0009742	brassinosteroid mediated signaling pathway	BP	12.3039	0.593948	1
GO:0030838	positive regulation of actin filament polymerization	BP	4.49748	0.13221	1
GO:0043436	oxoacid metabolic process	BP	47.5854	1.68706e-06	0.00456688
GO:0030832	regulation of actin filament length	BP	16.3672	0.711678	1
GO:0010648	negative regulation of cell communication	BP	244.004	0.14947	1
GO:0009156	ribonucleoside monophosphate biosynthetic process	BP	151.569	0.000346891	0.939034
GO:0032988	ribonucleoprotein complex disassembly	BP	108.394	0.25548	1
GO:0044724	single-organism carbohydrate catabolic process	BP	48.0572	0.0040627	1
GO:0032259	methylation	BP	51.8008	0.0178329	1
GO:0004659	prenyltransferase activity	MF	55.0843	0.281573	1
GO:0002179	homodimeric serine palmitoyltransferase complex	CC	66.658	0.387046	1
GO:0004731	purine-nucleoside phosphorylase activity	MF	1809.89	0.0916653	1
GO:0019216	regulation of lipid metabolic process	BP	43.8903	0.574178	1
GO:0016849	phosphorus-oxygen lyase activity	BP	6.46453	0.101786	1
GO:0016849	phosphorus-oxygen lyase activity	MF	6.46453	0.101786	1
GO:0005097	Obsolete	nan	34.5411	0.649047	1
GO:0004702	signal transducer, downstream of receptor, with serine/threonine kinase activity	MF	15.2638	0.617377	1
GO:0010822	positive regulation of mitochondrion organization	BP	91.8607	0.289225	1
GO:0007010	cytoskeleton organization	BP	21.5535	0.917302	1
GO:0006090	pyruvate metabolic process	BP	148.06	0.00244196	1
GO:0070585	protein localization to mitochondrion	BP	81.5221	0.00869686	1
GO:0003860	3-hydroxyisobutyryl-CoA hydrolase activity	MF	20.1154	0.874367	1
GO:0046051	UTP metabolic process	BP	79.4944	0.784855	1
GO:0004392	heme oxygenase (decyclizing) activity	MF	99.3859	0.274233	1
GO:0004672	protein kinase activity	MF	14.7557	0.0294332	1
GO:0050793	regulation of developmental process	BP	91.8607	0.289225	1
GO:0065007	biological regulation	BP	44.0336	2.08403e-07	0.000564148
GO:0043043	peptide biosynthetic process	BP	30.3206	0.596618	1
GO:0005852	eukaryotic translation initiation factor 3 complex	CC	102.299	0.00776488	1
GO:0006281	DNA repair	BP	33.3617	0.0137838	1
GO:0006220	pyrimidine nucleotide metabolic process	BP	102.548	0.0153267	1
GO:0044249	cellular biosynthetic process	BP	64.5157	5.31239e-37	1.43806e-33
GO:0000725	recombinational repair	BP	106.516	0.18005	1
GO:0005576	extracellular region	CC	34.0917	0.0191843	1
GO:0030119	AP-type membrane coat adaptor complex	CC	27.5427	0.825064	1
GO:1901264	carbohydrate derivative transport	BP	19.788	0.906071	1
GO:1901682	sulfur compound transmembrane transporter activity	MF	54.5038	0.465183	1
GO:0004197	cysteine-type endopeptidase activity	MF	12.8284	0.326557	1
GO:0048475	coated membrane	CC	35.1882	0.314916	1
GO:0016892	endoribonuclease activity, producing 3'-phosphomonoesters	MF	60.8716	0.302572	1
GO:0032299	ribonuclease H2 complex	CC	36.2562	0.686952	1
GO:0071929	alpha-tubulin acetylation	BP	13.1499	0.635241	1
GO:1901617	organic hydroxy compound biosynthetic process	BP	43.8855	0.131015	1
GO:0046365	monosaccharide catabolic process	BP	43.8855	0.343275	1
GO:0015986	ATP synthesis coupled proton transport	BP	287.092	0.000533226	1
GO:0048469	cell maturation	BP	5.20842	0.313587	1
GO:0051805	evasion or tolerance of immune response of other organism involved in symbiotic interaction	BP	177.656	0.179375	1
GO:0009678	hydrogen-translocating pyrophosphatase activity	MF	45.3216	0.963374	1
GO:0038032	termination of G-protein coupled receptor signaling pathway	BP	244.004	0.14947	1
GO:1901361	organic cyclic compound catabolic process	BP	57.1759	0.00065299	1
GO:0007126	meiotic nuclear division	BP	24.4557	0.696485	1
GO:0006082	organic acid metabolic process	BP	47.5854	1.68706e-06	0.00456688
GO:0009262	deoxyribonucleotide metabolic process	BP	74.2075	0.00729505	1
GO:0072527	pyrimidine-containing compound metabolic process	BP	40.1778	0.0455854	1
GO:0090151	establishment of protein localization to mitochondrial membrane	BP	81.5221	0.319796	1
GO:0020037	heme binding	MF	58.4375	0.0248092	1
GO:0009200	deoxyribonucleoside triphosphate metabolic process	BP	1786.11	0.0918486	1
GO:0009059	macromolecule biosynthetic process	BP	82.225	5.25913e-37	1.42365e-33
GO:0005319	lipid transporter activity	BP	19.788	0.863163	1
GO:0005319	lipid transporter activity	MF	19.788	0.863163	1
GO:0008603	cAMP-dependent protein kinase regulator activity	MF	59.1775	0.433399	1
GO:0007165	signal transduction	BP	23.6871	0.184692	1
GO:0008216	spermidine metabolic process	BP	44.0139	0.572397	1
GO:0005849	mRNA cleavage factor complex	CC	88.1233	0.379834	1
GO:0006438	valyl-tRNA aminoacylation	BP	64.7709	0.276244	1
GO:0016879	ligase activity, forming carbon-nitrogen bonds	MF	57.6439	0.00150546	1
GO:0043603	cellular amide metabolic process	BP	44.155	0.0854311	1
GO:0046112	nucleobase biosynthetic process	BP	87.6328	0.118499	1
GO:1901701	cellular response to oxygen-containing compound	BP	12.3039	0.593948	1
GO:0008104	protein localization	BP	48.6691	1.6713e-08	4.5242e-05
GO:0015079	potassium ion transmembrane transporter activity	MF	8.10623	0.423273	1
GO:0015074	DNA integration	BP	64.1781	0.40532	1
GO:0019948	SUMO activating enzyme activity	MF	74.8591	0.243749	1
GO:0071367	cellular response to brassinosteroid stimulus	BP	12.3039	0.593948	1
GO:0006418	tRNA aminoacylation for protein translation	BP	46.0569	0.00282176	1
GO:0051234	establishment of localization	BP	41.5697	1.08857e-10	2.94676e-07
GO:0005787	signal peptidase complex	CC	99.0113	0.184502	1
GO:0036265	RNA (guanine-N7)-methylation	BP	50.2695	0.504431	1
GO:0006207	'de novo' pyrimidine nucleobase biosynthetic process	BP	145.938	0.0827359	1
GO:0016840	carbon-nitrogen lyase activity	MF	26.7313	0.889881	1
GO:0016289	CoA hydrolase activity	MF	20.1154	0.874367	1
GO:0016813	hydrolase activity, acting on carbon-nitrogen (but not peptide) bonds, in linear amidines	BP	16.8707	0.658457	1
GO:0016813	hydrolase activity, acting on carbon-nitrogen (but not peptide) bonds, in linear amidines	MF	16.8707	0.658457	1
GO:0051224	negative regulation of protein transport	BP	24.709	0.972493	1
GO:0004611	phosphoenolpyruvate carboxykinase activity	MF	26.8393	0.938861	1
GO:0051187	cofactor catabolic process	BP	73.8615	0.221829	1
GO:0031590	wybutosine metabolic process	BP	9.94837	0.501095	1
GO:0005764	lysosome	CC	68.161	0.580567	1
GO:0005515	protein binding	MF	32.9806	2.29538e-10	6.2136e-07
GO:0019747	regulation of isoprenoid metabolic process	BP	43.8903	0.574178	1
GO:1902911	protein kinase complex	CC	59.1775	0.433399	1
GO:0006102	isocitrate metabolic process	BP	202.544	0.165246	1
GO:0044265	cellular macromolecule catabolic process	BP	58.4045	5.46442e-06	0.0147922
GO:0004819	glutamine-tRNA ligase activity	MF	42.2973	0.488621	1
GO:0097014	ciliary plasm	CC	15.7208	0.742868	1
GO:0046961	proton-transporting ATPase activity, rotational mechanism	MF	106.645	0.00920257	1
GO:0031965	nuclear membrane	CC	188.118	0.17389	1
GO:0043086	negative regulation of catalytic activity	BP	123.72	0.232014	1
GO:0042168	heme metabolic process	BP	35.5437	0.932143	1
GO:0022613	ribonucleoprotein complex biogenesis	BP	49.302	4.06152e-06	0.0109945
GO:0004735	pyrroline-5-carboxylate reductase activity	MF	33.6147	0.729776	1
GO:0051119	sugar transmembrane transporter activity	MF	53.8368	0.471897	1
GO:0015693	magnesium ion transport	BP	14.7623	0.570928	1
GO:1902850	microtubule cytoskeleton organization involved in mitosis	BP	31.7298	0.721268	1
GO:0008565	protein transporter activity	MF	60.7727	0.00860821	1
GO:0031365	N-terminal protein amino acid modification	BP	33.9329	0.724418	1
GO:0043142	single-stranded DNA-dependent ATPase activity	MF	39.0105	0.641019	1
GO:0009168	purine ribonucleoside monophosphate biosynthetic process	BP	197.271	0.00024218	0.655581
GO:0004523	RNA-DNA hybrid ribonuclease activity	MF	142.269	0.209602	1
GO:0071025	RNA surveillance	BP	26.9612	0.88368	1
GO:0005743	mitochondrial inner membrane	CC	151.572	0.000233713	0.63266
GO:0051082	unfolded protein binding	MF	117.201	1.77955e-09	4.81723e-06
GO:0055086	nucleobase-containing small molecule metabolic process	BP	71.1289	6.84128e-09	1.85193e-05
GO:0006422	aspartyl-tRNA aminoacylation	BP	39.3963	0.633885	1
GO:0031981	nuclear lumen	CC	43.6652	0.0342318	1
GO:0000280	nuclear division	BP	31.9485	0.416638	1
GO:0016638	oxidoreductase activity, acting on the CH-NH2 group of donors	MF	47.2679	0.647745	1
GO:1901136	carbohydrate derivative catabolic process	BP	105.251	6.99074e-05	0.189239
GO:0030117	membrane coat	CC	35.1882	0.314916	1
GO:0030131	clathrin adaptor complex	CC	32.7456	0.903923	1
GO:0006848	pyruvate transport	BP	197.932	0.0526355	1
GO:1901566	organonitrogen compound biosynthetic process	BP	36.5255	0.00287074	1
GO:0031418	L-ascorbic acid binding	MF	242.81	0.149806	1
GO:0000041	transition metal ion transport	BP	49.1772	0.168157	1
GO:0010498	proteasomal protein catabolic process	BP	88.9397	0.12368	1
GO:0016854	racemase and epimerase activity	MF	38.0374	0.653669	1
GO:0004830	tryptophan-tRNA ligase activity	MF	24.7841	0.943483	1
GO:0070013	intracellular organelle lumen	CC	48.9207	0.0029066	1
GO:0009176	pyrimidine deoxyribonucleoside monophosphate metabolic process	BP	102.548	0.268428	1
GO:0005509	calcium ion binding	MF	54.0714	0.00617565	1
GO:0016307	phosphatidylinositol phosphate kinase activity	MF	15.1595	0.610994	1
GO:0009265	2'-deoxyribonucleotide biosynthetic process	BP	72.3108	0.2482	1
GO:0050657	nucleic acid transport	BP	92.0344	0.120769	1
GO:0051806	entry into cell of other organism involved in symbiotic interaction	BP	5.46881	0.0915538	1
GO:0009187	cyclic nucleotide metabolic process	BP	4.14417	0.0259821	1
GO:0005740	mitochondrial envelope	CC	98.8578	6.13755e-06	0.0166144
GO:0051338	regulation of transferase activity	BP	55.0165	0.484302	1
GO:0071010	prespliceosome	CC	10.0493	0.503824	1
GO:0051301	cell division	BP	31.9485	0.508894	1
GO:0005682	U5 snRNP	CC	294.063	0.136993	1
GO:0030125	clathrin vesicle coat	CC	515.45	0.247924	1
GO:0022892	substrate-specific transporter activity	MF	39.7336	2.98646e-05	0.0808434
GO:0015238	drug transmembrane transporter activity	MF	43.9085	0.574016	1
GO:0070569	uridylyltransferase activity	BP	20.7371	0.763347	1
GO:0070569	uridylyltransferase activity	MF	20.7371	0.763347	1
GO:0003883	CTP synthase activity	MF	38.2824	0.649384	1
GO:0044415	evasion or tolerance of host defenses	BP	177.656	0.179375	1
GO:0043140	ATP-dependent 3'-5' DNA helicase activity	MF	20.9659	0.938183	1
GO:0016651	oxidoreductase activity, acting on NAD(P)H	MF	27.5174	0.205887	1
GO:0034622	cellular macromolecular complex assembly	BP	59.3864	2.98071e-05	0.0806878
GO:1902580	single-organism cellular localization	BP	73.8373	0.000776488	1
GO:0005737	cytoplasm	CC	77.2811	1.72444e-53	4.66806e-50
GO:0018342	protein prenylation	BP	73.191	0.167747	1
GO:0004532	exoribonuclease activity	MF	4.06962	0.271113	1
GO:0031669	cellular response to nutrient levels	BP	227.021	0.154435	1
GO:0005802	trans-Golgi network	CC	304.816	0.19381	1
GO:0009221	pyrimidine deoxyribonucleotide biosynthetic process	BP	72.3108	0.2482	1
GO:0000214	tRNA-intron endonuclease complex	CC	126.211	0.229054	1
GO:0016415	octanoyltransferase activity	MF	10.8576	0.534035	1
GO:0006188	IMP biosynthetic process	BP	30.7701	0.718751	1
GO:0006465	signal peptide processing	BP	114.303	0.0530197	1
GO:0023051	regulation of signaling	BP	36.5286	0.165987	1
GO:0045239	tricarboxylic acid cycle enzyme complex	CC	326.8	0.131489	1
GO:0008443	phosphofructokinase activity	MF	23.0561	0.760527	1
GO:0005216	ion channel activity	MF	18.2555	0.666387	1
GO:0005892	acetylcholine-gated channel complex	CC	94.7002	0.33169	1
GO:1901070	guanosine-containing compound biosynthetic process	BP	105.866	0.382959	1
GO:0002098	tRNA wobble uridine modification	BP	34.4267	0.247888	1
GO:0007154	cell communication	BP	23.858	0.127188	1
GO:0044421	extracellular region part	CC	34.0917	0.0191843	1
GO:0046903	secretion	BP	26.1555	0.934696	1
GO:0051103	DNA ligation involved in DNA repair	BP	133.172	0.219799	1
GO:0018149	peptide cross-linking	BP	36.1579	0.690105	1
GO:0060089	molecular transducer activity	BP	15.2638	0.537095	1
GO:0060089	molecular transducer activity	MF	15.2638	0.537095	1
GO:0009892	negative regulation of metabolic process	BP	24.029	0.447795	1
GO:0016273	arginine N-methyltransferase activity	MF	15.6243	0.739812	1
GO:0044267	cellular protein metabolic process	BP	70.662	5.70632e-39	1.5447e-35
GO:0003678	DNA helicase activity	MF	28.8882	0.349558	1
GO:0030837	negative regulation of actin filament polymerization	BP	30.9592	0.452205	1
GO:0015711	organic anion transport	BP	21.354	0.596225	1
GO:0061024	membrane organization	BP	54.1042	0.0501176	1
GO:0008235	metalloexopeptidase activity	MF	41.9669	0.320187	1
GO:0005768	endosome	CC	1417.67	0.0211143	1
GO:0051225	spindle assembly	BP	31.7298	0.721268	1
GO:0042823	pyridoxal phosphate biosynthetic process	BP	53.7612	0.36398	1
GO:0005669	transcription factor TFIID complex	CC	54.0017	0.312862	1
GO:0009263	deoxyribonucleotide biosynthetic process	BP	74.2075	0.0440939	1
GO:0070258	inner membrane complex	CC	25.8815	0.886857	1
GO:0004618	phosphoglycerate kinase activity	MF	148.06	0.202267	1
GO:0006473	protein acetylation	BP	127.531	0.202708	1
GO:0008017	microtubule binding	BP	14.4391	0.0987553	1
GO:0008017	microtubule binding	MF	14.4391	0.0987553	1
GO:0051220	cytoplasmic sequestering of protein	BP	24.709	0.972493	1
GO:0008483	transaminase activity	BP	32.2668	0.711919	1
GO:0008483	transaminase activity	MF	32.2668	0.711919	1
GO:0031248	protein acetyltransferase complex	CC	127.531	0.226121	1
GO:0009225	nucleotide-sugar metabolic process	BP	55.0884	0.383128	1
GO:0022625	cytosolic large ribosomal subunit	CC	1598.48	0.00440506	1
GO:0006729	tetrahydrobiopterin biosynthetic process	BP	70.9623	0.364231	1
GO:0046872	metal ion binding	MF	30.6906	0.00121691	1
GO:0090484	drug transporter activity	MF	43.9085	0.574016	1
GO:0016875	ligase activity, forming carbon-oxygen bonds	MF	46.0569	0.00282176	1
GO:0006891	intra-Golgi vesicle-mediated transport	BP	24.4082	0.994229	1
GO:0080009	mRNA methylation	BP	20.3684	0.925134	1
GO:0045292	mRNA cis splicing, via spliceosome	BP	10.0493	0.503824	1
GO:0014070	response to organic cyclic compound	BP	12.3039	0.593948	1
GO:0019901	protein kinase binding	MF	55.0165	0.484302	1
GO:0050658	RNA transport	BP	92.0344	0.120769	1
GO:0044419	interspecies interaction between organisms	BP	9.34142	0.294894	1
GO:0006098	pentose-phosphate shunt	BP	43.8855	0.343275	1
GO:0004888	transmembrane signaling receptor activity	MF	19.9228	0.909087	1
GO:0018065	protein-cofactor linkage	BP	33.731	0.727631	1
GO:0043492	ATPase activity, coupled to movement of substances	MF	36.7856	0.0422059	1
GO:0045935	positive regulation of nucleobase-containing compound metabolic process	BP	106.553	0.259579	1
GO:0032561	guanyl ribonucleotide binding	MF	34.4267	0.00262776	1
GO:0035461	vitamin transmembrane transport	BP	5.03948	0.307571	1
GO:0044743	intracellular protein transmembrane import	BP	81.5221	0.0792929	1
GO:0071396	cellular response to lipid	BP	12.3039	0.593948	1
GO:0006886	intracellular protein transport	BP	43.6711	4.26028e-06	0.0115326
GO:0004357	glutamate-cysteine ligase activity	MF	54.955	0.461701	1
GO:0004482	mRNA (guanine-N7-)-methyltransferase activity	MF	64.8278	0.399971	1
GO:0008138	protein tyrosine/serine/threonine phosphatase activity	MF	132.585	0.0763034	1
GO:0005798	Golgi-associated vesicle	CC	35.1882	0.265315	1
GO:0042623	ATPase activity, coupled	MF	29.3785	0.0208477	1
GO:1901360	organic cyclic compound metabolic process	BP	43.491	7.34254e-20	1.98762e-16
GO:0006270	DNA replication initiation	BP	45.7735	0.358033	1
GO:0046835	carbohydrate phosphorylation	BP	47.2094	0.536384	1
GO:0016301	kinase activity	MF	18.3517	0.272411	1
GO:0000796	condensin complex	CC	32.2068	0.760561	1
GO:1990351	transporter complex	CC	101.009	0.0269511	1
GO:0009229	thiamine diphosphate biosynthetic process	BP	11.2061	0.547416	1
GO:0080090	regulation of primary metabolic process	BP	32.832	0.0154404	1
GO:0071439	clathrin complex	CC	22.3308	0.984816	1
GO:0046873	metal ion transmembrane transporter activity	MF	20.0809	0.981857	1
GO:0051248	negative regulation of protein metabolic process	BP	23.4214	0.979882	1
GO:0035891	exit from host cell	BP	5.03948	0.611657	1
GO:0006626	protein targeting to mitochondrion	BP	81.5221	0.00869686	1
GO:0004540	ribonuclease activity	MF	43.6145	0.248222	1
GO:0070272	proton-transporting ATP synthase complex biogenesis	BP	46.6645	0.420704	1
GO:0048523	negative regulation of cellular process	BP	27.4941	0.250745	1
GO:0005088	Ras guanyl-nucleotide exchange factor activity	MF	21.2172	0.946513	1
GO:0009127	purine nucleoside monophosphate biosynthetic process	BP	197.271	0.00024218	0.655581
GO:0004315	3-oxoacyl-[acyl-carrier-protein] synthase activity	MF	59.3061	0.43284	1
GO:0044422	organelle part	CC	50.3016	1.48325e-16	4.01516e-13
GO:0051596	methylglyoxal catabolic process	BP	30.3206	0.807168	1
GO:0044413	avoidance of host defenses	BP	177.656	0.179375	1
GO:0030677	ribonuclease P complex	CC	49.302	0.514816	1
GO:0043547	positive regulation of GTPase activity	BP	21.2172	0.946513	1
GO:0042724	thiamine-containing compound biosynthetic process	BP	16.5538	0.684089	1
GO:0019674	NAD metabolic process	BP	70.8054	0.337503	1
GO:0030014	CCR4-NOT complex	CC	6.72074	0.200411	1
GO:0016772	transferase activity, transferring phosphorus-containing groups	MF	22.7874	0.603519	1
GO:0030258	lipid modification	BP	12.2406	0.784949	1
GO:0031262	Ndc80 complex	CC	41.3981	0.492325	1
GO:0004359	glutaminase activity	MF	34.1132	0.721209	1
GO:0016020	membrane	CC	38.2492	1.5176e-11	4.10814e-08
GO:0007007	inner mitochondrial membrane organization	BP	81.5221	0.319796	1
GO:0016279	protein-lysine N-methyltransferase activity	MF	31.616	0.859925	1
GO:0044599	AP-5 adaptor complex	CC	13.2197	0.639657	1
GO:0004047	aminomethyltransferase activity	BP	20.2746	0.841878	1
GO:0004047	aminomethyltransferase activity	MF	20.2746	0.841878	1
GO:0030623	U5 snRNA binding	MF	15.0332	0.713388	1
GO:1901476	carbohydrate transporter activity	MF	53.8368	0.471897	1
GO:0030662	coated vesicle membrane	CC	40.2307	0.119204	1
GO:0004809	tRNA (guanine-N2-)-methyltransferase activity	MF	54.5831	0.464311	1
GO:0016820	hydrolase activity, acting on acid anhydrides, catalyzing transmembrane movement of substances	MF	38.1299	0.0173114	1
GO:0072657	protein localization to membrane	BP	54.1042	0.0860387	1
GO:0032515	negative regulation of phosphoprotein phosphatase activity	BP	123.72	0.232014	1
GO:0004148	dihydrolipoyl dehydrogenase activity	MF	27.5174	0.868866	1
GO:0030136	clathrin-coated vesicle	CC	515.45	0.247924	1
GO:0006790	sulfur compound metabolic process	BP	30.3206	0.417174	1
GO:0006611	protein export from nucleus	BP	60.7727	0.123924	1
GO:0042357	thiamine diphosphate metabolic process	BP	11.2061	0.547416	1
GO:0004751	ribose-5-phosphate isomerase activity	MF	43.8855	0.574502	1
GO:0009052	pentose-phosphate shunt, non-oxidative branch	BP	43.8855	0.574502	1
GO:0042254	ribosome biogenesis	BP	47.189	0.000114179	0.309083
GO:0061505	DNA topoisomerase II activity	MF	50.4229	0.262757	1
GO:0000808	origin recognition complex	CC	24.7306	0.924835	1
GO:0017070	U6 snRNA binding	MF	15.0332	0.713388	1
GO:0009986	cell surface	CC	35.1624	0.214562	1
GO:0008080	N-acetyltransferase activity	MF	63.3561	0.117121	1
GO:0052025	modification by symbiont of host cell membrane	BP	55.889	0.454208	1
GO:0018904	ether metabolic process	BP	1524.01	0.0614449	1
GO:0071004	U2-type prespliceosome	CC	10.0493	0.503824	1
GO:0051536	iron-sulfur cluster binding	MF	68.3039	0.000488839	1
GO:0051087	chaperone binding	MF	61.2755	0.0477619	1
GO:0031124	mRNA 3'-end processing	BP	88.1233	0.379834	1
GO:0006520	cellular amino acid metabolic process	BP	45.2173	0.000470751	1
GO:0005326	neurotransmitter transporter activity	BP	5.42746	0.149437	1
GO:0005326	neurotransmitter transporter activity	MF	5.42746	0.149437	1
GO:0015093	ferrous iron transmembrane transporter activity	MF	49.1772	0.36132	1
GO:0000387	spliceosomal snRNP assembly	BP	180.442	0.0276079	1
GO:0031224	intrinsic component of membrane	CC	33.321	0.000264033	0.714738
GO:0003909	DNA ligase activity	MF	133.172	0.219799	1
GO:0000154	rRNA modification	BP	174.84	0.0216119	1
GO:0008534	oxidized purine nucleobase lesion DNA N-glycosylase activity	MF	63.7859	0.40855	1
GO:0043101	purine-containing compound salvage	BP	34.8089	0.580338	1
GO:0048583	regulation of response to stimulus	BP	36.5286	0.165987	1
GO:0004725	protein tyrosine phosphatase activity	MF	317.965	0.0375688	1
GO:0015450	P-P-bond-hydrolysis-driven protein transmembrane transporter activity	MF	795.302	0.103139	1
GO:0006664	glycolipid metabolic process	BP	26.0334	0.488996	1
GO:0022884	macromolecule transmembrane transporter activity	MF	81.5221	0.0760355	1
GO:1901663	quinone biosynthetic process	BP	99.085	0.123489	1
GO:0022607	cellular component assembly	BP	60.7317	7.74101e-07	0.00209549
GO:0009201	ribonucleoside triphosphate biosynthetic process	BP	216.074	0.00145859	1
GO:0008540	proteasome regulatory particle, base subcomplex	CC	166.626	0.025047	1
GO:0008452	RNA ligase activity	MF	29.4071	0.942207	1
GO:0005527	macrolide binding	MF	123.72	0.232014	1
GO:0016620	oxidoreductase activity, acting on the aldehyde or oxo group of donors, NAD or NADP as acceptor	MF	3793.02	0.0870038	1
GO:0032261	purine nucleotide salvage	BP	34.8089	0.710905	1
GO:0031122	cytoplasmic microtubule organization	BP	128.557	0.224302	1
GO:0070283	radical SAM enzyme activity	MF	79.3787	0.329141	1
GO:0002181	cytoplasmic translation	BP	1827.35	0.0914367	1
GO:0016802	trialkylsulfonium hydrolase activity	MF	80.658	0.323396	1
GO:0010677	negative regulation of cellular carbohydrate metabolic process	BP	43.8903	0.574178	1
GO:0004435	phosphatidylinositol phospholipase C activity	MF	17.1619	0.796868	1
GO:2001141	regulation of RNA biosynthetic process	BP	25.6381	0.210995	1
GO:0006302	double-strand break repair	BP	44.2952	0.506169	1
GO:0043170	macromolecule metabolic process	BP	49.2194	5.23232e-43	1.41639e-39
GO:0004784	superoxide dismutase activity	MF	1677.12	0.0348172	1
GO:0006784	heme a biosynthetic process	BP	66.0508	0.392422	1
GO:0004515	nicotinate-nucleotide adenylyltransferase activity	MF	657.575	0.107278	1
GO:0004017	adenylate kinase activity	MF	825.581	0.027989	1
GO:0000027	ribosomal large subunit assembly	BP	38.579	0.726504	1
GO:0046416	D-amino acid metabolic process	BP	670.018	0.106967	1
GO:0004177	aminopeptidase activity	BP	54.3495	0.187226	1
GO:0004177	aminopeptidase activity	MF	54.3495	0.187226	1
GO:0009967	positive regulation of signal transduction	BP	198.87	0.167284	1
GO:0072521	purine-containing compound metabolic process	BP	86.5708	2.69196e-07	0.000728713
GO:0048870	cell motility	BP	15.2051	0.785366	1
GO:0015718	monocarboxylic acid transport	BP	197.932	0.0526355	1
GO:0005635	nuclear envelope	CC	188.118	0.17389	1
GO:0000151	ubiquitin ligase complex	CC	48.007	0.190337	1
GO:0071949	FAD binding	MF	10.0324	0.326521	1
GO:0046116	queuosine metabolic process	BP	10.9516	0.393607	1
GO:0019211	phosphatase activator activity	MF	93.2766	0.286097	1
GO:0051056	regulation of small GTPase mediated signal transduction	BP	34.5411	0.560414	1
GO:0050896	response to stimulus	BP	39.9544	0.000171204	0.463449
GO:0004671	protein C-terminal S-isoprenylcysteine carboxyl O-methyltransferase activity	MF	82.4911	0.316107	1
GO:0070403	NAD+ binding	BP	39.2953	0.88299	1
GO:0070403	NAD+ binding	MF	39.2953	0.88299	1
GO:0005853	eukaryotic translation elongation factor 1 complex	CC	471.524	0.013894	1
GO:0000184	nuclear-transcribed mRNA catabolic process, nonsense-mediated decay	BP	39.262	0.637957	1
GO:1901658	glycosyl compound catabolic process	BP	128.557	5.47124e-05	0.148107
GO:0005622	intracellular	CC	55.8822	3.41352e-62	9.2404e-59
GO:0046034	ATP metabolic process	BP	145.409	0.000103495	0.28016
GO:0046073	dTMP metabolic process	BP	102.548	0.268428	1
GO:0046146	tetrahydrobiopterin metabolic process	BP	70.9623	0.364231	1
GO:0015980	energy derivation by oxidation of organic compounds	BP	53.9157	0.00907804	1
GO:0004325	ferrochelatase activity	MF	5.03654	0.307007	1
GO:0006413	translational initiation	BP	167.643	9.9281e-06	0.0268754
GO:0045454	cell redox homeostasis	BP	138.511	7.84218e-07	0.00212288
GO:0044802	single-organism membrane organization	BP	66.1526	0.0383135	1
GO:0046460	neutral lipid biosynthetic process	BP	8.56248	0.439991	1
GO:0008252	nucleotidase activity	MF	15.9677	0.754589	1
GO:0004408	holocytochrome-c synthase activity	BP	25.9988	0.999732	1
GO:0004408	holocytochrome-c synthase activity	MF	25.9988	0.999732	1
GO:0016255	attachment of GPI anchor to protein	BP	83.0712	0.224015	1
GO:0051015	actin filament binding	MF	2.3191	0.206851	1
GO:0001510	RNA methylation	BP	54.0362	0.0838046	1
GO:0016070	RNA metabolic process	BP	44.9353	2.79501e-13	7.56609e-10
GO:0072588	box H/ACA RNP complex	CC	589.906	0.109686	1
GO:0090501	RNA phosphodiester bond hydrolysis	BP	191.411	0.169837	1
GO:0006904	vesicle docking involved in exocytosis	BP	26.1555	0.934696	1
GO:0005840	ribosome	CC	345.789	8.34531e-33	2.25907e-29
GO:0009132	nucleoside diphosphate metabolic process	BP	55.6858	0.246581	1
GO:0005057	signal transducer activity, downstream of receptor	MF	15.2638	0.617377	1
GO:0019538	protein metabolic process	BP	61.2755	2.4479e-34	6.62647e-31
GO:0044310	osmiophilic body	CC	51.0856	0.432825	1
GO:0090482	vitamin transmembrane transporter activity	MF	5.03948	0.307571	1
GO:0042256	mature ribosome assembly	BP	146.765	0.203364	1
GO:0003880	protein C-terminal carboxyl O-methyltransferase activity	MF	82.4911	0.316107	1
GO:0035556	intracellular signal transduction	BP	48.7009	0.0350632	1
GO:0071383	cellular response to steroid hormone stimulus	BP	12.3039	0.593948	1
GO:0052111	modification by symbiont of host structure	BP	55.889	0.454208	1
GO:0008152	metabolic process	BP	46.9006	1.036e-52	2.80445e-49
GO:0015095	magnesium ion transmembrane transporter activity	BP	14.7623	0.570928	1
GO:0015095	magnesium ion transmembrane transporter activity	MF	14.7623	0.570928	1
GO:0030137	COPI-coated vesicle	CC	35.1882	0.620741	1
GO:0000781	chromosome, telomeric region	CC	15.0883	0.265068	1
GO:0046385	deoxyribose phosphate biosynthetic process	BP	72.3108	0.2482	1
GO:0009405	pathogenesis	BP	34.5436	0.669696	1
GO:0004758	serine C-palmitoyltransferase activity	MF	66.658	0.387046	1
GO:0004579	dolichyl-diphosphooligosaccharide-protein glycotransferase activity	MF	16.549	0.652985	1
GO:0010647	positive regulation of cell communication	BP	198.87	0.167284	1
GO:0005524	ATP binding	MF	24.7373	0.0271531	1
GO:0046890	regulation of lipid biosynthetic process	BP	43.8903	0.574178	1
GO:0045010	actin nucleation	BP	4.49748	0.13221	1
GO:0012506	vesicle membrane	CC	40.2307	0.119204	1
GO:0004857	enzyme inhibitor activity	MF	63.6113	0.40909	1
GO:0044435	plastid part	CC	30.3052	0.80809	1
GO:0003896	DNA primase activity	MF	46.9935	0.220633	1
GO:0016747	transferase activity, transferring acyl groups other than amino-acyl groups	MF	26.1037	0.22797	1
GO:0004108	citrate (Si)-synthase activity	MF	48.3371	0.525931	1
GO:0052185	modification of structure of other organism involved in symbiotic interaction	BP	55.889	0.454208	1
GO:0040007	growth	BP	10.9127	0.535601	1
GO:0005047	signal recognition particle binding	MF	66.1526	0.392027	1
GO:0016857	racemase and epimerase activity, acting on carbohydrates and derivatives	MF	38.0374	0.653669	1
GO:0033176	proton-transporting V-type ATPase complex	CC	42.8782	0.0509855	1
GO:0043226	organelle	CC	51.5796	3.24252e-40	8.77751e-37
GO:0000301	retrograde transport, vesicle recycling within Golgi	BP	15.3009	0.723348	1
GO:0001678	cellular glucose homeostasis	BP	47.2094	0.536384	1
GO:0016903	oxidoreductase activity, acting on the aldehyde or oxo group of donors	MF	78.2789	0.121159	1
GO:0007264	small GTPase mediated signal transduction	BP	105.854	0.000954095	1
GO:0006401	RNA catabolic process	BP	31.6087	0.617145	1
GO:0019673	GDP-mannose metabolic process	BP	55.0884	0.383128	1
GO:0070001	aspartic-type peptidase activity	MF	19.3808	0.9816	1
GO:0006190	inosine salvage	BP	15.9677	0.754589	1
GO:0006900	membrane budding	BP	22.3308	0.984816	1
GO:0006545	glycine biosynthetic process	BP	135.406	0.0856947	1
GO:0009190	cyclic nucleotide biosynthetic process	BP	4.14417	0.0259821	1
GO:0006536	glutamate metabolic process	BP	10.1398	0.506103	1
GO:0004003	ATP-dependent DNA helicase activity	MF	23.453	0.863369	1
GO:0000003	reproduction	BP	24.4557	0.696485	1
GO:0003779	actin binding	MF	30.9592	0.683271	1
GO:0042083	5,10-methylenetetrahydrofolate-dependent methyltransferase activity	MF	102.548	0.268428	1
GO:0006656	phosphatidylcholine biosynthetic process	BP	36.4965	0.681361	1
GO:0043207	response to external biotic stimulus	BP	177.656	0.179375	1
GO:0072510	trivalent inorganic cation transmembrane transporter activity	MF	43.9085	0.574016	1
GO:0006637	acyl-CoA metabolic process	BP	62.8091	0.261248	1
GO:0044164	host cell cytosol	CC	16.572	0.561201	1
GO:0004674	protein serine/threonine kinase activity	MF	15.3848	0.867336	1
GO:0005215	transporter activity	MF	39.4884	6.49251e-06	0.0175752
GO:0008135	translation factor activity, RNA binding	MF	116.224	1.46188e-09	3.95732e-06
GO:0004109	coproporphyrinogen oxidase activity	MF	80.7953	0.322581	1
GO:0004512	inositol-3-phosphate synthase activity	MF	105.14	0.262304	1
GO:0044389	ubiquitin-like protein ligase binding	BP	48.007	0.502345	1
GO:0044389	ubiquitin-like protein ligase binding	MF	48.007	0.502345	1
GO:0005375	copper ion transmembrane transporter activity	MF	73.6995	0.602413	1
GO:0018393	internal peptidyl-lysine acetylation	BP	127.531	0.202708	1
GO:0031354	intrinsic component of plastid outer membrane	CC	30.3052	0.80809	1
GO:0015174	basic amino acid transmembrane transporter activity	MF	17.7985	0.823792	1
GO:0051817	modification of morphology or physiology of other organism involved in symbiotic interaction	BP	55.889	0.454208	1
GO:0043227	membrane-bounded organelle	CC	45.8804	6.38255e-22	1.72776e-18
GO:0003777	microtubule motor activity	BP	8.03087	0.00121871	1
GO:0003777	microtubule motor activity	MF	8.03087	0.00121871	1
GO:0009203	ribonucleoside triphosphate catabolic process	BP	125.319	0.000178094	0.482101
GO:0006997	nucleus organization	BP	188.118	0.17389	1
GO:0017089	glycolipid transporter activity	MF	19.788	0.906071	1
GO:0072528	pyrimidine-containing compound biosynthetic process	BP	38.2824	0.107922	1
GO:0030867	rough endoplasmic reticulum membrane	CC	51.2534	0.372035	1
GO:0016556	mRNA modification	BP	20.3684	0.925134	1
GO:0031072	heat shock protein binding	MF	362.803	0.0694296	1
GO:0003682	chromatin binding	BP	22.9442	0.958898	1
GO:0003682	chromatin binding	MF	22.9442	0.958898	1
GO:0051606	detection of stimulus	BP	1.69158	0.183025	1
GO:0032012	regulation of ARF protein signal transduction	BP	38.488	0.703711	1
GO:0042493	response to drug	BP	43.9085	0.394445	1
GO:0016310	phosphorylation	BP	16.682	0.124065	1
GO:0008290	F-actin capping protein complex	CC	23.6632	0.98242	1
GO:0019236	response to pheromone	BP	14.1393	0.550532	1
GO:0044273	sulfur compound catabolic process	BP	48.3371	0.525931	1
GO:0005801	cis-Golgi network	CC	25.3199	0.926	1
GO:1903008	organelle disassembly	BP	108.394	0.25548	1
GO:0009298	GDP-mannose biosynthetic process	BP	79.3604	0.329376	1
GO:0006855	drug transmembrane transport	BP	43.9085	0.574016	1
GO:0016603	glutaminyl-peptide cyclotransferase activity	MF	63.3267	0.411253	1
GO:0015002	heme-copper terminal oxidase activity	MF	240.462	0.00133933	1
GO:0016272	prefoldin complex	CC	136.492	0.00302431	1
GO:0004817	cysteine-tRNA ligase activity	MF	31.0858	0.787884	1
GO:0016868	intramolecular transferase activity, phosphotransferases	MF	73.7221	0.115968	1
GO:1990426	mitotic recombination-dependent replication fork processing	BP	44.2952	0.567551	1
GO:0015075	ion transmembrane transporter activity	MF	42.8782	0.000613404	1
GO:0000956	nuclear-transcribed mRNA catabolic process	BP	39.262	0.466454	1
GO:0032392	DNA geometric change	BP	28.1833	0.736525	1
GO:0006433	prolyl-tRNA aminoacylation	BP	24.9775	0.937048	1
GO:0004418	hydroxymethylbilane synthase activity	MF	17.7223	0.821571	1
GO:0036440	citrate synthase activity	MF	48.3371	0.525931	1
GO:0015103	inorganic anion transmembrane transporter activity	MF	54.5038	0.465183	1
GO:0016410	N-acyltransferase activity	MF	33.9329	0.116011	1
GO:0046939	nucleotide phosphorylation	BP	79.4944	0.784855	1
GO:0046942	carboxylic acid transport	BP	25.1695	0.479116	1
GO:0000724	double-strand break repair via homologous recombination	BP	106.516	0.18005	1
GO:1901072	glucosamine-containing compound catabolic process	BP	11.5761	0.56417	1
GO:0051345	positive regulation of hydrolase activity	BP	21.2172	0.946513	1
GO:0004663	Rab geranylgeranyltransferase activity	MF	80.8973	0.165383	1
GO:0006435	threonyl-tRNA aminoacylation	BP	131.128	0.221412	1
GO:0044463	cell projection part	CC	15.7208	0.742868	1
GO:0004594	pantothenate kinase activity	BP	20.5875	0.838722	1
GO:0004594	pantothenate kinase activity	MF	20.5875	0.838722	1
GO:0032469	endoplasmic reticulum calcium ion homeostasis	BP	28.4047	0.848689	1
GO:0051321	meiotic cell cycle	BP	24.4557	0.696485	1
GO:0016568	Obsolete	nan	62.2893	0.119382	1
GO:0006596	polyamine biosynthetic process	BP	44.0139	0.572397	1
GO:0004775	succinate-CoA ligase (ADP-forming) activity	MF	77.2811	0.339863	1
GO:0044425	membrane part	CC	36.8405	1.12769e-07	0.000305264
GO:0042559	pteridine-containing compound biosynthetic process	BP	40.9829	0.79104	1
GO:0046080	dUTP metabolic process	BP	1786.11	0.0918486	1
GO:0000045	autophagosome assembly	BP	227.021	0.154435	1
GO:0034067	protein localization to Golgi apparatus	BP	15.3009	0.723348	1
GO:0009527	plastid outer membrane	CC	30.3052	0.80809	1
GO:0016901	oxidoreductase activity, acting on the CH-OH group of donors, quinone or similar compound as acceptor	BP	132.328	0.0838414	1
GO:0016901	oxidoreductase activity, acting on the CH-OH group of donors, quinone or similar compound as acceptor	MF	132.328	0.0838414	1
GO:0005854	nascent polypeptide-associated complex	CC	202.46	0.165463	1
GO:0019357	nicotinate nucleotide biosynthetic process	BP	112.878	0.248781	1
GO:0005763	mitochondrial small ribosomal subunit	CC	18.4781	0.853164	1
GO:0031090	organelle membrane	CC	52.5298	1.82666e-06	0.00494476
GO:0051920	peroxiredoxin activity	MF	155.952	0.0142054	1
GO:0016853	isomerase activity	MF	44.9353	6.82541e-05	0.184764
GO:0042555	MCM complex	CC	50.3033	0.0956721	1
GO:0042626	ATPase activity, coupled to transmembrane movement of substances	MF	36.7856	0.0422059	1
GO:0016652	oxidoreductase activity, acting on NAD(P)H, NAD(P) as acceptor	MF	17.1732	0.797786	1
GO:0006743	ubiquinone metabolic process	BP	99.085	0.123489	1
GO:1990234	transferase complex	CC	69.5234	3.60257e-05	0.0975215
GO:0019725	cellular homeostasis	BP	98.7409	1.1577e-06	0.0031339
GO:0033365	protein localization to organelle	BP	81.5221	0.000124555	0.337169
GO:0009177	pyrimidine deoxyribonucleoside monophosphate biosynthetic process	BP	102.548	0.268428	1
GO:0051185	coenzyme transporter activity	MF	20.94	0.67239	1
GO:0019478	D-amino acid catabolic process	BP	670.018	0.106967	1
GO:0051540	metal cluster binding	MF	68.3039	0.000488839	1
GO:0015935	small ribosomal subunit	CC	905.647	2.83341e-07	0.000767004
GO:0043232	intracellular non-membrane-bounded organelle	CC	92.6635	6.32094e-25	1.71108e-21
GO:0004112	cyclic-nucleotide phosphodiesterase activity	BP	6.09801	0.130779	1
GO:0004112	cyclic-nucleotide phosphodiesterase activity	MF	6.09801	0.130779	1
GO:0006749	glutathione metabolic process	BP	30.3206	0.596618	1
GO:0008061	chitin binding	MF	11.5761	0.56417	1
GO:0006213	pyrimidine nucleoside metabolic process	BP	29.3271	0.726195	1
GO:0004417	hydroxyethylthiazole kinase activity	MF	18.1291	0.83845	1
GO:0009147	pyrimidine nucleoside triphosphate metabolic process	BP	152.181	0.23164	1
GO:0006284	base-excision repair	BP	48.8025	0.266595	1
GO:0002189	ribose phosphate diphosphokinase complex	CC	147.352	0.202773	1
GO:0006614	SRP-dependent cotranslational protein targeting to membrane	BP	66.1526	0.0790674	1
GO:0046496	nicotinamide nucleotide metabolic process	BP	43.8855	0.18006	1
GO:0042578	phosphoric ester hydrolase activity	MF	22.7858	0.541133	1
GO:0005694	chromosome	CC	35.9739	0.0176603	1
GO:0019201	nucleotide kinase activity	MF	139.061	0.0482596	1
GO:0008440	inositol-1,4,5-trisphosphate 3-kinase activity	BP	15.3492	0.452122	1
GO:0008440	inositol-1,4,5-trisphosphate 3-kinase activity	MF	15.3492	0.452122	1
GO:0004707	MAP kinase activity	MF	15.2638	0.617377	1
GO:0042325	regulation of phosphorylation	BP	59.1775	0.306127	1
GO:0006195	purine nucleotide catabolic process	BP	125.319	0.000178094	0.482101
GO:0008079	translation termination factor activity	MF	93.7172	0.052145	1
GO:0008134	transcription factor binding	BP	54.0108	0.460174	1
GO:0008134	transcription factor binding	MF	54.0108	0.460174	1
GO:0018344	protein geranylgeranylation	BP	80.8973	0.165383	1
GO:0034504	protein localization to nucleus	BP	101.886	0.0273311	1
GO:0008299	isoprenoid biosynthetic process	BP	59.0661	0.088857	1
GO:0006228	UTP biosynthetic process	BP	79.4944	0.784855	1
GO:0022610	biological adhesion	BP	31.6454	0.685448	1
GO:0034220	ion transmembrane transport	BP	105.106	0.000962594	1
GO:0032592	integral component of mitochondrial membrane	CC	29.6858	0.819166	1
GO:0019773	proteasome core complex, alpha-subunit complex	CC	272.158	0.000432834	1
GO:0009109	coenzyme catabolic process	BP	48.3371	0.525931	1
GO:0006913	nucleocytoplasmic transport	BP	101.886	0.000220066	0.595717
GO:0004661	protein geranylgeranyltransferase activity	MF	80.8973	0.165383	1
GO:1902554	serine/threonine protein kinase complex	CC	59.1775	0.433399	1
GO:0003951	NAD+ kinase activity	BP	22.2489	0.788858	1
GO:0003951	NAD+ kinase activity	MF	22.2489	0.788858	1
GO:0044657	pore formation in membrane of other organism during symbiotic interaction	BP	55.889	0.454208	1
GO:0016791	phosphatase activity	MF	43.8903	0.0747096	1
GO:0051172	negative regulation of nitrogen compound metabolic process	BP	21.8052	0.95426	1
GO:0042775	mitochondrial ATP synthesis coupled electron transport	BP	101.009	0.0430362	1
GO:0004070	aspartate carbamoyltransferase activity	MF	145.938	0.204295	1
GO:0016799	hydrolase activity, hydrolyzing N-glycosyl compounds	BP	54.5358	0.285018	1
GO:0016799	hydrolase activity, hydrolyzing N-glycosyl compounds	MF	54.5358	0.285018	1
GO:0004450	isocitrate dehydrogenase (NADP+) activity	MF	202.544	0.165246	1
GO:0017171	serine hydrolase activity	MF	22.3218	0.578365	1
GO:0043230	extracellular organelle	CC	30.4744	0.196676	1
GO:0071702	organic substance transport	BP	47.0035	1.00566e-07	0.000272231
GO:0044228	host cell surface	CC	34.8797	0.709842	1
GO:0005575	cellular_component	CC	50.659	3.46108e-62	9.36914e-59
GO:0018130	heterocycle biosynthetic process	BP	41.1175	1.69951e-05	0.0460058
GO:0009057	macromolecule catabolic process	BP	62.1436	8.18812e-07	0.00221652
GO:0005371	tricarboxylate secondary active transmembrane transporter activity	MF	25.1695	0.93194	1
GO:0003713	transcription coactivator activity	MF	50.8393	0.497771	1
GO:0052646	alditol phosphate metabolic process	BP	82.8887	0.0677059	1
GO:0048518	positive regulation of biological process	BP	99.207	0.218553	1
GO:0008179	adenylate cyclase binding	MF	55.1188	0.460255	1
GO:0042995	cell projection	CC	15.2051	0.383483	1
GO:0019001	guanyl nucleotide binding	MF	34.4267	0.00262776	1
GO:0016676	oxidoreductase activity, acting on a heme group of donors, oxygen as acceptor	MF	240.462	0.00133933	1
GO:0070897	DNA-templated transcriptional preinitiation complex assembly	BP	63.0328	0.247168	1
GO:0016485	protein processing	BP	51.0802	0.0952159	1
GO:0016579	protein deubiquitination	BP	34.1473	0.296252	1
GO:0043565	sequence-specific DNA binding	MF	12.4974	0.278782	1
GO:0070682	proteasome regulatory particle assembly	BP	166.626	0.025047	1
GO:0006740	NADPH regeneration	BP	43.8855	0.343275	1
GO:0048487	beta-tubulin binding	MF	108.458	0.131391	1
GO:0034641	cellular nitrogen compound metabolic process	BP	43.8855	1.22065e-20	3.3043e-17
GO:0016757	transferase activity, transferring glycosyl groups	MF	36.5819	0.256288	1
GO:0023052	signaling	BP	23.6871	0.184692	1
GO:0006357	regulation of transcription from RNA polymerase II promoter	BP	44.0336	0.261636	1
GO:0004551	nucleotide diphosphatase activity	MF	21.7619	0.965844	1
GO:0043234	protein complex	CC	65.9741	1.63538e-23	4.42698e-20
GO:0016814	hydrolase activity, acting on carbon-nitrogen (but not peptide) bonds, in cyclic amidines	MF	34.8089	0.710905	1
GO:0032513	negative regulation of protein phosphatase type 2B activity	BP	123.72	0.232014	1
GO:1901068	guanosine-containing compound metabolic process	BP	122.081	0.000145359	0.393486
GO:0000220	vacuolar proton-transporting V-type ATPase, V0 domain	CC	14.6795	0.698891	1
GO:0010322	regulation of isopentenyl diphosphate biosynthetic process, methylerythritol 4-phosphate pathway	BP	43.8903	0.574178	1
GO:0004345	glucose-6-phosphate dehydrogenase activity	MF	44.7334	0.562404	1
GO:0004356	glutamate-ammonia ligase activity	MF	81.333	0.321418	1
GO:0016744	transferase activity, transferring aldehyde or ketonic groups	BP	41.3566	0.980542	1
GO:0016744	transferase activity, transferring aldehyde or ketonic groups	MF	41.3566	0.980542	1
GO:0042816	vitamin B6 metabolic process	BP	43.8855	0.574502	1
GO:0016435	rRNA (guanine) methyltransferase activity	MF	50.2695	0.504431	1
GO:0031350	intrinsic component of plastid membrane	CC	30.3052	0.80809	1
GO:0010605	negative regulation of macromolecule metabolic process	BP	23.7252	0.570212	1
GO:0005746	mitochondrial respiratory chain	CC	101.009	0.0430362	1
GO:0035383	thioester metabolic process	BP	62.8091	0.261248	1
GO:0044432	endoplasmic reticulum part	CC	37.978	0.0194993	1
GO:0006778	porphyrin-containing compound metabolic process	BP	41.7661	0.813192	1
GO:0006081	cellular aldehyde metabolic process	BP	53.7612	0.152839	1
GO:0005885	Arp2/3 protein complex	CC	4.83176	0.298856	1
GO:0032264	IMP salvage	BP	34.8089	0.710905	1
GO:0070475	rRNA base methylation	BP	50.2695	0.504431	1
GO:0044822	poly(A) RNA binding	MF	72.0683	0.000759753	1
GO:0042393	histone binding	MF	22.9442	0.536133	1
GO:0016717	oxidoreductase activity, acting on paired donors, with oxidation of a pair of donors resulting in the reduction of molecular oxygen to two molecules of water	MF	90.1135	0.295439	1
GO:0008537	proteasome activator complex	CC	476.832	0.115617	1
GO:0009145	purine nucleoside triphosphate biosynthetic process	BP	216.074	0.00145859	1
GO:0035601	protein deacylation	BP	91.0716	0.291395	1
GO:0006165	nucleoside diphosphate phosphorylation	BP	79.4944	0.784855	1
GO:0051236	establishment of RNA localization	BP	92.0344	0.120769	1
GO:0000042	protein targeting to Golgi	BP	15.3009	0.723348	1
GO:0006424	glutamyl-tRNA aminoacylation	BP	80.1193	0.191913	1
GO:0006733	oxidoreduction coenzyme metabolic process	BP	45.9713	0.0452212	1
GO:0051168	nuclear export	BP	60.7727	0.0742182	1
GO:0008174	mRNA methyltransferase activity	MF	64.8278	0.399971	1
GO:0004448	isocitrate dehydrogenase activity	MF	202.544	0.165246	1
GO:0032051	clathrin light chain binding	MF	22.3308	0.984816	1
GO:0008536	Ran GTPase binding	MF	60.7727	0.0617347	1
GO:0005674	transcription factor TFIIF complex	CC	21.0159	0.940265	1
GO:0030120	vesicle coat	CC	40.2307	0.119204	1
GO:0031498	chromatin disassembly	BP	276.759	0.141381	1
GO:0052126	movement in host environment	BP	5.25414	0.0932655	1
GO:0033566	gamma-tubulin complex localization	BP	512.38	0.113649	1
GO:0016874	ligase activity	MF	51.7559	8.43886e-06	0.022844
GO:0001883	purine nucleoside binding	MF	25.4925	0.00127807	1
GO:0034032	purine nucleoside bisphosphate metabolic process	BP	25.3734	0.694816	1
GO:0035821	modification of morphology or physiology of other organism	BP	55.889	0.454208	1
GO:0003333	amino acid transmembrane transport	BP	5.03948	0.307571	1
GO:0048037	cofactor binding	MF	35.7792	0.0506167	1
GO:0008277	regulation of G-protein coupled receptor protein signaling pathway	BP	244.004	0.14947	1
GO:0043235	receptor complex	CC	94.7002	0.33169	1
GO:0051537	2 iron, 2 sulfur cluster binding	MF	66.2423	0.0186781	1
GO:0019208	phosphatase regulator activity	MF	78.4439	0.180871	1
GO:0006974	cellular response to DNA damage stimulus	BP	33.3617	0.0137838	1
GO:0015985	energy coupled proton transport, down electrochemical gradient	BP	287.092	0.000533226	1
GO:0008193	tRNA guanylyltransferase activity	MF	9.18806	0.467513	1
GO:0003690	double-stranded DNA binding	MF	29.6536	0.534544	1
GO:1901071	glucosamine-containing compound metabolic process	BP	11.5761	0.56417	1
GO:0097159	organic cyclic compound binding	MF	33.8638	8.82498e-18	2.38892e-14
GO:1902494	catalytic complex	CC	59.1775	5.19282e-05	0.14057
GO:0046483	heterocycle metabolic process	BP	43.2968	8.52653e-20	2.30813e-16
GO:0005657	replication fork	CC	42.6808	0.48725	1
GO:0048268	clathrin coat assembly	BP	22.3308	0.984816	1
GO:0020026	merozoite dense granule	CC	14.0884	0.674048	1
GO:0042802	identical protein binding	BP	61.2755	0.258207	1
GO:0042802	identical protein binding	MF	61.2755	0.258207	1
GO:0006436	tryptophanyl-tRNA aminoacylation	BP	24.7841	0.943483	1
GO:0046490	isopentenyl diphosphate metabolic process	BP	171.351	0.183103	1
GO:0006836	neurotransmitter transport	BP	5.42746	0.149437	1
GO:0009435	NAD biosynthetic process	BP	70.8054	0.337503	1
GO:0043130	ubiquitin binding	MF	78.2804	0.334593	1
GO:0010314	phosphatidylinositol-5-phosphate binding	MF	21.2172	0.946513	1
GO:0008654	phospholipid biosynthetic process	BP	51.8406	0.0101817	1
GO:0034212	peptide N-acetyltransferase activity	MF	13.1499	0.635241	1
GO:0008963	phospho-N-acetylmuramoyl-pentapeptide-transferase activity	MF	78.1398	0.334832	1
GO:0016778	diphosphotransferase activity	MF	36.2932	0.665534	1
GO:0070476	rRNA (guanine-N7)-methylation	BP	50.2695	0.504431	1
GO:0055070	copper ion homeostasis	BP	20.8854	0.936669	1
GO:0006561	proline biosynthetic process	BP	33.6147	0.729776	1
GO:0098518	polynucleotide phosphatase activity	MF	22.1345	0.978364	1
GO:0019365	pyridine nucleotide salvage	BP	112.878	0.248781	1
GO:0005634	nucleus	CC	45.7735	5.27509e-12	1.42797e-08
GO:0030811	regulation of nucleotide catabolic process	BP	34.5411	0.463243	1
GO:0046184	aldehyde biosynthetic process	BP	53.7612	0.36398	1
GO:0006793	phosphorus metabolic process	BP	30.5664	0.000664673	1
GO:0046943	carboxylic acid transmembrane transporter activity	BP	17.7985	0.503975	1
GO:0046943	carboxylic acid transmembrane transporter activity	MF	17.7985	0.503975	1
GO:0047623	adenosine-phosphate deaminase activity	MF	34.8089	0.710905	1
GO:1902531	regulation of intracellular signal transduction	BP	34.5411	0.560414	1
GO:0006140	regulation of nucleotide metabolic process	BP	34.5411	0.463243	1
GO:0015181	arginine transmembrane transporter activity	MF	17.7985	0.823792	1
GO:0045905	positive regulation of translational termination	BP	480.697	0.115177	1
GO:0031597	cytosolic proteasome complex	CC	94.9028	0.128492	1
GO:0051020	GTPase binding	MF	60.7727	0.0617347	1
GO:1901265	nucleoside phosphate binding	MF	25.7333	0.000644619	1
GO:0008137	NADH dehydrogenase (ubiquinone) activity	MF	16.7872	0.783676	1
GO:0006887	exocytosis	BP	26.1555	0.934696	1
GO:0033180	proton-transporting V-type ATPase, V1 domain	CC	29.4496	0.637361	1
GO:0042800	histone methyltransferase activity (H3-K4 specific)	MF	33.5069	0.731923	1
GO:1902578	single-organism localization	BP	40.3448	3.18168e-07	0.000861282
GO:0003697	single-stranded DNA binding	MF	65.6177	0.257341	1
GO:0015991	ATP hydrolysis coupled proton transport	BP	92.0762	0.00367261	1
GO:0006397	mRNA processing	BP	64.4437	9.21762e-07	0.00249521
GO:0004311	farnesyltranstransferase activity	MF	4.1079	0.272358	1
GO:0043461	proton-transporting ATP synthase complex assembly	BP	46.6645	0.420704	1
GO:0009123	nucleoside monophosphate metabolic process	BP	105.106	2.61296e-05	0.0707328
GO:0006351	transcription, DNA-templated	BP	47.2314	0.00155302	1
GO:0043094	cellular metabolic compound salvage	BP	52.534	0.291223	1
GO:0046040	IMP metabolic process	BP	30.7701	0.718751	1
GO:0008150	biological_process	BP	42.8904	4.18194e-53	1.13205e-49
GO:0006505	GPI anchor metabolic process	BP	26.0334	0.488996	1
GO:0044391	ribosomal subunit	CC	674.712	4.18679e-10	1.13336e-06
GO:0006575	cellular modified amino acid metabolic process	BP	48.9963	0.240711	1
GO:0019856	pyrimidine nucleobase biosynthetic process	BP	87.6328	0.118499	1
GO:0044444	cytoplasmic part	CC	84.0102	1.13828e-48	3.08131e-45
GO:0016117	carotenoid biosynthetic process	BP	104.648	0.263724	1
GO:0044723	single-organism carbohydrate metabolic process	BP	47.2094	0.0002269	0.614219
GO:0016782	transferase activity, transferring sulfur-containing groups	MF	79.3787	0.329141	1
GO:0032446	protein modification by small protein conjugation	BP	65.647	0.0277901	1
GO:0004075	biotin carboxylase activity	MF	10.2185	0.508694	1
GO:0030276	clathrin binding	MF	22.3308	0.984816	1
GO:0046394	carboxylic acid biosynthetic process	BP	44.155	0.118698	1
GO:0044093	positive regulation of molecular function	BP	35.0527	0.683348	1
GO:0009249	protein lipoylation	BP	33.731	0.727631	1
GO:0050483	IMP 5'-nucleotidase activity	MF	15.9677	0.754589	1
GO:1902593	single-organism nuclear import	BP	101.886	0.0273311	1
GO:0006099	tricarboxylic acid cycle	BP	46.0958	0.0774062	1
GO:0004129	cytochrome-c oxidase activity	MF	240.462	0.00133933	1
GO:0006739	NADP metabolic process	BP	43.8855	0.343275	1
GO:0005838	proteasome regulatory particle	CC	166.626	0.025047	1
GO:0046658	anchored component of plasma membrane	CC	26.9357	0.884431	1
GO:0006437	tyrosyl-tRNA aminoacylation	BP	50.6544	0.499582	1
GO:0005667	transcription factor complex	CC	59.1296	0.0507947	1
GO:0019693	ribose phosphate metabolic process	BP	105.178	1.3856e-07	0.000375083
GO:0051834	evasion or tolerance of defenses of other organism involved in symbiotic interaction	BP	177.656	0.179375	1
GO:0016668	oxidoreductase activity, acting on a sulfur group of donors, NAD(P) as acceptor	MF	103.987	0.144448	1
GO:0016925	protein sumoylation	BP	74.8591	0.243749	1
GO:0009161	ribonucleoside monophosphate metabolic process	BP	105.486	4.91292e-05	0.132993
GO:0015036	disulfide oxidoreductase activity	MF	209.221	0.00145417	1
GO:1901363	heterocyclic compound binding	MF	33.8638	8.82498e-18	2.38892e-14
GO:0033558	protein deacetylase activity	MF	91.0716	0.291395	1
GO:0006497	protein lipidation	BP	27.0314	0.322475	1
GO:0016051	carbohydrate biosynthetic process	BP	69.6649	0.0816055	1
GO:0001522	pseudouridine synthesis	BP	38.5414	0.167354	1
GO:0031355	integral component of plastid outer membrane	CC	30.3052	0.80809	1
GO:0001682	tRNA 5'-leader removal	BP	16.5055	0.773459	1
GO:0008124	4-alpha-hydroxytetrahydrobiopterin dehydratase activity	MF	70.9623	0.364231	1
GO:0000793	condensed chromosome	CC	40.2831	0.506426	1
GO:0009101	glycoprotein biosynthetic process	BP	36.9763	0.344	1
GO:0031974	membrane-enclosed lumen	CC	48.9207	0.00144237	1
GO:0046434	organophosphate catabolic process	BP	97.4386	5.27704e-05	0.142849
GO:0015977	carbon fixation	BP	10.2744	0.510221	1
GO:0022624	proteasome accessory complex	CC	218.772	0.00639078	1
GO:0046160	heme a metabolic process	BP	66.0508	0.392422	1
GO:0030976	thiamine pyrophosphate binding	BP	29.6355	0.879805	1
GO:0030976	thiamine pyrophosphate binding	MF	29.6355	0.879805	1
GO:0051173	positive regulation of nitrogen compound metabolic process	BP	106.553	0.259579	1
GO:0046839	phospholipid dephosphorylation	BP	11.536	0.412118	1
GO:0016835	carbon-oxygen lyase activity	MF	55.6857	0.131071	1
GO:0004807	triose-phosphate isomerase activity	MF	125.078	0.182964	1
GO:0007018	microtubule-based movement	BP	8.23572	0.00341524	1
GO:0006901	vesicle coating	BP	22.3308	0.984816	1
GO:0016884	carbon-nitrogen ligase activity, with glutamine as amido-N-donor	BP	61.8936	0.197457	1
GO:0016884	carbon-nitrogen ligase activity, with glutamine as amido-N-donor	MF	61.8936	0.197457	1
GO:0004045	aminoacyl-tRNA hydrolase activity	MF	104.543	0.0971818	1
GO:0008194	UDP-glycosyltransferase activity	MF	41.6283	0.265211	1
GO:0031301	integral component of organelle membrane	CC	29.6858	0.286602	1
GO:0005261	cation channel activity	MF	18.2555	0.666387	1
GO:0044428	nuclear part	CC	56.8962	5.20208e-07	0.0014082
GO:0016407	acetyltransferase activity	MF	63.3561	0.117121	1
GO:0045145	single-stranded DNA 5'-3' exodeoxyribonuclease activity	MF	498.14	0.114302	1
GO:0004013	adenosylhomocysteinase activity	MF	80.658	0.323396	1
GO:0004347	glucose-6-phosphate isomerase activity	MF	69.6649	0.371826	1
GO:0045934	negative regulation of nucleobase-containing compound metabolic process	BP	21.8052	0.95426	1
GO:0015934	large ribosomal subunit	CC	674.712	0.000334743	0.90615
GO:0006400	tRNA modification	BP	36.0679	0.269521	1
GO:0016615	malate dehydrogenase activity	MF	115.905	0.243068	1
GO:0008964	phosphoenolpyruvate carboxylase activity	MF	10.2744	0.510221	1
GO:0042181	ketone biosynthetic process	BP	99.085	0.123489	1
GO:0006560	proline metabolic process	BP	33.6147	0.729776	1
GO:0015630	microtubule cytoskeleton	CC	14.6528	0.575606	1
GO:0042558	pteridine-containing compound metabolic process	BP	70.9623	0.407178	1
GO:0018410	C-terminal protein amino acid modification	BP	82.4911	0.316107	1
GO:0005741	mitochondrial outer membrane	CC	91.8607	0.0422915	1
GO:0006813	potassium ion transport	BP	8.10623	0.423273	1
GO:0051205	protein insertion into membrane	BP	13.1758	0.637278	1
GO:0006662	glycerol ether metabolic process	BP	1524.01	0.0614449	1
GO:0046474	glycerophospholipid biosynthetic process	BP	36.4965	0.226494	1
GO:0005785	signal recognition particle receptor complex	CC	66.1526	0.392027	1
GO:0004824	lysine-tRNA ligase activity	MF	75.2285	0.194446	1
GO:0005198	structural molecule activity	MF	297.082	1.14981e-33	3.11254e-30
GO:0042451	purine nucleoside biosynthetic process	BP	91.7578	0.00155413	1
GO:0005663	DNA replication factor C complex	CC	42.6808	0.48725	1
GO:0000996	core DNA-dependent RNA polymerase binding promoter specificity activity	MF	48.4754	0.525	1
GO:0071822	protein complex subunit organization	BP	49.7259	0.00119158	1
GO:0016639	oxidoreductase activity, acting on the CH-NH2 group of donors, NAD or NADP as acceptor	MF	47.2679	0.647745	1
GO:0043244	regulation of protein complex disassembly	BP	30.9592	0.372783	1
GO:0018195	peptidyl-arginine modification	BP	15.6243	0.739812	1
GO:0004314	[acyl-carrier-protein] S-malonyltransferase activity	MF	7.04211	0.3772	1
GO:0046653	tetrahydrofolate metabolic process	BP	168.263	0.185619	1
GO:0030580	quinone cofactor methyltransferase activity	MF	180.487	0.177992	1
GO:0070071	proton-transporting two-sector ATPase complex assembly	BP	46.6645	0.420704	1
GO:0004516	nicotinate phosphoribosyltransferase activity	MF	112.878	0.248781	1
GO:0016573	histone acetylation	BP	202.145	0.0579802	1
GO:0051049	regulation of transport	BP	24.709	0.972493	1
GO:0000323	lytic vacuole	CC	68.161	0.580567	1
GO:0034472	snRNA 3'-end processing	BP	38.6395	0.644428	1
GO:0000315	organellar large ribosomal subunit	CC	48.9675	0.518199	1
GO:0046131	pyrimidine ribonucleoside metabolic process	BP	29.3271	0.726195	1
GO:0015937	coenzyme A biosynthetic process	BP	25.3734	0.694816	1
GO:0043169	cation binding	MF	30.8818	0.000926563	1
GO:0072512	trivalent inorganic cation transport	BP	43.9085	0.574016	1
GO:0016749	N-succinyltransferase activity	MF	26.1037	0.906071	1
GO:0019783	ubiquitin-like protein-specific protease activity	MF	58.4916	0.133384	1
GO:0009126	purine nucleoside monophosphate metabolic process	BP	105.866	3.71883e-05	0.100669
GO:0006644	phospholipid metabolic process	BP	31.764	0.142411	1
GO:0019219	regulation of nucleobase-containing compound metabolic process	BP	30.8293	0.0642786	1
GO:0006875	cellular metal ion homeostasis	BP	28.4047	0.627738	1
GO:0006732	coenzyme metabolic process	BP	48.0572	0.0171048	1
GO:0003922	GMP synthase (glutamine-hydrolyzing) activity	MF	105.866	0.260586	1
GO:0043173	nucleotide salvage	BP	73.8435	0.28117	1
GO:0016776	phosphotransferase activity, phosphate group as acceptor	MF	97.1271	0.0767121	1
GO:0030975	thiamine binding	MF	11.2061	0.547416	1
GO:0008649	rRNA methyltransferase activity	MF	50.2695	0.0529876	1
GO:0004615	phosphomannomutase activity	MF	79.3604	0.329376	1
GO:0008186	RNA-dependent ATPase activity	MF	30.1032	0.402403	1
GO:0019842	vitamin binding	MF	29.6355	0.598808	1
GO:0070966	nuclear-transcribed mRNA catabolic process, no-go decay	BP	26.9612	0.88368	1
GO:0016671	oxidoreductase activity, acting on a sulfur group of donors, disulfide as acceptor	MF	27.1565	0.879175	1
GO:0010038	response to metal ion	BP	135.259	0.216862	1
GO:0007076	mitotic chromosome condensation	BP	32.2068	0.760561	1
GO:0009594	detection of nutrient	BP	1.69158	0.183025	1
GO:0016896	exoribonuclease activity, producing 5'-phosphomonoesters	MF	4.06962	0.271113	1
GO:0071203	WASH complex	CC	23.6632	0.98242	1
GO:0006542	glutamine biosynthetic process	BP	81.333	0.321418	1
GO:0045892	negative regulation of transcription, DNA-templated	BP	21.8052	0.95426	1
GO:0043656	intracellular region of host	CC	30.4744	0.0621091	1
GO:0070567	cytidylyltransferase activity	MF	30.1206	0.752213	1
GO:0016881	acid-amino acid ligase activity	MF	63.933	0.00199825	1
GO:0004529	exodeoxyribonuclease activity	MF	498.14	0.114302	1
GO:0009593	detection of chemical stimulus	BP	1.69158	0.183025	1
GO:0031399	regulation of protein modification process	BP	41.2994	0.368685	1
GO:0006457	protein folding	BP	89.1144	5.12321e-13	1.38685e-09
GO:0038023	signaling receptor activity	MF	19.9228	0.909087	1
GO:0005952	cAMP-dependent protein kinase complex	CC	59.1775	0.433399	1
GO:0032272	negative regulation of protein polymerization	BP	30.9592	0.452205	1
GO:0051031	tRNA transport	BP	31.0231	0.789898	1
GO:0004066	asparagine synthase (glutamine-hydrolyzing) activity	MF	61.8936	0.274245	1
GO:0004407	histone deacetylase activity	MF	91.0716	0.291395	1
GO:0004333	fumarate hydratase activity	MF	65.7232	0.395722	1
GO:0006275	regulation of DNA replication	BP	337.301	0.0404704	1
GO:0009607	response to biotic stimulus	BP	177.656	0.179375	1
GO:0004252	serine-type endopeptidase activity	MF	21.8658	0.843212	1
GO:0004872	receptor activity	MF	40.7954	0.216706	1
GO:0045184	establishment of protein localization	BP	48.2043	1.11542e-07	0.000301944
GO:0043401	steroid hormone mediated signaling pathway	BP	12.3039	0.593948	1
GO:0043412	macromolecule modification	BP	26.3823	0.0195449	1
GO:0031591	wybutosine biosynthetic process	BP	9.94837	0.501095	1
GO:0009174	pyrimidine ribonucleoside monophosphate biosynthetic process	BP	29.3271	0.825644	1
GO:0008253	5'-nucleotidase activity	MF	15.9677	0.754589	1
GO:0005753	mitochondrial proton-transporting ATP synthase complex	CC	216.074	0.15903	1
GO:0006461	protein complex assembly	BP	49.7259	0.00152218	1
GO:0008525	phosphatidylcholine transporter activity	MF	19.6533	0.903809	1
GO:0019318	hexose metabolic process	BP	46.3953	0.0247923	1
GO:0003918	DNA topoisomerase type II (ATP-hydrolyzing) activity	MF	50.4229	0.262757	1
GO:0006434	seryl-tRNA aminoacylation	BP	112.451	0.168429	1
GO:0006606	protein import into nucleus	BP	101.886	0.0273311	1
GO:0065004	protein-DNA complex assembly	BP	174.407	0.00885601	1
GO:0034030	ribonucleoside bisphosphate biosynthetic process	BP	25.3734	0.694816	1
GO:0006370	7-methylguanosine mRNA capping	BP	83.2738	0.169367	1
GO:0001067	regulatory region nucleic acid binding	MF	22.9442	0.99032	1
GO:0006807	nitrogen compound metabolic process	BP	43.7854	1.02992e-20	2.78799e-17
GO:0016149	translation release factor activity, codon specific	BP	60.0431	0.266116	1
GO:0016149	translation release factor activity, codon specific	MF	60.0431	0.266116	1
GO:0003684	damaged DNA binding	MF	63.7859	0.341295	1
GO:0019363	pyridine nucleotide biosynthetic process	BP	70.8054	0.337503	1
GO:0015629	actin cytoskeleton	CC	10.6672	0.113922	1
GO:0097506	deaminated base DNA N-glycosylase activity	MF	54.5358	0.464747	1
GO:0005328	neurotransmitter:sodium symporter activity	BP	5.42746	0.149437	1
GO:0005328	neurotransmitter:sodium symporter activity	MF	5.42746	0.149437	1
GO:0009166	nucleotide catabolic process	BP	122.081	0.000114716	0.310535
GO:0004774	succinate-CoA ligase activity	MF	77.2811	0.339863	1
GO:0009891	positive regulation of biosynthetic process	BP	293.625	0.0559847	1
GO:0090407	organophosphate biosynthetic process	BP	54.685	2.76421e-05	0.0748273
GO:0009143	nucleoside triphosphate catabolic process	BP	122.081	0.000105613	0.285894
GO:0016116	carotenoid metabolic process	BP	104.648	0.263724	1
GO:1901575	organic substance catabolic process	BP	67.9686	2.16283e-12	5.85478e-09
GO:0015269	calcium-activated potassium channel activity	MF	8.10623	0.423273	1
GO:0004190	aspartic-type endopeptidase activity	MF	19.3808	0.9816	1
GO:0003689	DNA clamp loader activity	MF	30.3802	0.806063	1
GO:1901505	carbohydrate derivative transporter activity	MF	19.788	0.906071	1
GO:0044262	cellular carbohydrate metabolic process	BP	105.14	0.0364848	1
GO:0048285	organelle fission	BP	32.2068	0.263174	1
GO:0035915	pore formation in membrane of other organism	BP	55.889	0.454208	1
GO:0001047	core promoter binding	MF	22.9442	0.99032	1
GO:0017119	Golgi transport complex	CC	59.1469	0.335558	1
GO:0016570	histone modification	BP	91.0716	0.0930462	1
GO:0000309	nicotinamide-nucleotide adenylyltransferase activity	MF	657.575	0.107278	1
GO:0016987	sigma factor activity	MF	48.4754	0.525	1
GO:0031982	vesicle	CC	35.1882	0.149503	1
GO:0031982	vesicle	CC	35.1882	0.149503	1
GO:0018394	peptidyl-lysine acetylation	BP	127.531	0.202708	1
GO:1901700	response to oxygen-containing compound	BP	12.3039	0.593948	1
GO:0005758	mitochondrial intermembrane space	CC	132.944	0.207659	1
GO:0006072	glycerol-3-phosphate metabolic process	BP	86.0976	0.0856298	1
GO:0020031	polar ring of apical complex	CC	90.5728	0.293249	1
GO:0010921	regulation of phosphatase activity	BP	93.6657	0.153031	1
GO:0046467	membrane lipid biosynthetic process	BP	34.3299	0.227265	1
GO:0004812	aminoacyl-tRNA ligase activity	MF	46.0569	0.00282176	1
GO:0010923	negative regulation of phosphatase activity	BP	123.72	0.232014	1
GO:0044212	transcription regulatory region DNA binding	MF	22.9442	0.99032	1
GO:0050746	regulation of lipoprotein metabolic process	BP	23.4214	0.979882	1
GO:0005483	soluble NSF attachment protein activity	MF	43.5427	0.579376	1
GO:0016681	oxidoreductase activity, acting on diphenols and related substances as donors, cytochrome as acceptor	BP	101.009	0.15197	1
GO:0016681	oxidoreductase activity, acting on diphenols and related substances as donors, cytochrome as acceptor	MF	101.009	0.15197	1
GO:0005048	signal sequence binding	MF	83.4031	0.0394453	1
GO:0002094	polyprenyltransferase activity	MF	29.6858	0.819166	1
GO:0008409	5'-3' exonuclease activity	MF	251.105	0.735166	1
GO:0000209	protein polyubiquitination	BP	1332.09	0.0947263	1
GO:0060590	ATPase regulator activity	MF	59.4238	0.103765	1
GO:0004222	metalloendopeptidase activity	MF	37.06	0.279741	1
GO:0052200	response to host defenses	BP	177.656	0.179375	1
GO:0005093	Rab GDP-dissociation inhibitor activity	MF	135.205	0.216951	1
GO:0009165	nucleotide biosynthetic process	BP	55.6858	0.00144883	1
GO:0006423	cysteinyl-tRNA aminoacylation	BP	31.0858	0.787884	1
GO:0046497	nicotinate nucleotide metabolic process	BP	112.878	0.248781	1
GO:0042364	water-soluble vitamin biosynthetic process	BP	23.2846	0.928835	1
GO:0016832	aldehyde-lyase activity	MF	294.408	0.0775665	1
GO:0030134	ER to Golgi transport vesicle	CC	43.7994	0.268346	1
GO:0004814	arginine-tRNA ligase activity	BP	81.8716	0.768611	1
GO:0004814	arginine-tRNA ligase activity	MF	81.8716	0.768611	1
GO:0004549	tRNA-specific ribonuclease activity	BP	37.9271	0.499429	1
GO:0004549	tRNA-specific ribonuclease activity	MF	37.9271	0.499429	1
GO:0044257	cellular protein catabolic process	BP	87.2852	3.84658e-07	0.00104127
GO:0071310	cellular response to organic substance	BP	12.3039	0.593948	1
GO:0034061	DNA polymerase activity	BP	17.5543	0.265603	1
GO:0034061	DNA polymerase activity	MF	17.5543	0.265603	1
GO:0009628	response to abiotic stimulus	BP	647.895	0.107589	1
GO:0098588	bounding membrane of organelle	CC	40.2307	0.00127968	1
GO:0020039	pellicle	CC	25.8815	0.886857	1
GO:0009452	7-methylguanosine RNA capping	BP	57.5487	0.492595	1
GO:0016866	intramolecular transferase activity	MF	38.5414	0.170163	1
GO:0004143	diacylglycerol kinase activity	BP	33.3398	0.730228	1
GO:0004143	diacylglycerol kinase activity	MF	33.3398	0.730228	1
GO:0000375	RNA splicing, via transesterification reactions	BP	68.8295	4.86961e-06	0.013182
GO:0016705	oxidoreductase activity, acting on paired donors, with incorporation or reduction of molecular oxygen	MF	99.3859	0.0387514	1
GO:0006402	mRNA catabolic process	BP	39.262	0.466454	1
GO:0009394	2'-deoxyribonucleotide metabolic process	BP	102.548	0.0553614	1
GO:0051223	regulation of protein transport	BP	24.709	0.972493	1
GO:0015405	P-P-bond-hydrolysis-driven transmembrane transporter activity	MF	37.0166	0.0270516	1
GO:0044451	nucleoplasm part	CC	50.7903	0.0187123	1
GO:0046905	phytoene synthase activity	MF	104.648	0.263724	1
GO:0055065	metal ion homeostasis	BP	28.4047	0.627738	1
GO:0008033	tRNA processing	BP	36.1875	0.121494	1
GO:0016109	tetraterpenoid biosynthetic process	BP	104.648	0.263724	1
GO:0042221	response to chemical	BP	20.4886	0.999799	1
GO:0009438	methylglyoxal metabolic process	BP	30.3206	0.807168	1
GO:0043167	ion binding	MF	27.7334	1.7729e-06	0.00479924
GO:0019915	lipid storage	BP	20.514	0.928347	1
GO:0006869	lipid transport	BP	19.788	0.863163	1
GO:0010639	negative regulation of organelle organization	BP	30.9592	0.452205	1
GO:0015294	solute:cation symporter activity	BP	8.45529	0.446361	1
GO:0015294	solute:cation symporter activity	MF	8.45529	0.446361	1
GO:0004843	thiol-dependent ubiquitin-specific protease activity	MF	58.4916	0.133384	1
GO:0015988	energy coupled proton transmembrane transport, against electrochemical gradient	BP	92.0762	0.00367261	1
GO:0033644	host cell membrane	CC	348.854	0.0852407	1
GO:0009110	vitamin biosynthetic process	BP	23.2846	0.928835	1
GO:2000112	regulation of cellular macromolecule biosynthetic process	BP	29.0382	0.0595644	1
GO:0017062	respiratory chain complex III assembly	BP	41.8797	0.601379	1
GO:0010638	positive regulation of organelle organization	BP	4.83176	0.537128	1
GO:0018345	protein palmitoylation	BP	22.1811	0.980641	1
GO:0051701	interaction with host	BP	9.34142	0.294894	1
GO:0009072	aromatic amino acid family metabolic process	BP	45.0154	0.558718	1
GO:0097354	prenylation	BP	73.191	0.167747	1
GO:0050821	protein stabilization	BP	117.312	0.240866	1
GO:0040011	locomotion	BP	10.5065	0.225279	1
GO:0008521	acetyl-CoA transporter activity	MF	36.8405	0.673006	1
GO:0009719	response to endogenous stimulus	BP	12.3039	0.593948	1
GO:0004616	phosphogluconate dehydrogenase (decarboxylating) activity	MF	48.0572	0.527951	1
GO:0000221	vacuolar proton-transporting V-type ATPase, V1 domain	CC	42.8782	0.58951	1
GO:1901137	carbohydrate derivative biosynthetic process	BP	41.8734	0.000215048	0.582135
GO:0048033	heme o metabolic process	BP	4.1079	0.272358	1
GO:0006431	methionyl-tRNA aminoacylation	BP	85.3517	0.161671	1
GO:0009100	glycoprotein metabolic process	BP	36.9763	0.344	1
GO:0007029	endoplasmic reticulum organization	BP	163.035	0.146655	1
GO:0046103	inosine biosynthetic process	BP	15.9677	0.754589	1
GO:0097367	carbohydrate derivative binding	MF	25.3601	0.00176851	1
GO:0030132	clathrin coat of coated pit	CC	515.45	0.247924	1
GO:0019899	enzyme binding	MF	57.9457	0.0269524	1
GO:0004146	dihydrofolate reductase activity	MF	102.548	0.268428	1
GO:0045185	maintenance of protein location	BP	76.1844	0.130717	1
GO:0000228	nuclear chromosome	CC	14.0018	0.668497	1
GO:0046395	carboxylic acid catabolic process	BP	30.1569	0.399136	1
GO:0005762	mitochondrial large ribosomal subunit	CC	48.9675	0.518199	1
GO:0004037	allantoicase activity	BP	16.8707	0.658457	1
GO:0004037	allantoicase activity	MF	16.8707	0.658457	1
GO:0098573	intrinsic component of mitochondrial membrane	CC	29.6858	0.819166	1
GO:0019243	methylglyoxal catabolic process to D-lactate via S-lactoyl-glutathione	BP	30.3206	0.807168	1
GO:0044237	cellular metabolic process	BP	51.727	2.56361e-55	6.93969e-52
GO:0006289	nucleotide-excision repair	BP	63.7859	0.101057	1
GO:0032273	positive regulation of protein polymerization	BP	4.49748	0.13221	1
GO:0052689	carboxylic ester hydrolase activity	MF	68.6821	0.108975	1
GO:0006744	ubiquinone biosynthetic process	BP	99.085	0.123489	1
GO:0008531	riboflavin kinase activity	MF	28.4401	0.847198	1
GO:0032970	regulation of actin filament-based process	BP	16.3672	0.711678	1
GO:0004584	dolichyl-phosphate-mannose-glycolipid alpha-mannosyltransferase activity	MF	12.7282	0.614024	1
GO:0048519	negative regulation of biological process	BP	30.9592	0.176006	1
GO:0034629	cellular protein complex localization	BP	512.38	0.113649	1
GO:0004140	dephospho-CoA kinase activity	MF	91.7578	0.28955	1
GO:0000428	DNA-directed RNA polymerase complex	CC	54.96	0.0192469	1
GO:0006177	GMP biosynthetic process	BP	105.866	0.260586	1
GO:0090305	nucleic acid phosphodiester bond hydrolysis	BP	33.2299	0.465392	1
GO:0004484	mRNA guanylyltransferase activity	MF	101.72	0.270595	1
GO:0031975	envelope	CC	98.8578	3.25995e-06	0.00882467
GO:0007006	mitochondrial membrane organization	BP	81.5221	0.319796	1
GO:0015936	coenzyme A metabolic process	BP	25.3734	0.694816	1
GO:0008276	protein methyltransferase activity	MF	24.9843	0.749705	1
GO:0009451	RNA modification	BP	39.9106	0.0212323	1
GO:0071071	regulation of phospholipid biosynthetic process	BP	43.8903	0.574178	1
GO:0047334	diphosphate-fructose-6-phosphate 1-phosphotransferase activity	MF	39.4317	0.633546	1
GO:0031204	posttranslational protein targeting to membrane, translocation	BP	36.3541	0.684504	1
GO:0006163	purine nucleotide metabolic process	BP	90.6922	1.05905e-06	0.00286684
GO:0031668	cellular response to extracellular stimulus	BP	227.021	0.154435	1
GO:0004591	oxoglutarate dehydrogenase (succinyl-transferring) activity	MF	43.8545	0.575151	1
GO:0046914	transition metal ion binding	MF	28.7713	0.0167082	1
GO:0005832	chaperonin-containing T-complex	CC	122.299	0.000781683	1
GO:0043228	non-membrane-bounded organelle	CC	95.4562	3.57343e-25	9.67328e-22
GO:0005200	structural constituent of cytoskeleton	MF	34.1188	0.358452	1
GO:0009150	purine ribonucleotide metabolic process	BP	105.178	2.43944e-07	0.000660356
GO:0016469	proton-transporting two-sector ATPase complex	CC	132.325	0.000116515	0.315406
GO:0015293	symporter activity	BP	8.45529	0.446361	1
GO:0015293	symporter activity	MF	8.45529	0.446361	1
GO:0000974	Prp19 complex	CC	28.4285	0.968469	1
GO:0044085	cellular component biogenesis	BP	52.1402	1.07412e-09	2.90764e-06
GO:0009396	folic acid-containing compound biosynthetic process	BP	11.0036	0.827688	1
GO:0016751	S-succinyltransferase activity	MF	326.8	0.131489	1
GO:0034645	cellular macromolecule biosynthetic process	BP	82.225	1.03211e-36	2.79392e-33
GO:0009108	coenzyme biosynthetic process	BP	34.1132	0.090536	1
GO:0016743	carboxyl- or carbamoyltransferase activity	MF	145.938	0.204295	1
GO:0016021	integral component of membrane	CC	34.0462	0.000262516	0.710631
GO:0005262	calcium channel activity	MF	28.4047	0.848689	1
GO:0006007	glucose catabolic process	BP	43.8855	0.343275	1
GO:0019829	cation-transporting ATPase activity	MF	39.4884	0.0155607	1
GO:0070972	protein localization to endoplasmic reticulum	BP	71.1685	0.0252442	1
GO:0042273	ribosomal large subunit biogenesis	BP	38.579	0.484018	1
GO:0044311	exoneme	CC	22.3218	0.984057	1
GO:0002178	palmitoyltransferase complex	CC	66.658	0.387046	1
GO:0006429	leucyl-tRNA aminoacylation	BP	17.9676	0.830094	1
GO:0003952	NAD+ synthase (glutamine-hydrolyzing) activity	MF	28.7327	0.839194	1
GO:0043628	ncRNA 3'-end processing	BP	38.6395	0.644428	1
GO:0031328	positive regulation of cellular biosynthetic process	BP	293.625	0.0559847	1
GO:0010468	regulation of gene expression	BP	29.0382	0.059307	1
GO:0043243	positive regulation of protein complex disassembly	BP	480.697	0.115177	1
GO:0070971	endoplasmic reticulum exit site	CC	37.978	0.654356	1
GO:0060191	regulation of lipase activity	BP	123.72	0.232014	1
GO:0008514	organic anion transmembrane transporter activity	BP	17.7985	0.503975	1
GO:0008514	organic anion transmembrane transporter activity	MF	17.7985	0.503975	1
GO:0035890	exit from host	BP	5.03948	0.611657	1
GO:0006779	porphyrin-containing compound biosynthetic process	BP	17.4813	0.818212	1
GO:0000779	condensed chromosome, centromeric region	CC	48.3594	0.525621	1
GO:0010556	regulation of macromolecule biosynthetic process	BP	29.0382	0.0595644	1
GO:0043241	protein complex disassembly	BP	108.657	0.0185986	1
GO:0009231	riboflavin biosynthetic process	BP	28.4401	0.847198	1
GO:0016746	transferase activity, transferring acyl groups	MF	26.6387	0.163817	1
GO:0008495	protoheme IX farnesyltransferase activity	MF	4.1079	0.272358	1
GO:1902582	single-organism intracellular transport	BP	67.1603	2.02273e-07	0.000547554
GO:0008312	7S RNA binding	MF	102.758	0.124652	1
GO:0044183	protein binding involved in protein folding	MF	24.9228	0.93894	1
GO:0043015	gamma-tubulin binding	BP	11.9296	0.315805	1
GO:0043015	gamma-tubulin binding	MF	11.9296	0.315805	1
GO:0019184	nonribosomal peptide biosynthetic process	BP	30.3206	0.596618	1
GO:0022803	passive transmembrane transporter activity	BP	33.2091	0.67698	1
GO:0022803	passive transmembrane transporter activity	MF	33.2091	0.67698	1
GO:0004832	valine-tRNA ligase activity	MF	64.7709	0.276244	1
GO:0071103	DNA conformation change	BP	39.3857	0.015586	1
GO:0004634	phosphopyruvate hydratase activity	MF	299.799	0.135741	1
GO:0015672	monovalent inorganic cation transport	BP	95.7987	0.000703796	1
GO:0035437	maintenance of protein localization in endoplasmic reticulum	BP	83.4031	0.157875	1
GO:0046039	GTP metabolic process	BP	125.319	0.000270883	0.73328
GO:0061630	ubiquitin protein ligase activity	MF	21.7562	0.965465	1
GO:0016872	intramolecular lyase activity	MF	105.14	0.262304	1
GO:0009755	hormone-mediated signaling pathway	BP	12.3039	0.593948	1
GO:0000940	condensed chromosome outer kinetochore	CC	48.3594	0.525621	1
GO:0004175	endopeptidase activity	MF	40.3549	0.00436574	1
GO:0004692	cGMP-dependent protein kinase activity	MF	18.2557	0.840124	1
GO:0006629	lipid metabolic process	BP	29.2627	0.191206	1
GO:0060255	regulation of macromolecule metabolic process	BP	31.8307	0.0120868	1
GO:0018193	peptidyl-amino acid modification	BP	70.6356	0.00147512	1
GO:0019319	hexose biosynthetic process	BP	69.6649	0.162644	1
GO:0016801	hydrolase activity, acting on ether bonds	MF	80.658	0.323396	1
GO:0030001	metal ion transport	BP	21.9098	0.388589	1
GO:0036094	small molecule binding	MF	25.8367	0.00043268	1
GO:0003872	6-phosphofructokinase activity	MF	23.0561	0.760527	1
GO:0032986	protein-DNA complex disassembly	BP	276.759	0.141381	1
GO:0006352	DNA-templated transcription, initiation	BP	54.0108	0.00999722	1
GO:0034654	nucleobase-containing compound biosynthetic process	BP	48.6746	2.00636e-06	0.00543123
GO:0023056	positive regulation of signaling	BP	198.87	0.167284	1
GO:0031625	ubiquitin protein ligase binding	BP	48.007	0.502345	1
GO:0031625	ubiquitin protein ligase binding	MF	48.007	0.502345	1
GO:0042989	sequestering of actin monomers	BP	172.643	0.182322	1
GO:1901606	alpha-amino acid catabolic process	BP	30.1569	0.399136	1
GO:0006333	chromatin assembly or disassembly	BP	666.378	0.00587946	1
GO:0020012	evasion or tolerance of host immune response	BP	177.656	0.179375	1
GO:0004823	leucine-tRNA ligase activity	MF	17.9676	0.830094	1
GO:0070011	peptidase activity, acting on L-amino acid peptides	MF	36.3737	0.00257064	1
GO:0000975	regulatory region DNA binding	MF	22.9442	0.99032	1
GO:0004018	N6-(1,2-dicarboxyethyl)AMP AMP-lyase (fumarate-forming) activity	MF	26.7313	0.889881	1
GO:0007155	cell adhesion	BP	31.6454	0.685448	1
GO:0004416	hydroxyacylglutathione hydrolase activity	MF	30.3206	0.807168	1
GO:0034637	cellular carbohydrate biosynthetic process	BP	105.14	0.262304	1
GO:0016796	exonuclease activity, active with either ribo- or deoxyribonucleic acids and producing 5'-phosphomonoesters	MF	251.105	0.735166	1
GO:0003774	motor activity	BP	8.44056	0.000684496	1
GO:0003774	motor activity	MF	8.44056	0.000684496	1
GO:0003700	transcription factor activity, sequence-specific DNA binding	MF	17.6935	0.517628	1
GO:0042765	GPI-anchor transamidase complex	CC	53.604	0.280804	1
GO:0051707	response to other organism	BP	177.656	0.179375	1
GO:0072599	establishment of protein localization to endoplasmic reticulum	BP	54.1042	0.0769063	1
GO:1902680	positive regulation of RNA biosynthetic process	BP	106.553	0.259579	1
GO:0016783	sulfurtransferase activity	MF	79.3787	0.329141	1
GO:0009208	pyrimidine ribonucleoside triphosphate metabolic process	BP	79.4944	0.784855	1
GO:0005905	clathrin-coated pit	CC	515.45	0.247924	1
GO:0001786	phosphatidylserine binding	MF	21.2172	0.946513	1
GO:0090140	regulation of mitochondrial fission	BP	91.8607	0.289225	1
GO:0006811	ion transport	BP	39.7336	0.00104902	1
GO:0051745	4-hydroxy-3-methylbut-2-en-1-yl diphosphate reductase activity	MF	171.351	0.183103	1
GO:0042819	vitamin B6 biosynthetic process	BP	43.8855	0.574502	1
GO:0009207	purine ribonucleoside triphosphate catabolic process	BP	125.319	0.000178094	0.482101
GO:0003998	acylphosphatase activity	MF	24.5769	0.948786	1
GO:0020011	apicoplast	CC	25.0035	0.385103	1
GO:0004332	fructose-bisphosphate aldolase activity	MF	516.817	0.113323	1
GO:0005874	microtubule	CC	48.3594	0.144677	1
GO:0017134	fibroblast growth factor binding	MF	118.264	0.238489	1
GO:0035770	ribonucleoprotein granule	CC	83.2423	0.31313	1
GO:0072337	modified amino acid transport	BP	5.03948	0.307571	1
GO:0006914	autophagy	BP	117.841	0.640664	1
GO:0048278	vesicle docking	BP	26.1555	0.934696	1
GO:0000290	deadenylation-dependent decapping of nuclear-transcribed mRNA	BP	48.8882	0.519432	1
GO:0036464	cytoplasmic ribonucleoprotein granule	CC	83.2423	0.31313	1
GO:0031297	replication fork processing	BP	44.2952	0.567551	1
GO:0003913	DNA photolyase activity	MF	53.3379	0.475716	1
GO:0071944	cell periphery	CC	48.3681	0.0652234	1
GO:0018216	peptidyl-arginine methylation	BP	15.6243	0.739812	1
GO:0008610	lipid biosynthetic process	BP	45.932	0.0147755	1
GO:0065003	macromolecular complex assembly	BP	58.4793	1.01603e-05	0.0275039
GO:0070647	protein modification by small protein conjugation or removal	BP	41.4038	0.0304536	1
GO:0022839	ion gated channel activity	MF	8.10623	0.423273	1
GO:0097305	response to alcohol	BP	12.3039	0.593948	1
GO:0030663	COPI-coated vesicle membrane	CC	35.1882	0.620741	1
GO:0032483	regulation of Rab protein signal transduction	BP	34.5411	0.649047	1
GO:0006826	iron ion transport	BP	49.1772	0.36132	1
GO:0009164	nucleoside catabolic process	BP	128.557	5.47124e-05	0.148107
GO:0045261	proton-transporting ATP synthase complex, catalytic core F(1)	CC	287.092	0.00142968	1
GO:0031667	response to nutrient levels	BP	114.356	0.947964	1
GO:0010563	negative regulation of phosphorus metabolic process	BP	43.8903	0.574178	1
GO:0004366	glycerol-3-phosphate O-acyltransferase activity	MF	8.81299	0.45163	1
GO:0051704	multi-organism process	BP	18.5637	0.523413	1
GO:0008213	protein alkylation	BP	33.5069	0.424424	1
GO:0003870	5-aminolevulinate synthase activity	MF	26.1037	0.906071	1
GO:0010256	endomembrane system organization	BP	188.118	0.0488227	1
GO:0034511	U3 snoRNA binding	MF	76.5752	0.34276	1
GO:0016740	transferase activity	MF	27.7979	0.00200104	1
GO:0000393	spliceosomal conformational changes to generate catalytic conformation	BP	77.0169	0.340827	1
GO:0009218	pyrimidine ribonucleotide metabolic process	BP	29.3271	0.726195	1
GO:0033108	mitochondrial respiratory chain complex assembly	BP	41.8797	0.601379	1
GO:0051247	positive regulation of protein metabolic process	BP	480.697	0.115177	1
GO:0051028	mRNA transport	BP	188.118	0.17389	1
GO:0016491	oxidoreductase activity	MF	66.0508	3.64601e-10	9.86976e-07
GO:0006720	isoprenoid metabolic process	BP	59.0661	0.088857	1
GO:0004386	helicase activity	MF	25.9402	0.496306	1
GO:0050993	dimethylallyl diphosphate metabolic process	BP	171.351	0.183103	1
GO:0030686	90S preribosome	CC	17.8781	0.827127	1
GO:0046132	pyrimidine ribonucleoside biosynthetic process	BP	29.3271	0.726195	1
GO:0051766	inositol trisphosphate kinase activity	BP	15.3492	0.452122	1
GO:0051766	inositol trisphosphate kinase activity	MF	15.3492	0.452122	1
GO:0004568	chitinase activity	MF	11.5761	0.56417	1
GO:0015266	protein channel activity	MF	59.7678	0.307489	1
GO:0016614	oxidoreductase activity, acting on CH-OH group of donors	MF	89.3065	0.00318939	1
GO:0042721	mitochondrial inner membrane protein insertion complex	CC	81.5221	0.319796	1
GO:0022838	substrate-specific channel activity	MF	18.2555	0.666387	1
GO:0072595	maintenance of protein localization in organelle	BP	83.4031	0.157875	1
GO:0006996	organelle organization	BP	42.1708	0.000189204	0.512175
GO:0005886	plasma membrane	CC	50.729	0.0620508	1
GO:0030003	cellular cation homeostasis	BP	28.4047	0.627738	1
GO:0004750	ribulose-phosphate 3-epimerase activity	MF	38.0374	0.653669	1
GO:0051186	cofactor metabolic process	BP	48.0572	0.0248167	1
GO:0016575	histone deacetylation	BP	91.0716	0.291395	1
GO:0006750	glutathione biosynthetic process	BP	30.3206	0.596618	1
GO:0055088	lipid homeostasis	BP	188.118	0.17389	1
GO:0009130	pyrimidine nucleoside monophosphate biosynthetic process	BP	65.9377	0.348028	1
GO:0004367	glycerol-3-phosphate dehydrogenase [NAD+] activity	BP	57.6497	0.41375	1
GO:0004367	glycerol-3-phosphate dehydrogenase [NAD+] activity	MF	57.6497	0.41375	1
GO:0006529	asparagine biosynthetic process	BP	61.8936	0.274245	1
GO:0006261	DNA-dependent DNA replication	BP	37.0063	0.501119	1
GO:0000917	barrier septum assembly	BP	12.1966	0.415482	1
GO:0015370	solute:sodium symporter activity	BP	5.42746	0.149437	1
GO:0015370	solute:sodium symporter activity	MF	5.42746	0.149437	1
GO:0031123	RNA 3'-end processing	BP	32.8443	0.354109	1
GO:0004368	glycerol-3-phosphate dehydrogenase activity	MF	148.751	0.201427	1
GO:0000988	transcription factor activity, protein binding	MF	44.0336	0.491325	1
GO:0044454	nuclear chromosome part	CC	14.0018	0.668497	1
GO:0038024	cargo receptor activity	BP	35.5869	0.610287	1
GO:0038024	cargo receptor activity	MF	35.5869	0.610287	1
GO:0051861	glycolipid binding	MF	19.788	0.906071	1
GO:0005789	endoplasmic reticulum membrane	CC	32.3794	0.0643748	1
GO:0045275	respiratory chain complex III	CC	101.009	0.0430362	1
GO:0032040	small-subunit processome	CC	49.7681	0.0562816	1
GO:0008320	protein transmembrane transporter activity	MF	81.5221	0.0760355	1
GO:0010821	regulation of mitochondrion organization	BP	91.8607	0.289225	1
GO:0004370	glycerol kinase activity	MF	82.8887	0.315074	1
GO:0022836	gated channel activity	MF	8.10623	0.423273	1
GO:0006810	transport	BP	42.0558	7.99628e-11	2.16459e-07
GO:0045859	regulation of protein kinase activity	BP	55.0165	0.484302	1
GO:0052043	modification by symbiont of host cellular component	BP	55.889	0.454208	1
GO:0000070	mitotic sister chromatid segregation	BP	32.2068	0.760561	1
GO:0065002	intracellular protein transmembrane transport	BP	59.7678	0.0849175	1
GO:0023057	negative regulation of signaling	BP	244.004	0.14947	1
GO:0034613	cellular protein localization	BP	43.6711	1.82845e-06	0.00494962
GO:0009173	pyrimidine ribonucleoside monophosphate metabolic process	BP	29.3271	0.825644	1
GO:0006396	RNA processing	BP	46.8077	2.27577e-08	6.16051e-05
GO:0006119	oxidative phosphorylation	BP	101.009	0.0430362	1
GO:0030835	negative regulation of actin filament depolymerization	BP	23.6632	0.98242	1
GO:0006486	protein glycosylation	BP	36.9763	0.344	1
GO:0008509	anion transmembrane transporter activity	MF	21.484	0.830963	1
GO:0045263	proton-transporting ATP synthase complex, coupling factor F(o)	CC	739.35	0.10481	1
GO:0045017	glycerolipid biosynthetic process	BP	31.764	0.349761	1
GO:0007049	cell cycle	BP	25.9373	0.602581	1
GO:0006231	dTMP biosynthetic process	BP	102.548	0.268428	1
GO:0006796	phosphate-containing compound metabolic process	BP	29.8218	0.000938789	1
GO:0046391	5-phosphoribose 1-diphosphate metabolic process	BP	147.352	0.202773	1
GO:0033646	host intracellular part	CC	30.4744	0.0621091	1
GO:0051649	establishment of localization in cell	BP	43.7994	5.29996e-08	0.00014347
GO:0019692	deoxyribose phosphate metabolic process	BP	102.548	0.0553614	1
GO:0044281	small molecule metabolic process	BP	54.3001	7.38823e-14	1.99999e-10
GO:0006184	(obsolete) GTP catabolic process	BP	125.319	0.000178094	0.482101
GO:0006493	protein O-linked glycosylation	BP	36.9763	0.669537	1
GO:0052572	response to host immune response	BP	177.656	0.179375	1
GO:0016458	gene silencing	BP	122.561	0.233411	1
GO:0090595	acetyl-CoA:L-lysine N6-acetyltransferase	MF	21.5614	0.93779	1
GO:1990225	rhoptry neck	CC	15.6986	0.972934	1
GO:0004822	isoleucine-tRNA ligase activity	MF	89.9462	0.295769	1
GO:1901565	organonitrogen compound catabolic process	BP	99.3859	0.000228007	0.617216
GO:0032065	cortical protein anchoring	BP	24.709	0.972493	1
GO:0042822	pyridoxal phosphate metabolic process	BP	53.7612	0.36398	1
GO:0046486	glycerolipid metabolic process	BP	19.7537	0.970558	1
GO:0005791	rough endoplasmic reticulum	CC	51.2534	0.372035	1
GO:0030430	host cell cytoplasm	CC	30.4744	0.0621091	1
GO:0009211	pyrimidine deoxyribonucleoside triphosphate metabolic process	BP	1786.11	0.0918486	1
GO:0051184	cofactor transporter activity	MF	20.94	0.67239	1
GO:0044464	cell part	CC	53.8796	1.4293e-59	3.86911e-56
GO:0045727	positive regulation of translation	BP	480.697	0.115177	1
GO:0010565	regulation of cellular ketone metabolic process	BP	43.8903	0.574178	1
GO:0006148	inosine catabolic process	BP	1809.89	0.0916653	1
GO:0000062	fatty-acyl-CoA binding	MF	1830.21	0.0646398	1
GO:0032555	purine ribonucleotide binding	MF	25.4925	0.00127807	1
GO:0048869	cellular developmental process	BP	5.20842	0.313587	1
GO:0052173	response to defenses of other organism involved in symbiotic interaction	BP	177.656	0.179375	1
GO:0009116	nucleoside metabolic process	BP	91.7578	1.94595e-07	0.000526769
GO:0000702	oxidized base lesion DNA N-glycosylase activity	MF	63.7859	0.40855	1
GO:0042593	glucose homeostasis	BP	47.2094	0.536384	1
GO:0036459	thiol-dependent ubiquitinyl hydrolase activity	MF	35.5116	0.209213	1
GO:0009260	ribonucleotide biosynthetic process	BP	91.7578	0.00313436	1
GO:0043648	dicarboxylic acid metabolic process	BP	10.1398	0.506103	1
GO:0015031	protein transport	BP	48.6374	7.07707e-08	0.000191576
GO:0048471	perinuclear region of cytoplasm	CC	177.609	0.179529	1
GO:0009119	ribonucleoside metabolic process	BP	90.6922	4.7806e-07	0.00129411
GO:0016645	oxidoreductase activity, acting on the CH-NH group of donors	BP	33.6147	0.709361	1
GO:0016645	oxidoreductase activity, acting on the CH-NH group of donors	MF	33.6147	0.709361	1
GO:0051807	evasion or tolerance of defense response of other organism involved in symbiotic interaction	BP	177.656	0.179375	1
GO:0008612	peptidyl-lysine modification to peptidyl-hypusine	BP	286.581	0.0620308	1
GO:0004462	lactoylglutathione lyase activity	MF	50.6637	0.49928	1
GO:0045747	positive regulation of Notch signaling pathway	BP	198.87	0.167284	1
GO:0006730	one-carbon metabolic process	BP	102.548	0.0484619	1
GO:0000819	sister chromatid segregation	BP	32.2068	0.760561	1
GO:0000030	mannosyltransferase activity	MF	12.7282	0.614024	1
GO:0005759	mitochondrial matrix	CC	56.9606	0.0181981	1
GO:0042586	peptide deformylase activity	MF	41.2506	0.610352	1
GO:0046700	heterocycle catabolic process	BP	57.1759	0.00065299	1
GO:0009894	regulation of catabolic process	BP	35.5348	0.215071	1
GO:0006865	amino acid transport	BP	11.419	0.379378	1
GO:0017087	mitochondrial processing peptidase complex	CC	51.0802	0.357616	1
GO:0007017	microtubule-based process	BP	14.0757	0.0663414	1
GO:0004514	nicotinate-nucleotide diphosphorylase (carboxylating) activity	MF	112.878	0.248781	1
GO:0019838	growth factor binding	MF	118.264	0.238489	1
GO:0045005	DNA-dependent DNA replication maintenance of fidelity	BP	44.2952	0.567551	1
GO:0009264	deoxyribonucleotide catabolic process	BP	71.9987	0.361471	1
GO:0008060	Obsolete	nan	55.0653	0.401729	1
GO:0004316	3-oxoacyl-[acyl-carrier-protein] reductase (NADPH) activity	MF	8.33176	0.430332	1
GO:0004721	phosphoprotein phosphatase activity	MF	132.585	0.0619039	1
GO:0018279	protein N-linked glycosylation via asparagine	BP	24.6776	0.946513	1
GO:0031047	gene silencing by RNA	BP	122.561	0.233411	1
GO:0031369	translation initiation factor binding	MF	154.161	0.0847184	1
GO:0050992	dimethylallyl diphosphate biosynthetic process	BP	171.351	0.183103	1
GO:0044710	single-organism metabolic process	BP	45.1163	2.03041e-17	5.49631e-14
GO:0019866	organelle inner membrane	CC	151.572	0.000233713	0.63266
GO:0005856	cytoskeleton	CC	14.1826	0.25933	1
GO:0072593	reactive oxygen species metabolic process	BP	1677.12	0.0348172	1
GO:0006040	amino sugar metabolic process	BP	11.5761	0.56417	1
GO:0090066	regulation of anatomical structure size	BP	16.3672	0.711678	1
GO:0042454	ribonucleoside catabolic process	BP	128.557	5.47124e-05	0.148107
GO:0005623	cell	CC	53.8796	1.4293e-59	3.86911e-56
GO:0042255	ribosome assembly	BP	42.4618	0.167642	1
GO:0052332	modification by organism of membrane in other organism involved in symbiotic interaction	BP	55.889	0.454208	1
GO:0046463	acylglycerol biosynthetic process	BP	8.56248	0.439991	1
GO:0016073	snRNA metabolic process	BP	38.6395	0.644428	1
GO:0008092	cytoskeletal protein binding	MF	15.5454	0.384994	1
GO:0006366	transcription from RNA polymerase II promoter	BP	48.8739	0.130502	1
GO:0008238	exopeptidase activity	MF	61.9373	0.0398314	1
GO:0016726	oxidoreductase activity, acting on CH or CH2 groups, NAD or NADP as acceptor	MF	171.351	0.183103	1
GO:0071344	diphosphate metabolic process	BP	71.879	0.361972	1
GO:0030660	Golgi-associated vesicle membrane	CC	35.1882	0.265315	1
GO:0048584	positive regulation of response to stimulus	BP	198.87	0.167284	1
GO:0070469	respiratory chain	CC	101.009	0.0430362	1
GO:0006022	aminoglycan metabolic process	BP	11.5761	0.56417	1
GO:1901661	quinone metabolic process	BP	99.085	0.123489	1
GO:0006595	polyamine metabolic process	BP	44.0139	0.572397	1
GO:0005528	FK506 binding	MF	123.72	0.232014	1
GO:0005099	Obsolete	nan	34.5411	0.649047	1
GO:0016859	cis-trans isomerase activity	MF	81.0361	0.000903618	1
GO:0030943	mitochondrion targeting sequence binding	MF	570.608	0.110427	1
GO:0085026	tubovesicular membrane network	CC	122.081	0.234159	1
GO:0009889	regulation of biosynthetic process	BP	30.8293	0.0523735	1
GO:0009071	serine family amino acid catabolic process	BP	20.2746	0.841878	1
GO:0004550	nucleoside diphosphate kinase activity	MF	79.4944	0.784855	1
GO:0030148	sphingolipid biosynthetic process	BP	66.658	0.387046	1
GO:0000278	mitotic cell cycle	BP	31.6902	0.477176	1
GO:0016459	myosin complex	CC	9.73541	0.227213	1
GO:0032786	positive regulation of DNA-templated transcription, elongation	BP	106.553	0.259579	1
GO:0004519	endonuclease activity	MF	37.3679	0.244165	1
GO:0010557	positive regulation of macromolecule biosynthetic process	BP	293.625	0.0559847	1
GO:0004788	thiamine diphosphokinase activity	MF	11.2061	0.547416	1
GO:0008081	phosphoric diester hydrolase activity	BP	12.2873	0.285715	1
GO:0008081	phosphoric diester hydrolase activity	MF	12.2873	0.285715	1
GO:0006266	DNA ligation	BP	133.172	0.219799	1
GO:0004526	ribonuclease P activity	MF	16.5055	0.773459	1
GO:0044431	Golgi apparatus part	CC	37.9963	0.0427471	1
GO:0016420	malonyltransferase activity	MF	7.04211	0.3772	1
GO:0070646	protein modification by small protein removal	BP	34.1473	0.296252	1
GO:0006605	protein targeting	BP	86.7782	0.000115321	0.312174
GO:0006627	protein processing involved in protein targeting to mitochondrion	BP	51.0802	0.357616	1
GO:0006842	tricarboxylic acid transport	BP	25.1695	0.93194	1
GO:0009064	glutamine family amino acid metabolic process	BP	33.8639	0.606929	1
GO:0033124	(obsolete) regulation of GTP catabolic process	BP	34.5411	0.463243	1
GO:0016114	terpenoid biosynthetic process	BP	82.5941	0.292093	1
GO:0016592	mediator complex	CC	24.5728	0.984819	1
GO:0006364	rRNA processing	BP	45.526	0.0165635	1
GO:0032270	positive regulation of cellular protein metabolic process	BP	480.697	0.115177	1
GO:0015746	citrate transport	BP	25.1695	0.93194	1
GO:0051130	positive regulation of cellular component organization	BP	48.3462	0.800307	1
GO:0003785	actin monomer binding	MF	55.1188	0.460255	1
GO:0033014	tetrapyrrole biosynthetic process	BP	17.4813	0.377719	1
GO:1902495	transmembrane transporter complex	CC	101.009	0.0269511	1
GO:0006641	triglyceride metabolic process	BP	8.56248	0.439991	1
GO:0005686	U2 snRNP	CC	37.4582	0.2243	1
GO:0006325	chromatin organization	BP	109.301	0.0119037	1
GO:0006650	glycerophospholipid metabolic process	BP	19.9316	0.881519	1
GO:0030008	TRAPP complex	CC	47.8501	0.209351	1
GO:0016817	hydrolase activity, acting on acid anhydrides	MF	28.5177	0.00656807	1
GO:0018444	translation release factor complex	CC	41.309	0.609019	1
GO:0018208	peptidyl-proline modification	BP	79.0164	0.00189275	1
GO:0060293	germ plasm	CC	83.2423	0.31313	1
GO:0016538	cyclin-dependent protein serine/threonine kinase regulator activity	MF	26.2999	0.584766	1
GO:0044217	other organism part	CC	33.3036	0.0343067	1
GO:0004518	nuclease activity	MF	21.2702	0.652219	1
GO:0051246	regulation of protein metabolic process	BP	65.621	0.0309889	1
GO:0006427	histidyl-tRNA aminoacylation	BP	6.30532	0.352529	1
GO:0003910	DNA ligase (ATP) activity	MF	133.172	0.219799	1
GO:0005664	nuclear origin of replication recognition complex	CC	14.0018	0.668497	1
GO:0006152	purine nucleoside catabolic process	BP	128.557	5.47124e-05	0.148107
GO:0034551	mitochondrial respiratory chain complex III assembly	BP	41.8797	0.601379	1
GO:0004820	glycine-tRNA ligase activity	MF	45.2173	0.55648	1
GO:0001932	regulation of protein phosphorylation	BP	59.1775	0.306127	1
GO:0044658	pore formation in membrane of host by symbiont	BP	55.889	0.454208	1
GO:0030261	chromosome condensation	BP	32.2068	0.760561	1
GO:0042162	telomeric DNA binding	BP	5.98551	0.162231	1
GO:0042162	telomeric DNA binding	MF	5.98551	0.162231	1
GO:0006812	cation transport	BP	39.7336	0.00205734	1
GO:0016426	tRNA (adenine) methyltransferase activity	MF	94.6511	0.282886	1
GO:0005525	GTP binding	MF	34.4267	0.00262776	1
GO:0032879	regulation of localization	BP	24.709	0.972493	1
GO:0019900	kinase binding	MF	55.0165	0.484302	1
GO:0005267	potassium channel activity	MF	8.10623	0.423273	1
GO:0016895	exodeoxyribonuclease activity, producing 5'-phosphomonoesters	MF	498.14	0.114302	1
GO:0016655	oxidoreductase activity, acting on NAD(P)H, quinone or similar compound as acceptor	MF	16.7872	0.783676	1
GO:0016742	hydroxymethyl-, formyl- and related transferase activity	MF	44.2755	0.578177	1
GO:0009186	deoxyribonucleoside diphosphate metabolic process	BP	55.6858	0.203	1
GO:0030150	protein import into mitochondrial matrix	BP	304.311	0.148253	1
GO:0015491	cation:cation antiporter activity	MF	21.9098	0.972103	1
GO:0005887	integral component of plasma membrane	CC	94.7002	0.33169	1
GO:0051828	entry into other organism involved in symbiotic interaction	BP	5.04665	0.0504548	1
GO:0051568	histone H3-K4 methylation	BP	33.5069	0.731923	1
GO:0008026	ATP-dependent helicase activity	MF	23.568	0.459078	1
GO:0009890	negative regulation of biosynthetic process	BP	24.029	0.781468	1
GO:0043624	cellular protein complex disassembly	BP	93.7172	0.052145	1
GO:0019220	regulation of phosphate metabolic process	BP	43.8903	0.124206	1
GO:0008289	lipid binding	MF	21.2172	0.502188	1
GO:0004478	methionine adenosyltransferase activity	MF	83.5151	0.312446	1
GO:0042274	ribosomal small subunit biogenesis	BP	23.0359	0.833598	1
GO:0031503	protein complex localization	BP	512.38	0.113649	1
GO:0004827	proline-tRNA ligase activity	MF	24.9775	0.937048	1
GO:0072349	modified amino acid transmembrane transporter activity	MF	5.03948	0.307571	1
GO:0006766	vitamin metabolic process	BP	18.1291	0.85009	1
GO:0071824	protein-DNA complex subunit organization	BP	174.407	0.00885601	1
GO:0006518	peptide metabolic process	BP	54.955	0.0704939	1
GO:0006388	tRNA splicing, via endonucleolytic cleavage and ligation	BP	83.8161	0.124496	1
GO:0009408	response to heat	BP	647.895	0.107589	1
GO:0046429	4-hydroxy-3-methylbut-2-en-1-yl diphosphate synthase activity	MF	120.685	0.236223	1
GO:1990204	oxidoreductase complex	CC	89.3065	0.00106763	1
GO:0051499	D-aminoacyl-tRNA deacylase activity	MF	670.018	0.106967	1
GO:0006639	acylglycerol metabolic process	BP	8.56248	0.439991	1
GO:0000079	regulation of cyclin-dependent protein serine/threonine kinase activity	BP	55.0165	0.484302	1
GO:0005665	DNA-directed RNA polymerase II, core complex	CC	50.7903	0.498072	1
GO:0006537	glutamate biosynthetic process	BP	10.1398	0.506103	1
GO:0000123	histone acetyltransferase complex	CC	127.531	0.226121	1
GO:0016454	C-palmitoyltransferase activity	MF	66.658	0.387046	1
GO:0051181	cofactor transport	BP	5.03948	0.307571	1
GO:0034450	ubiquitin-ubiquitin ligase activity	MF	21.7562	0.965465	1
GO:0016887	ATPase activity	MF	28.9125	0.0301539	1
GO:0006820	anion transport	BP	25.1695	0.280139	1
GO:0050684	regulation of mRNA processing	BP	95.4177	0.281183	1
GO:0031329	regulation of cellular catabolic process	BP	34.5411	0.463243	1
GO:0006874	cellular calcium ion homeostasis	BP	28.4047	0.848689	1
GO:0002161	aminoacyl-tRNA editing activity	MF	59.3359	0.208232	1
GO:0009725	response to hormone	BP	12.3039	0.593948	1
GO:0020002	host cell plasma membrane	CC	647.895	0.107589	1
GO:0005083	Obsolete	nan	34.5411	0.306936	1
GO:0006725	cellular aromatic compound metabolic process	BP	43.9347	4.41252e-20	1.19447e-16
GO:0070085	glycosylation	BP	39.325	0.252513	1
GO:0046364	monosaccharide biosynthetic process	BP	69.6649	0.162644	1
GO:0006109	regulation of carbohydrate metabolic process	BP	43.8903	0.574178	1
GO:0006928	movement of cell or subcellular component	BP	8.44056	0.00861449	1
GO:0004576	oligosaccharyl transferase activity	MF	20.6133	0.896392	1
GO:0044815	DNA packaging complex	CC	292.413	0.000458383	1
GO:0031225	anchored component of membrane	CC	26.9357	0.884431	1
GO:0003743	translation initiation factor activity	MF	117.307	2.51658e-06	0.00681239
GO:0000989	transcription factor activity, transcription factor binding	BP	41.6284	0.62847	1
GO:0000989	transcription factor activity, transcription factor binding	MF	41.6284	0.62847	1
GO:0007059	chromosome segregation	BP	40.2831	0.339421	1
GO:0071704	organic substance metabolic process	BP	48.6464	8.21481e-50	2.22375e-46
GO:0043334	2-hexaprenyl-6-methoxy-1,4-benzoquinone methyltransferase activity	MF	180.487	0.177992	1
GO:0090141	positive regulation of mitochondrial fission	BP	91.8607	0.289225	1
GO:0000049	tRNA binding	MF	42.3341	0.187665	1
GO:0004601	peroxidase activity	MF	157.539	0.192185	1
GO:0005578	proteinaceous extracellular matrix	CC	315.831	0.133202	1
GO:0044433	cytoplasmic vesicle part	CC	40.2307	0.119204	1
GO:0055029	nuclear DNA-directed RNA polymerase complex	CC	54.96	0.0192469	1
GO:0035825	reciprocal DNA recombination	BP	24.4557	0.696485	1
GO:0009055	electron carrier activity	MF	157.432	1.05103e-05	0.0284515
GO:1902555	endoribonuclease complex	CC	126.211	0.229054	1
GO:0016624	oxidoreductase activity, acting on the aldehyde or oxo group of donors, disulfide as acceptor	BP	43.8545	0.422707	1
GO:0016624	oxidoreductase activity, acting on the aldehyde or oxo group of donors, disulfide as acceptor	MF	43.8545	0.422707	1
GO:0071012	catalytic step 1 spliceosome	CC	46.8077	0.540311	1
GO:0072341	modified amino acid binding	MF	21.2172	0.946513	1
GO:0022411	cellular component disassembly	BP	108.525	0.00923423	1
GO:0071840	cellular component organization or biogenesis	BP	51.2924	4.28534e-13	1.16004e-09
GO:0006788	heme oxidation	BP	99.3859	0.274233	1
GO:0006015	5-phosphoribose 1-diphosphate biosynthetic process	BP	147.352	0.202773	1
GO:0000398	mRNA splicing, via spliceosome	BP	68.8295	4.86961e-06	0.013182
GO:0043605	cellular amide catabolic process	BP	16.8707	0.658457	1
GO:0006101	citrate metabolic process	BP	48.3371	0.525931	1
GO:0016888	endodeoxyribonuclease activity, producing 5'-phosphomonoesters	MF	49.8129	0.508846	1
GO:0018205	peptidyl-lysine modification	BP	127.531	0.0302596	1
GO:1902493	acetyltransferase complex	CC	127.531	0.226121	1
GO:0030688	preribosome, small subunit precursor	CC	44.4445	0.564492	1
GO:0051346	negative regulation of hydrolase activity	BP	123.72	0.232014	1
GO:0051252	regulation of RNA metabolic process	BP	25.6381	0.175388	1
GO:0016790	thiolester hydrolase activity	BP	21.2943	0.990686	1
GO:0016790	thiolester hydrolase activity	MF	21.2943	0.990686	1
GO:0015142	tricarboxylic acid transmembrane transporter activity	MF	25.1695	0.93194	1
GO:0097525	spliceosomal snRNP complex	CC	61.691	0.0608137	1
GO:0015085	calcium ion transmembrane transporter activity	BP	25.1573	0.912404	1
GO:0015085	calcium ion transmembrane transporter activity	MF	25.1573	0.912404	1
GO:0012507	ER to Golgi transport vesicle membrane	CC	43.7994	0.268346	1
GO:0009196	pyrimidine deoxyribonucleoside diphosphate metabolic process	BP	42.0732	0.598732	1
GO:0071782	endoplasmic reticulum tubular network	CC	281.44	0.140226	1
GO:0006721	terpenoid metabolic process	BP	82.5941	0.292093	1
GO:0016780	phosphotransferase activity, for other substituted phosphate groups	MF	78.1398	0.0364185	1
GO:0043248	proteasome assembly	BP	99.4361	0.0815497	1
GO:0005739	mitochondrion	CC	81.5221	4.56613e-12	1.23605e-08
GO:0009206	purine ribonucleoside triphosphate biosynthetic process	BP	216.074	0.00145859	1
GO:0016597	amino acid binding	BP	83.5778	0.395356	1
GO:0016597	amino acid binding	MF	83.5778	0.395356	1
GO:0051258	protein polymerization	BP	21.5535	0.547002	1
GO:0015698	inorganic anion transport	BP	78.6971	0.193464	1
GO:0004198	calcium-dependent cysteine-type endopeptidase activity	MF	4.64848	0.292703	1
GO:0030490	maturation of SSU-rRNA	BP	9.26299	0.472777	1
GO:0009209	pyrimidine ribonucleoside triphosphate biosynthetic process	BP	79.4944	0.784855	1
GO:0016635	oxidoreductase activity, acting on the CH-CH group of donors, quinone or related compound as acceptor	MF	29.3271	0.825644	1
GO:0009162	deoxyribonucleoside monophosphate metabolic process	BP	102.548	0.268428	1
GO:0016442	RISC complex	CC	122.561	0.233411	1
GO:0004602	glutathione peroxidase activity	MF	157.539	0.192185	1
GO:0019104	DNA N-glycosylase activity	BP	54.5358	0.285018	1
GO:0019104	DNA N-glycosylase activity	MF	54.5358	0.285018	1
GO:1901981	phosphatidylinositol phosphate binding	MF	17.7291	0.736814	1
GO:0016616	oxidoreductase activity, acting on the CH-OH group of donors, NAD or NADP as acceptor	MF	48.0572	0.0135336	1
GO:0009219	pyrimidine deoxyribonucleotide metabolic process	BP	102.548	0.0553614	1
GO:0006643	membrane lipid metabolic process	BP	27.0314	0.357386	1
GO:0017016	Ras GTPase binding	MF	60.7727	0.0617347	1
GO:0008318	protein prenyltransferase activity	MF	73.191	0.167747	1
GO:0010608	posttranscriptional regulation of gene expression	BP	299.005	0.0660687	1
GO:0030246	carbohydrate binding	MF	47.2094	0.146728	1
GO:0017176	phosphatidylinositol N-acetylglucosaminyltransferase activity	MF	41.6283	0.265211	1
GO:0044763	single-organism cellular process	BP	40.4335	5.36604e-15	1.45259e-11
GO:0015930	glutamate synthase activity	MF	10.1398	0.506103	1
GO:0044092	negative regulation of molecular function	BP	123.72	0.232014	1
GO:0043623	cellular protein complex assembly	BP	34.1188	0.040508	1
GO:0008234	cysteine-type peptidase activity	MF	19.4766	0.875411	1
GO:0042439	ethanolamine-containing compound metabolic process	BP	36.4965	0.681361	1
GO:0007052	mitotic spindle organization	BP	31.7298	0.721268	1
GO:0032790	ribosome disassembly	BP	108.394	0.25548	1
GO:0044409	entry into host	BP	5.04665	0.0504548	1
GO:0016023	Obsolete	nan	39.657	0.104948	1
GO:0019359	nicotinamide nucleotide biosynthetic process	BP	70.8054	0.337503	1
GO:0003876	AMP deaminase activity	MF	34.8089	0.710905	1
GO:0004422	hypoxanthine phosphoribosyltransferase activity	MF	70.2591	0.368269	1
GO:0033554	cellular response to stress	BP	33.8913	0.00785183	1
GO:0005819	spindle	CC	13.2835	0.539694	1
GO:0071786	endoplasmic reticulum tubular network organization	BP	281.44	0.140226	1
GO:0016979	lipoate-protein ligase activity	MF	79.3787	0.329141	1
GO:0006367	transcription initiation from RNA polymerase II promoter	BP	59.1296	0.080494	1
GO:0017004	cytochrome complex assembly	BP	31.3826	0.754257	1
GO:0019439	aromatic compound catabolic process	BP	66.1526	0.000295198	0.7991
GO:0072668	Obsolete	nan	108.458	0.131391	1
GO:0032947	protein complex scaffold	MF	16.7831	0.782945	1
GO:0070548	L-glutamine aminotransferase activity	MF	34.0242	0.722635	1
GO:0055114	oxidation-reduction process	BP	49.78	7.96514e-08	0.000215616
GO:0003725	double-stranded RNA binding	MF	3927.18	0.155659	1
GO:0016779	nucleotidyltransferase activity	MF	33.8853	0.0591137	1
GO:0005315	inorganic phosphate transmembrane transporter activity	MF	102.89	0.267606	1
GO:0016785	transferase activity, transferring selenium-containing groups	MF	130.923	0.222132	1
GO:0042887	amide transmembrane transporter activity	MF	5.03948	0.307571	1
GO:0004057	arginyltransferase activity	MF	29.1731	0.830836	1
GO:0017069	snRNA binding	BP	45.8042	0.681126	1
GO:0017069	snRNA binding	MF	45.8042	0.681126	1
[truncated: 708 more rows]

## Sheet: Expression_GO
ID	desc	Type	med	pv	adj.p
GO:0005622	intracellular	CC	55.8822	3.41352e-62	9.2404e-59
GO:0005575	cellular_component	CC	50.659	3.46108e-62	9.36914e-59
GO:0044464	cell part	CC	53.8796	1.4293e-59	3.86911e-56
GO:0005623	cell	CC	53.8796	1.4293e-59	3.86911e-56
GO:0044424	intracellular part	CC	54.9813	6.81939e-59	1.84601e-55
GO:0032991	macromolecular complex	CC	89.8707	7.26716e-57	1.96722e-53
GO:0044237	cellular metabolic process	BP	51.727	2.56361e-55	6.93969e-52
GO:0005737	cytoplasm	CC	77.2811	1.72444e-53	4.66806e-50
GO:0008150	biological_process	BP	42.8904	4.18194e-53	1.13205e-49
GO:0008152	metabolic process	BP	46.9006	1.036e-52	2.80445e-49
GO:0009987	cellular process	BP	47.2679	1.7328e-52	4.6907e-49
GO:0003674	molecular_function	MF	36.9776	5.8641e-50	1.58741e-46
GO:0071704	organic substance metabolic process	BP	48.6464	8.21481e-50	2.22375e-46
GO:0044238	primary metabolic process	BP	48.4904	1.13636e-49	3.07612e-46
GO:0044444	cytoplasmic part	CC	84.0102	1.13828e-48	3.08131e-45
GO:0044260	cellular macromolecule metabolic process	BP	52.8986	1.17224e-46	3.17326e-43
GO:0010467	gene expression	BP	72.4264	1.65657e-44	4.48434e-41
GO:0043170	macromolecule metabolic process	BP	49.2194	5.23232e-43	1.41639e-39
GO:0043229	intracellular organelle	CC	52.3153	2.34885e-41	6.35835e-38
GO:0043226	organelle	CC	51.5796	3.24252e-40	8.77751e-37
GO:0044267	cellular protein metabolic process	BP	70.662	5.70632e-39	1.5447e-35
GO:0030529	intracellular ribonucleoprotein complex	CC	188.813	3.04274e-38	8.2367e-35
GO:0006412	translation	BP	142.338	3.29392e-38	8.91664e-35
GO:0009058	biosynthetic process	BP	61.5178	6.67263e-38	1.80628e-34
GO:1901576	organic substance biosynthetic process	BP	64.604	1.16009e-37	3.14037e-34
GO:0009059	macromolecule biosynthetic process	BP	82.225	5.25913e-37	1.42365e-33
GO:0044249	cellular biosynthetic process	BP	64.5157	5.31239e-37	1.43806e-33
GO:0034645	cellular macromolecule biosynthetic process	BP	82.225	1.03211e-36	2.79392e-33
GO:0019538	protein metabolic process	BP	61.2755	2.4479e-34	6.62647e-31
GO:0005198	structural molecule activity	MF	297.082	1.14981e-33	3.11254e-30
GO:0005840	ribosome	CC	345.789	8.34531e-33	2.25907e-29
GO:0003735	structural constituent of ribosome	MF	345.789	1.87648e-32	5.07964e-29
GO:0043228	non-membrane-bounded organelle	CC	95.4562	3.57343e-25	9.67328e-22
GO:0043232	intracellular non-membrane-bounded organelle	CC	92.6635	6.32094e-25	1.71108e-21
GO:0005488	binding	MF	32.4234	2.44964e-24	6.63117e-21
GO:0043234	protein complex	CC	65.9741	1.63538e-23	4.42698e-20
GO:0043231	intracellular membrane-bounded organelle	CC	46.0569	2.87629e-22	7.78612e-19
GO:0043227	membrane-bounded organelle	CC	45.8804	6.38255e-22	1.72776e-18
GO:0006139	nucleobase-containing compound metabolic process	BP	44.4445	6.76695e-21	1.83181e-17
GO:0006807	nitrogen compound metabolic process	BP	43.7854	1.02992e-20	2.78799e-17
GO:0034641	cellular nitrogen compound metabolic process	BP	43.8855	1.22065e-20	3.3043e-17
GO:0006725	cellular aromatic compound metabolic process	BP	43.9347	4.41252e-20	1.19447e-16
GO:1901360	organic cyclic compound metabolic process	BP	43.491	7.34254e-20	1.98762e-16
GO:0046483	heterocycle metabolic process	BP	43.2968	8.52653e-20	2.30813e-16
GO:0003723	RNA binding	MF	57.9933	1.19026e-18	3.22203e-15
GO:0003824	catalytic activity	MF	33.8614	1.94761e-18	5.27217e-15
GO:0003676	nucleic acid binding	MF	40.4494	2.06305e-18	5.58468e-15
GO:0044699	single-organism process	BP	40.3549	2.79837e-18	7.57518e-15
GO:0097159	organic cyclic compound binding	MF	33.8638	8.82498e-18	2.38892e-14
GO:1901363	heterocyclic compound binding	MF	33.8638	8.82498e-18	2.38892e-14
GO:0044710	single-organism metabolic process	BP	45.1163	2.03041e-17	5.49631e-14
GO:0044446	intracellular organelle part	CC	51.106	5.2973e-17	1.43398e-13
GO:0044422	organelle part	CC	50.3016	1.48325e-16	4.01516e-13
GO:0044763	single-organism cellular process	BP	40.4335	5.36604e-15	1.45259e-11
GO:0090304	nucleic acid metabolic process	BP	42.5813	7.41528e-15	2.00732e-11
GO:0044281	small molecule metabolic process	BP	54.3001	7.38823e-14	1.99999e-10
GO:0016070	RNA metabolic process	BP	44.9353	2.79501e-13	7.56609e-10
GO:0071840	cellular component organization or biogenesis	BP	51.2924	4.28534e-13	1.16004e-09
GO:0006457	protein folding	BP	89.1144	5.12321e-13	1.38685e-09
GO:1901575	organic substance catabolic process	BP	67.9686	2.16283e-12	5.85478e-09
GO:0009056	catabolic process	BP	67.9686	2.22824e-12	6.03184e-09
GO:0005739	mitochondrion	CC	81.5221	4.56613e-12	1.23605e-08
GO:0005634	nucleus	CC	45.7735	5.27509e-12	1.42797e-08
GO:0016020	membrane	CC	38.2492	1.5176e-11	4.10814e-08
GO:0051179	localization	BP	40.944	6.66359e-11	1.80383e-07
GO:0006810	transport	BP	42.0558	7.99628e-11	2.16459e-07
GO:0051234	establishment of localization	BP	41.5697	1.08857e-10	2.94676e-07
GO:0005515	protein binding	MF	32.9806	2.29538e-10	6.2136e-07
GO:0016043	cellular component organization	BP	55.889	2.69211e-10	7.28754e-07
GO:0016491	oxidoreductase activity	MF	66.0508	3.64601e-10	9.86976e-07
GO:0044391	ribosomal subunit	CC	674.712	4.18679e-10	1.13336e-06
GO:0044085	cellular component biogenesis	BP	52.1402	1.07412e-09	2.90764e-06
GO:1901135	carbohydrate derivative metabolic process	BP	70.2591	1.12826e-09	3.05421e-06
GO:0044248	cellular catabolic process	BP	66.1526	1.15979e-09	3.13954e-06
GO:0008135	translation factor activity, RNA binding	MF	116.224	1.46188e-09	3.95732e-06
GO:1901564	organonitrogen compound metabolic process	BP	45.6371	1.4782e-09	4.00148e-06
GO:0000502	proteasome complex	CC	166.626	1.58806e-09	4.29888e-06
GO:0044445	cytosolic part	CC	299.233	1.6983e-09	4.5973e-06
GO:0051082	unfolded protein binding	MF	117.201	1.77955e-09	4.81723e-06
GO:0005829	cytosol	CC	96.29	6.0059e-09	1.6258e-05
GO:0055086	nucleobase-containing small molecule metabolic process	BP	71.1289	6.84128e-09	1.85193e-05
GO:0019637	organophosphate metabolic process	BP	56.6085	7.17527e-09	1.94234e-05
GO:0008104	protein localization	BP	48.6691	1.6713e-08	4.5242e-05
GO:0030163	protein catabolic process	BP	97.8631	2.22772e-08	6.03043e-05
GO:0006396	RNA processing	BP	46.8077	2.27577e-08	6.16051e-05
GO:0051641	cellular localization	BP	43.7994	2.314e-08	6.264e-05
GO:0009141	nucleoside triphosphate metabolic process	BP	128.557	2.6122e-08	7.07123e-05
GO:0006753	nucleoside phosphate metabolic process	BP	71.9987	2.71268e-08	7.34323e-05
GO:0046907	intracellular transport	BP	47.0035	2.96242e-08	8.01926e-05
GO:0033036	macromolecule localization	BP	47.0035	4.21918e-08	0.000114213
GO:0042278	purine nucleoside metabolic process	BP	105.178	4.65116e-08	0.000125907
GO:0046128	purine ribonucleoside metabolic process	BP	105.178	4.65116e-08	0.000125907
GO:0051649	establishment of localization in cell	BP	43.7994	5.29996e-08	0.00014347
GO:0015031	protein transport	BP	48.6374	7.07707e-08	0.000191576
GO:0055114	oxidation-reduction process	BP	49.78	7.96514e-08	0.000215616
GO:0009117	nucleotide metabolic process	BP	66.1526	8.57654e-08	0.000232167
GO:0071702	organic substance transport	BP	47.0035	1.00566e-07	0.000272231
GO:0045184	establishment of protein localization	BP	48.2043	1.11542e-07	0.000301944
GO:0044425	membrane part	CC	36.8405	1.12769e-07	0.000305264
GO:0019693	ribose phosphate metabolic process	BP	105.178	1.3856e-07	0.000375083
GO:0009199	ribonucleoside triphosphate metabolic process	BP	128.557	1.39509e-07	0.000377651
GO:0009144	purine nucleoside triphosphate metabolic process	BP	128.557	1.39509e-07	0.000377651
GO:0009205	purine ribonucleoside triphosphate metabolic process	BP	128.557	1.39509e-07	0.000377651
GO:0044712	single-organism catabolic process	BP	85.9512	1.58385e-07	0.000428749
GO:0009116	nucleoside metabolic process	BP	91.7578	1.94595e-07	0.000526769
GO:1902582	single-organism intracellular transport	BP	67.1603	2.02273e-07	0.000547554
GO:0065007	biological regulation	BP	44.0336	2.08403e-07	0.000564148
GO:0009150	purine ribonucleotide metabolic process	BP	105.178	2.43944e-07	0.000660356
GO:0072521	purine-containing compound metabolic process	BP	86.5708	2.69196e-07	0.000728713
GO:0070003	threonine-type peptidase activity	MF	169.384	2.69815e-07	0.00073039
GO:0004298	threonine-type endopeptidase activity	MF	169.384	2.69815e-07	0.00073039
GO:0005839	proteasome core complex	CC	169.384	2.69815e-07	0.00073039
GO:0015935	small ribosomal subunit	CC	905.647	2.83341e-07	0.000767004
GO:0009259	ribonucleotide metabolic process	BP	105.106	2.8524e-07	0.000772144
GO:1902578	single-organism localization	BP	40.3448	3.18168e-07	0.000861282
GO:0012505	endomembrane system	CC	51.7675	3.29248e-07	0.000891275
GO:0044429	mitochondrial part	CC	91.8607	3.69146e-07	0.000999277
GO:0051603	proteolysis involved in cellular protein catabolic process	BP	87.2852	3.84658e-07	0.00104127
GO:0044257	cellular protein catabolic process	BP	87.2852	3.84658e-07	0.00104127
GO:1901657	glycosyl compound metabolic process	BP	90.6922	4.35493e-07	0.00117888
GO:0016482	cytosolic transport	BP	67.1603	4.6893e-07	0.00126939
GO:0009119	ribonucleoside metabolic process	BP	90.6922	4.7806e-07	0.00129411
GO:0042592	homeostatic process	BP	104.849	4.97923e-07	0.00134788
GO:0044428	nuclear part	CC	56.8962	5.20208e-07	0.0014082
GO:0044765	single-organism transport	BP	40.3448	6.39531e-07	0.00173121
GO:0022607	cellular component assembly	BP	60.7317	7.74101e-07	0.00209549
GO:0045454	cell redox homeostasis	BP	138.511	7.84218e-07	0.00212288
GO:0009057	macromolecule catabolic process	BP	62.1436	8.18812e-07	0.00221652
GO:0050789	regulation of biological process	BP	43.3169	8.81715e-07	0.0023868
GO:0006397	mRNA processing	BP	64.4437	9.21762e-07	0.00249521
GO:0016787	hydrolase activity	MF	30.3504	1.04874e-06	0.00283894
GO:0006163	purine nucleotide metabolic process	BP	90.6922	1.05905e-06	0.00286684
GO:0022626	cytosolic ribosome	CC	1598.48	1.09269e-06	0.0029579
GO:0016071	mRNA metabolic process	BP	56.8962	1.12712e-06	0.00305111
GO:0019725	cellular homeostasis	BP	98.7409	1.1577e-06	0.0031339
GO:0008380	RNA splicing	BP	68.8295	1.63317e-06	0.00442099
GO:0043436	oxoacid metabolic process	BP	47.5854	1.68706e-06	0.00456688
GO:0006082	organic acid metabolic process	BP	47.5854	1.68706e-06	0.00456688
GO:0043167	ion binding	MF	27.7334	1.7729e-06	0.00479924
GO:0031090	organelle membrane	CC	52.5298	1.82666e-06	0.00494476
GO:0034613	cellular protein localization	BP	43.6711	1.82845e-06	0.00494962
GO:0070727	cellular macromolecule localization	BP	43.6711	1.82845e-06	0.00494962
GO:0034654	nucleobase-containing compound biosynthetic process	BP	48.6746	2.00636e-06	0.00543123
GO:0019752	carboxylic acid metabolic process	BP	47.4266	2.37565e-06	0.00643089
GO:0003743	translation initiation factor activity	MF	117.307	2.51658e-06	0.00681239
GO:0031975	envelope	CC	98.8578	3.25995e-06	0.00882467
GO:0031967	organelle envelope	CC	98.8578	3.25995e-06	0.00882467
GO:0043933	macromolecular complex subunit organization	BP	58.4793	3.27367e-06	0.00886183
GO:0022613	ribonucleoprotein complex biogenesis	BP	49.302	4.06152e-06	0.0109945
GO:0006886	intracellular protein transport	BP	43.6711	4.26028e-06	0.0115326
GO:0000375	RNA splicing, via transesterification reactions	BP	68.8295	4.86961e-06	0.013182
GO:0000398	mRNA splicing, via spliceosome	BP	68.8295	4.86961e-06	0.013182
GO:0000377	RNA splicing, via transesterification reactions with bulged adenosine as nucleophile	BP	68.8295	4.86961e-06	0.013182
GO:0065008	regulation of biological quality	BP	75.9266	4.89587e-06	0.0132531
GO:0046983	protein dimerization activity	MF	85.7657	5.2806e-06	0.0142946
GO:0044265	cellular macromolecule catabolic process	BP	58.4045	5.46442e-06	0.0147922
GO:0050794	regulation of cellular process	BP	42.0154	5.51553e-06	0.0149305
GO:0005740	mitochondrial envelope	CC	98.8578	6.13755e-06	0.0166144
GO:0005215	transporter activity	MF	39.4884	6.49251e-06	0.0175752
GO:0015078	hydrogen ion transmembrane transporter activity	MF	150.938	6.68737e-06	0.0181027
GO:0044271	cellular nitrogen compound biosynthetic process	BP	42.9793	8.37849e-06	0.0226806
GO:0016874	ligase activity	MF	51.7559	8.43886e-06	0.022844
GO:0006413	translational initiation	BP	167.643	9.9281e-06	0.0268754
GO:0065003	macromolecular complex assembly	BP	58.4793	1.01603e-05	0.0275039
GO:0009055	electron carrier activity	MF	157.432	1.05103e-05	0.0284515
GO:0006414	translational elongation	BP	480.697	1.19024e-05	0.0322199
GO:1901362	organic cyclic compound biosynthetic process	BP	41.5954	1.45313e-05	0.0393362
GO:0018130	heterocycle biosynthetic process	BP	41.1175	1.69951e-05	0.0460058
GO:0044711	single-organism biosynthetic process	BP	43.4043	1.71653e-05	0.0464666
GO:0006091	generation of precursor metabolites and energy	BP	69.6649	1.90585e-05	0.0515913
GO:0019438	aromatic compound biosynthetic process	BP	42.9793	2.25319e-05	0.060994
GO:0009123	nucleoside monophosphate metabolic process	BP	105.106	2.61296e-05	0.0707328
GO:0090407	organophosphate biosynthetic process	BP	54.685	2.76421e-05	0.0748273
GO:0034622	cellular macromolecular complex assembly	BP	59.3864	2.98071e-05	0.0806878
GO:0022892	substrate-specific transporter activity	MF	39.7336	2.98646e-05	0.0808434
GO:0016741	transferase activity, transferring one-carbon groups	MF	50.1284	3.54731e-05	0.0960256
GO:1990234	transferase complex	CC	69.5234	3.60257e-05	0.0975215
GO:0031966	mitochondrial membrane	CC	95.3592	3.68698e-05	0.0998065
GO:0009167	purine ribonucleoside monophosphate metabolic process	BP	105.866	3.71883e-05	0.100669
GO:0009126	purine nucleoside monophosphate metabolic process	BP	105.866	3.71883e-05	0.100669
GO:0005783	endoplasmic reticulum	CC	54.5655	4.33015e-05	0.117217
GO:0034660	ncRNA metabolic process	BP	43.0997	4.41572e-05	0.119534
GO:0009161	ribonucleoside monophosphate metabolic process	BP	105.486	4.91292e-05	0.132993
GO:1902494	catalytic complex	CC	59.1775	5.19282e-05	0.14057
GO:0046434	organophosphate catabolic process	BP	97.4386	5.27704e-05	0.142849
GO:1901658	glycosyl compound catabolic process	BP	128.557	5.47124e-05	0.148107
GO:0009164	nucleoside catabolic process	BP	128.557	5.47124e-05	0.148107
GO:0042454	ribonucleoside catabolic process	BP	128.557	5.47124e-05	0.148107
GO:0006152	purine nucleoside catabolic process	BP	128.557	5.47124e-05	0.148107
GO:0072523	purine-containing compound catabolic process	BP	128.557	5.47124e-05	0.148107
GO:0046130	purine ribonucleoside catabolic process	BP	128.557	5.47124e-05	0.148107
GO:0022627	cytosolic small ribosomal subunit	CC	1426.62	6.26741e-05	0.169659
GO:0008168	methyltransferase activity	MF	50.1284	6.75401e-05	0.182831
GO:1901292	nucleoside phosphate catabolic process	BP	113.666	6.81282e-05	0.184423
GO:0016853	isomerase activity	MF	44.9353	6.82541e-05	0.184764
GO:1901136	carbohydrate derivative catabolic process	BP	105.251	6.99074e-05	0.189239
GO:0016209	antioxidant activity	MF	156.746	8.98791e-05	0.243303
GO:0046034	ATP metabolic process	BP	145.409	0.000103495	0.28016
GO:0009143	nucleoside triphosphate catabolic process	BP	122.081	0.000105613	0.285894
GO:0022857	transmembrane transporter activity	MF	42.8782	0.000106394	0.28801
GO:0042254	ribosome biogenesis	BP	47.189	0.000114179	0.309083
GO:0009166	nucleotide catabolic process	BP	122.081	0.000114716	0.310535
GO:0006605	protein targeting	BP	86.7782	0.000115321	0.312174
GO:0016469	proton-transporting two-sector ATPase complex	CC	132.325	0.000116515	0.315406
GO:0033365	protein localization to organelle	BP	81.5221	0.000124555	0.337169
GO:0006511	ubiquitin-dependent protein catabolic process	BP	63.2301	0.000129615	0.350867
GO:0019941	modification-dependent protein catabolic process	BP	63.2301	0.000129615	0.350867
GO:0043632	modification-dependent macromolecule catabolic process	BP	63.2301	0.000129615	0.350867
GO:0005975	carbohydrate metabolic process	BP	47.6333	0.000136295	0.368952
GO:1901068	guanosine-containing compound metabolic process	BP	122.081	0.000145359	0.393486
GO:0050896	response to stimulus	BP	39.9544	0.000171204	0.463449
GO:0022891	substrate-specific transmembrane transporter activity	MF	42.8782	0.000172171	0.466067
GO:0009154	purine ribonucleotide catabolic process	BP	125.319	0.000178094	0.482101
GO:1901069	guanosine-containing compound catabolic process	BP	125.319	0.000178094	0.482101
GO:0009261	ribonucleotide catabolic process	BP	125.319	0.000178094	0.482101
GO:0009203	ribonucleoside triphosphate catabolic process	BP	125.319	0.000178094	0.482101
GO:0006195	purine nucleotide catabolic process	BP	125.319	0.000178094	0.482101
GO:0009207	purine ribonucleoside triphosphate catabolic process	BP	125.319	0.000178094	0.482101
GO:0006184	(obsolete) GTP catabolic process	BP	125.319	0.000178094	0.482101
GO:0009146	purine nucleoside triphosphate catabolic process	BP	125.319	0.000178094	0.482101
GO:0009124	nucleoside monophosphate biosynthetic process	BP	105.866	0.00018135	0.490914
GO:0015077	monovalent inorganic cation transmembrane transporter activity	MF	108.183	0.000186322	0.504375
GO:0006996	organelle organization	BP	42.1708	0.000189204	0.512175
GO:0006950	response to stress	BP	45.3639	0.000195515	0.529259
GO:1901137	carbohydrate derivative biosynthetic process	BP	41.8734	0.000215048	0.582135
GO:0051169	nuclear transport	BP	101.886	0.000220066	0.595717
GO:0006913	nucleocytoplasmic transport	BP	101.886	0.000220066	0.595717
GO:0044723	single-organism carbohydrate metabolic process	BP	47.2094	0.0002269	0.614219
GO:1901565	organonitrogen compound catabolic process	BP	99.3859	0.000228007	0.617216
GO:0046982	protein heterodimerization activity	MF	292.413	0.000230774	0.624706
GO:0005743	mitochondrial inner membrane	CC	151.572	0.000233713	0.63266
GO:0019866	organelle inner membrane	CC	151.572	0.000233713	0.63266
GO:0009168	purine ribonucleoside monophosphate biosynthetic process	BP	197.271	0.00024218	0.655581
GO:0009127	purine nucleoside monophosphate biosynthetic process	BP	197.271	0.00024218	0.655581
GO:0022890	inorganic cation transmembrane transporter activity	MF	56.6085	0.000246635	0.66764
GO:0016021	integral component of membrane	CC	34.0462	0.000262516	0.710631
GO:0031224	intrinsic component of membrane	CC	33.321	0.000264033	0.714738
GO:0006818	hydrogen transport	BP	105.106	0.000269881	0.730569
GO:0015992	proton transport	BP	105.106	0.000269881	0.730569
GO:0046039	GTP metabolic process	BP	125.319	0.000270883	0.73328
GO:1902600	hydrogen ion transmembrane transport	BP	106.645	0.000279887	0.757655
GO:0000786	nucleosome	CC	299.788	0.000282402	0.764463
GO:0000785	chromatin	CC	299.788	0.000282402	0.764463
GO:1990104	DNA bending complex	CC	299.788	0.000282402	0.764463
GO:0019439	aromatic compound catabolic process	BP	66.1526	0.000295198	0.7991
GO:0098660	inorganic ion transmembrane transport	BP	106.645	0.000305133	0.825995
GO:0098655	cation transmembrane transport	BP	106.645	0.000305133	0.825995
GO:0098662	inorganic cation transmembrane transport	BP	106.645	0.000305133	0.825995
GO:0015934	large ribosomal subunit	CC	674.712	0.000334743	0.90615
GO:0009156	ribonucleoside monophosphate biosynthetic process	BP	151.569	0.000346891	0.939034
GO:0072594	establishment of protein localization to organelle	BP	81.5221	0.0003529	0.955299
GO:0045259	proton-transporting ATP synthase complex	CC	309.308	0.000353443	0.956771
GO:0046922	peptide-O-fucosyltransferase activity	MF	36.9763	0.669537	1
GO:0035303	regulation of dephosphorylation	BP	93.6657	0.153031	1
GO:0030659	cytoplasmic vesicle membrane	CC	40.2307	0.119204	1
GO:0003887	DNA-directed DNA polymerase activity	BP	17.7575	0.337923	1
GO:0003887	DNA-directed DNA polymerase activity	MF	17.7575	0.337923	1
GO:0009163	nucleoside biosynthetic process	BP	70.2591	0.0101028	1
GO:0004852	uroporphyrinogen-III synthase activity	MF	15.0467	0.713565	1
GO:0004864	protein phosphatase inhibitor activity	MF	63.6113	0.40909	1
GO:0016679	oxidoreductase activity, acting on diphenols and related substances as donors	BP	101.009	0.15197	1
GO:0016679	oxidoreductase activity, acting on diphenols and related substances as donors	MF	101.009	0.15197	1
GO:0004612	phosphoenolpyruvate carboxykinase (ATP) activity	MF	43.4043	0.582473	1
GO:0008898	S-adenosylmethionine-homocysteine S-methyltransferase activity	MF	36.6302	0.678223	1
GO:0000166	nucleotide binding	MF	25.7333	0.000644619	1
GO:0019320	hexose catabolic process	BP	43.8855	0.343275	1
GO:0045269	proton-transporting ATP synthase, central stalk	CC	216.074	0.15903	1
GO:0005756	mitochondrial proton-transporting ATP synthase, central stalk	CC	216.074	0.15903	1
GO:0002097	tRNA wobble base modification	BP	34.4267	0.247888	1
GO:0008237	metallopeptidase activity	MF	40.2662	0.126391	1
GO:0015684	ferrous iron transport	BP	49.1772	0.36132	1
GO:0030259	lipid glycosylation	BP	51.4666	0.492056	1
GO:0046173	polyol biosynthetic process	BP	105.14	0.262304	1
GO:0000774	adenyl-nucleotide exchange factor activity	MF	61.2755	0.42231	1
GO:0006066	alcohol metabolic process	BP	70.8185	0.278774	1
GO:0018024	histone-lysine N-methyltransferase activity	MF	31.616	0.859925	1
GO:0045901	positive regulation of translational elongation	BP	480.697	0.115177	1
GO:0006661	phosphatidylinositol biosynthetic process	BP	27.0314	0.324829	1
GO:0008215	spermine metabolic process	BP	44.0139	0.572397	1
GO:0032182	ubiquitin-like protein binding	MF	78.2804	0.334593	1
GO:0007015	actin filament organization	BP	4.49748	0.13221	1
GO:0009247	glycolipid biosynthetic process	BP	27.0314	0.324829	1
GO:0031510	SUMO activating enzyme complex	CC	108.314	0.255977	1
GO:0016634	oxidoreductase activity, acting on the CH-CH group of donors, oxygen as acceptor	MF	80.7953	0.322581	1
GO:0004690	cyclic nucleotide-dependent protein kinase activity	MF	18.2557	0.840124	1
GO:0051171	regulation of nitrogen compound metabolic process	BP	30.8293	0.0642786	1
GO:0045252	oxoglutarate dehydrogenase complex	CC	326.8	0.131489	1
GO:0042170	plastid membrane	CC	30.3052	0.80809	1
GO:0006308	DNA catabolic process	BP	20.0167	0.654159	1
GO:0033875	ribonucleoside bisphosphate metabolic process	BP	25.3734	0.694816	1
GO:0000776	kinetochore	CC	48.3594	0.353867	1
GO:0006222	UMP biosynthetic process	BP	29.3271	0.825644	1
GO:0006825	copper ion transport	BP	77.7071	0.297134	1
GO:0031647	regulation of protein stability	BP	117.312	0.240866	1
GO:0004844	uracil DNA N-glycosylase activity	MF	54.5358	0.464747	1
GO:0032318	Obsolete	nan	35.5348	0.439547	1
GO:0004427	inorganic diphosphatase activity	MF	71.879	0.625111	1
GO:0015748	organophosphate ester transport	BP	20.5036	0.898545	1
GO:0022904	respiratory electron transport chain	BP	101.009	0.0430362	1
GO:0033177	proton-transporting two-sector ATPase complex, proton-transporting domain	CC	259.193	0.0200802	1
GO:0006816	calcium ion transport	BP	21.9098	0.972103	1
GO:0016429	tRNA (adenine-N1-)-methyltransferase activity	MF	94.6511	0.282886	1
GO:0019867	outer membrane	CC	64.9371	0.0508423	1
GO:1903059	regulation of protein lipidation	BP	23.4214	0.979882	1
GO:0000381	regulation of alternative mRNA splicing, via spliceosome	BP	95.4177	0.281183	1
GO:0004396	hexokinase activity	MF	47.2094	0.536384	1
GO:0017182	peptidyl-diphthamide metabolic process	BP	17.5116	0.653085	1
GO:0016670	oxidoreductase activity, acting on a sulfur group of donors, oxygen as acceptor	MF	59.4702	0.50696	1
GO:0004379	glycylpeptide N-tetradecanoyltransferase activity	MF	33.9329	0.724418	1
GO:0071976	cell gliding	BP	5.03948	0.452948	1
GO:0051276	chromosome organization	BP	52.3153	0.00575701	1
GO:0008641	small protein activating enzyme activity	BP	18.5904	0.946513	1
GO:0008641	small protein activating enzyme activity	MF	18.5904	0.946513	1
GO:0008097	5S rRNA binding	MF	1210.19	0.0958595	1
GO:0032271	regulation of protein polymerization	BP	16.3672	0.711678	1
GO:0008526	phosphatidylinositol transporter activity	MF	19.6533	0.903809	1
GO:0004815	aspartate-tRNA ligase activity	MF	39.3963	0.633885	1
GO:0010604	positive regulation of macromolecule metabolic process	BP	293.625	0.0559847	1
GO:0006449	regulation of translational termination	BP	480.697	0.115177	1
GO:0016893	endonuclease activity, active with either ribo- or deoxyribonucleic acids and producing 5'-phosphomonoesters	MF	49.8129	0.347487	1
GO:0008176	tRNA (guanine-N7-)-methyltransferase activity	MF	54.0362	0.469118	1
GO:0006430	lysyl-tRNA aminoacylation	BP	75.2285	0.194446	1
GO:0036260	RNA capping	BP	57.5487	0.492595	1
GO:0043177	organic acid binding	MF	145.938	0.127144	1
GO:0031205	endoplasmic reticulum Sec complex	CC	36.3541	0.684504	1
GO:0004181	metallocarboxypeptidase activity	MF	24.167	0.958639	1
GO:0032502	developmental process	BP	5.20842	0.313587	1
GO:0006221	pyrimidine nucleotide biosynthetic process	BP	72.3108	0.0481519	1
GO:0007051	spindle organization	BP	31.7298	0.721268	1
GO:0051259	protein oligomerization	BP	57.5721	0.427491	1
GO:0016274	protein-arginine N-methyltransferase activity	MF	15.6243	0.739812	1
GO:0006544	glycine metabolic process	BP	26.2005	0.586271	1
GO:0043138	3'-5' DNA helicase activity	BP	24.5746	0.939797	1
GO:0043138	3'-5' DNA helicase activity	MF	24.5746	0.939797	1
GO:0043666	regulation of phosphoprotein phosphatase activity	BP	93.6657	0.153031	1
GO:0048029	monosaccharide binding	MF	145.01	0.145488	1
GO:0005744	mitochondrial inner membrane presequence translocase complex	CC	570.608	0.110427	1
GO:0004077	biotin-[acetyl-CoA-carboxylase] ligase activity	MF	60.3328	0.427833	1
GO:0006084	acetyl-CoA metabolic process	BP	48.3371	0.525931	1
GO:0043038	amino acid activation	BP	46.0569	0.00282176	1
GO:0030515	snoRNA binding	MF	76.5752	0.290686	1
GO:0016830	carbon-carbon lyase activity	MF	48.6759	0.0757512	1
GO:0006998	nuclear envelope organization	BP	188.118	0.17389	1
GO:0006498	N-terminal protein lipidation	BP	33.9329	0.724418	1
GO:0006787	porphyrin-containing compound catabolic process	BP	99.3859	0.274233	1
GO:0045833	negative regulation of lipid metabolic process	BP	43.8903	0.574178	1
GO:0055074	calcium ion homeostasis	BP	28.4047	0.848689	1
GO:0030665	clathrin-coated vesicle membrane	CC	515.45	0.247924	1
GO:0020007	apical complex	CC	15.4772	0.407806	1
GO:0051651	maintenance of location in cell	BP	54.2202	0.306319	1
GO:0004312	fatty acid synthase activity	MF	8.33176	0.608482	1
GO:0016675	oxidoreductase activity, acting on a heme group of donors	MF	240.462	0.00133933	1
GO:0032010	phagolysosome	CC	68.161	0.580567	1
GO:0016891	endoribonuclease activity, producing 5'-phosphomonoesters	MF	79.3874	0.494341	1
GO:0004609	phosphatidylserine decarboxylase activity	MF	68.6512	0.377843	1
GO:0016411	acylglycerol O-acyltransferase activity	MF	8.56248	0.439991	1
GO:0015035	protein disulfide oxidoreductase activity	MF	209.221	0.00145417	1
GO:0030176	integral component of endoplasmic reticulum membrane	CC	28.4047	0.293721	1
GO:0005507	copper ion binding	MF	194.027	0.022148	1
GO:0016684	oxidoreductase activity, acting on peroxide as acceptor	MF	156.746	0.0055129	1
GO:0050136	NADH dehydrogenase (quinone) activity	MF	16.7872	0.783676	1
GO:0005086	ARF guanyl-nucleotide exchange factor activity	MF	9.69796	0.489213	1
GO:0009118	regulation of nucleoside metabolic process	BP	34.5411	0.463243	1
GO:0008169	C-methyltransferase activity	MF	49.0482	0.141679	1
GO:0015298	solute:cation antiporter activity	BP	16.1454	0.627482	1
GO:0015298	solute:cation antiporter activity	MF	16.1454	0.627482	1
GO:0008408	3'-5' exonuclease activity	BP	17.7575	0.377998	1
GO:0008408	3'-5' exonuclease activity	MF	17.7575	0.377998	1
GO:0016667	oxidoreductase activity, acting on a sulfur group of donors	MF	91.7568	0.00132573	1
GO:0055082	cellular chemical homeostasis	BP	37.8071	0.46593	1
GO:0042594	response to starvation	BP	227.021	0.154435	1
GO:0005875	microtubule associated complex	CC	11.7863	0.0517855	1
GO:0090150	establishment of protein localization to membrane	BP	54.1042	0.0860387	1
GO:0065009	regulation of molecular function	BP	45.485	0.115921	1
GO:1901615	organic hydroxy compound metabolic process	BP	40.191	0.139368	1
GO:0004620	phospholipase activity	MF	17.1619	0.796868	1
GO:0015144	carbohydrate transmembrane transporter activity	MF	53.8368	0.471897	1
GO:0006269	DNA replication, synthesis of RNA primer	BP	80.0482	0.286612	1
GO:0044430	cytoskeletal part	CC	14.1826	0.25933	1
GO:0030904	retromer complex	CC	23.8761	0.967172	1
GO:0005506	iron ion binding	MF	181.748	0.00128158	1
GO:0007131	reciprocal meiotic recombination	BP	24.4557	0.696485	1
GO:0046974	histone methyltransferase activity (H3-K9 specific)	MF	33.5069	0.731923	1
GO:0046916	cellular transition metal ion homeostasis	BP	37.6657	0.646331	1
GO:0005342	organic acid transmembrane transporter activity	BP	17.7985	0.503975	1
GO:0005342	organic acid transmembrane transporter activity	MF	17.7985	0.503975	1
GO:0051139	metal ion:proton antiporter activity	MF	21.9098	0.972103	1
GO:0000178	exosome (RNase complex)	CC	398.039	0.122142	1
GO:0098732	macromolecule deacylation	BP	91.0716	0.291395	1
GO:0004164	diphthine synthase activity	MF	17.5116	0.812331	1
GO:0009060	aerobic respiration	BP	46.0958	0.0774062	1
GO:0036211	protein modification process	BP	23.2178	0.135032	1
GO:0034457	Mpp10 complex	CC	17.8781	0.827127	1
GO:0042727	flavin-containing compound biosynthetic process	BP	28.4401	0.847198	1
GO:0016812	hydrolase activity, acting on carbon-nitrogen (but not peptide) bonds, in cyclic amides	MF	26.0549	0.906825	1
GO:0020009	microneme	CC	12.697	0.154733	1
GO:0004853	uroporphyrinogen decarboxylase activity	MF	17.4813	0.810855	1
GO:0046578	regulation of Ras protein signal transduction	BP	34.5411	0.560414	1
GO:0009107	lipoate biosynthetic process	BP	45.1182	0.802493	1
GO:0006767	water-soluble vitamin metabolic process	BP	18.1291	0.85009	1
GO:0017186	peptidyl-pyroglutamic acid biosynthetic process, using glutaminyl-peptide cyclotransferase	BP	63.3267	0.411253	1
GO:0046348	amino sugar catabolic process	BP	11.5761	0.56417	1
GO:0048856	anatomical structure development	BP	5.20842	0.313587	1
GO:0006426	glycyl-tRNA aminoacylation	BP	45.2173	0.55648	1
GO:0044279	other organism membrane	CC	348.854	0.0852407	1
GO:0032940	secretion by cell	BP	26.1555	0.934696	1
GO:0044106	cellular amine metabolic process	BP	44.0139	0.227805	1
GO:0006843	mitochondrial citrate transport	BP	25.1695	0.93194	1
GO:0044437	vacuolar part	CC	42.8782	0.386338	1
GO:1903060	negative regulation of protein lipidation	BP	23.4214	0.979882	1
GO:0045177	apical part of cell	CC	15.4772	0.351349	1
GO:0033655	host cell cytoplasm part	CC	27.6452	0.143619	1
GO:0072509	divalent inorganic cation transmembrane transporter activity	MF	28.4047	0.499225	1
GO:0006754	ATP biosynthetic process	BP	287.092	0.000533226	1
GO:0030880	RNA polymerase complex	CC	54.96	0.0192469	1
GO:0044455	mitochondrial membrane part	CC	98.8578	0.000641694	1
GO:0050308	sugar-phosphatase activity	MF	43.8903	0.574178	1
GO:0005227	calcium activated cation channel activity	MF	8.10623	0.423273	1
GO:0044087	regulation of cellular component biogenesis	BP	16.3672	0.711678	1
GO:0043254	regulation of protein complex assembly	BP	16.3672	0.711678	1
GO:0006476	protein deacetylation	BP	91.0716	0.291395	1
GO:0006817	phosphate ion transport	BP	102.89	0.267606	1
GO:0006888	ER to Golgi vesicle-mediated transport	BP	43.7994	0.0543258	1
GO:0030621	U4 snRNA binding	MF	76.5752	0.34276	1
GO:0030118	clathrin coat	CC	32.7456	0.515098	1
GO:0048522	positive regulation of cellular process	BP	99.207	0.218553	1
GO:0000717	nucleotide-excision repair, DNA duplex unwinding	BP	28.1833	0.853537	1
GO:0006620	posttranslational protein targeting to membrane	BP	36.3541	0.684504	1
GO:0051287	NAD binding	MF	73.2604	0.101442	1
GO:0006164	purine nucleotide biosynthetic process	BP	39.0436	0.00906937	1
GO:0090529	cell septum assembly	BP	12.1966	0.415482	1
GO:0051494	negative regulation of cytoskeleton organization	BP	30.9592	0.452205	1
GO:0000469	cleavage involved in rRNA processing	BP	191.411	0.169837	1
GO:0046037	GMP metabolic process	BP	105.866	0.260586	1
GO:0003677	DNA binding	MF	31.7879	0.00245147	1
GO:0046390	ribose phosphate biosynthetic process	BP	98.432	0.00152056	1
GO:0003848	2-amino-4-hydroxy-6-hydroxymethyldihydropteridine diphosphokinase activity	MF	11.0036	0.541256	1
GO:0004521	endoribonuclease activity	MF	37.9271	0.203271	1
GO:0006379	mRNA cleavage	BP	35.4066	0.672513	1
GO:0042398	cellular modified amino acid biosynthetic process	BP	39.6584	0.437381	1
GO:0031211	endoplasmic reticulum palmitoyltransferase complex	CC	66.658	0.387046	1
GO:0016864	intramolecular oxidoreductase activity, transposing S-S bonds	MF	27.1565	0.879175	1
GO:0016417	S-acyltransferase activity	MF	166.921	0.658578	1
GO:0032266	phosphatidylinositol-3-phosphate binding	MF	17.7291	0.736814	1
GO:0006417	regulation of translation	BP	480.697	0.148384	1
GO:0015116	sulfate transmembrane transporter activity	MF	54.5038	0.465183	1
GO:0005968	Rab-protein geranylgeranyltransferase complex	CC	80.8973	0.165383	1
GO:0043414	macromolecule methylation	BP	53.8746	0.0624688	1
GO:0006506	GPI anchor biosynthetic process	BP	27.0314	0.324829	1
GO:0016728	oxidoreductase activity, acting on CH or CH2 groups, disulfide as acceptor	MF	74.2075	0.0976256	1
GO:0017076	purine nucleotide binding	MF	25.5692	0.00115728	1
GO:0004114	3',5'-cyclic-nucleotide phosphodiesterase activity	BP	6.09801	0.130779	1
GO:0004114	3',5'-cyclic-nucleotide phosphodiesterase activity	MF	6.09801	0.130779	1
GO:0018202	peptidyl-histidine modification	BP	17.5116	0.653085	1
GO:2000113	negative regulation of cellular macromolecule biosynthetic process	BP	21.8052	0.95426	1
GO:0033179	proton-transporting V-type ATPase, V0 domain	CC	156.468	0.0685094	1
GO:0030286	dynein complex	CC	8.54201	0.0682678	1
GO:0005484	SNAP receptor activity	MF	184.253	0.100202	1
GO:0008412	4-hydroxybenzoate octaprenyltransferase activity	MF	29.6858	0.819166	1
GO:0044441	ciliary part	CC	15.7208	0.742868	1
GO:0035434	copper ion transmembrane transport	BP	73.6995	0.602413	1
GO:0033121	regulation of purine nucleotide catabolic process	BP	34.5411	0.463243	1
GO:0005096	GTPase activator activity	BP	34.5411	0.511491	1
GO:0005096	GTPase activator activity	MF	34.5411	0.511491	1
GO:0006479	protein methylation	BP	33.5069	0.424424	1
GO:0006879	cellular iron ion homeostasis	BP	54.4459	0.466202	1
GO:0006890	retrograde vesicle-mediated transport, Golgi to ER	BP	284.964	0.139205	1
GO:0004842	ubiquitin-protein transferase activity	MF	25.0386	0.587053	1
GO:0008652	cellular amino acid biosynthetic process	BP	47.0059	0.0634293	1
GO:0042625	ATPase coupled ion transmembrane transporter activity	MF	39.4884	0.0155607	1
GO:0042176	regulation of protein catabolic process	BP	72.0645	0.145172	1
GO:0018377	protein myristoylation	BP	33.9329	0.724418	1
GO:0005681	spliceosomal complex	CC	64.8471	0.00463767	1
GO:0019321	pentose metabolic process	BP	43.8855	0.574502	1
GO:0022804	active transmembrane transporter activity	MF	36.5545	0.050375	1
GO:0031267	small GTPase binding	MF	60.7727	0.0617347	1
GO:0006760	folic acid-containing compound metabolic process	BP	49.9389	0.636159	1
GO:0044255	cellular lipid metabolic process	BP	40.3549	0.0723959	1
GO:0005996	monosaccharide metabolic process	BP	46.3953	0.0247923	1
GO:0021700	developmental maturation	BP	5.20842	0.313587	1
GO:0003755	peptidyl-prolyl cis-trans isomerase activity	MF	81.0361	0.000903618	1
GO:0051336	regulation of hydrolase activity	BP	36.5286	0.247331	1
GO:0046540	U4/U6 x U5 tri-snRNP complex	CC	61.691	0.0608137	1
GO:0030684	preribosome	CC	43.4532	0.0494052	1
GO:0045495	pole plasm	CC	83.2423	0.31313	1
GO:0000015	phosphopyruvate hydratase complex	CC	299.799	0.135741	1
GO:0019307	mannose biosynthetic process	BP	79.3604	0.329376	1
GO:0006337	nucleosome disassembly	BP	276.759	0.141381	1
GO:1901605	alpha-amino acid metabolic process	BP	34.1132	0.194625	1
GO:0097306	cellular response to alcohol	BP	12.3039	0.593948	1
GO:0006298	mismatch repair	BP	22.5186	0.965926	1
GO:0031326	regulation of cellular biosynthetic process	BP	30.8293	0.0523735	1
GO:0051170	nuclear import	BP	101.886	0.0273311	1
GO:0006260	DNA replication	BP	31.7527	0.0724507	1
GO:0032559	adenyl ribonucleotide binding	MF	24.7373	0.0271531	1
GO:0006030	chitin metabolic process	BP	11.5761	0.56417	1
GO:0009309	amine biosynthetic process	BP	44.0139	0.572397	1
GO:0042158	lipoprotein biosynthetic process	BP	27.0314	0.322475	1
GO:0043168	anion binding	MF	25.7333	0.000527733	1
GO:0031227	intrinsic component of endoplasmic reticulum membrane	CC	28.4047	0.293721	1
GO:0008615	pyridoxine biosynthetic process	BP	43.8855	0.574502	1
GO:0016433	rRNA (adenine) methyltransferase activity	MF	182.598	0.0817843	1
GO:0051731	polynucleotide 5'-hydroxyl-kinase activity	MF	126.211	0.229054	1
GO:0034728	nucleosome organization	BP	666.378	0.00587946	1
GO:0019288	isopentenyl diphosphate biosynthetic process, methylerythritol 4-phosphate pathway	BP	171.351	0.183103	1
GO:0008064	regulation of actin polymerization or depolymerization	BP	16.3672	0.711678	1
GO:0008614	pyridoxine metabolic process	BP	43.8855	0.574502	1
GO:0008446	GDP-mannose 4,6-dehydratase activity	MF	30.8163	0.796501	1
GO:0005847	mRNA cleavage and polyadenylation specificity factor complex	CC	21.5111	0.957502	1
GO:0042886	amide transport	BP	5.03948	0.307571	1
GO:0016842	amidine-lyase activity	MF	26.7313	0.889881	1
GO:0022406	membrane docking	BP	26.1555	0.934696	1
GO:0070006	metalloaminopeptidase activity	MF	41.7011	0.732126	1
GO:0000314	organellar small ribosomal subunit	CC	18.4781	0.853164	1
GO:0071705	nitrogen compound transport	BP	31.0231	0.518463	1
GO:0007219	Notch signaling pathway	BP	24.029	0.965086	1
GO:0004719	protein-L-isoaspartate (D-aspartate) O-methyltransferase activity	MF	18.3525	0.84608	1
GO:0008746	NAD(P)+ transhydrogenase activity	MF	17.1732	0.797786	1
GO:0052188	modification of cellular component in other organism involved in symbiotic interaction	BP	55.889	0.454208	1
GO:0043174	nucleoside salvage	BP	43.1134	0.678168	1
GO:0034968	histone lysine methylation	BP	24.6396	0.988861	1
GO:0070566	adenylyltransferase activity	MF	342.312	0.213234	1
GO:0072330	monocarboxylic acid biosynthetic process	BP	31.494	0.898842	1
GO:0016836	hydro-lyase activity	MF	56.6543	0.23425	1
GO:0042175	nuclear outer membrane-endoplasmic reticulum membrane network	CC	32.3794	0.0643748	1
GO:0009741	response to brassinosteroid	BP	12.3039	0.593948	1
GO:0010876	lipid localization	BP	20.151	0.845925	1
GO:0043021	ribonucleoprotein complex binding	MF	146.765	0.0147948	1
GO:0006026	aminoglycan catabolic process	BP	11.5761	0.56417	1
GO:0004789	thiamine-phosphate diphosphorylase activity	MF	14.9784	0.710373	1
GO:0030942	endoplasmic reticulum signal peptide binding	MF	42.0558	0.599063	1
GO:0016423	tRNA (guanine) methyltransferase activity	MF	54.3096	0.303282	1
GO:0015081	sodium ion transmembrane transporter activity	BP	5.42746	0.149437	1
GO:0015081	sodium ion transmembrane transporter activity	MF	5.42746	0.149437	1
GO:0051254	positive regulation of RNA metabolic process	BP	106.553	0.259579	1
GO:0032506	cytokinetic process	BP	12.1966	0.415482	1
GO:0034314	Arp2/3 complex-mediated actin nucleation	BP	4.83176	0.298856	1
GO:0016419	S-malonyltransferase activity	MF	7.04211	0.3772	1
GO:0016748	succinyltransferase activity	MF	176.452	0.250134	1
GO:0016471	vacuolar proton-transporting V-type ATPase complex	CC	42.8782	0.386338	1
GO:0019887	protein kinase regulator activity	MF	57.6985	0.0876267	1
GO:0005815	microtubule organizing center	CC	17.4185	0.746983	1
GO:0004798	thymidylate kinase activity	MF	42.0732	0.598732	1
GO:0034477	U6 snRNA 3'-end processing	BP	38.6395	0.644428	1
GO:0006425	glutaminyl-tRNA aminoacylation	BP	30.9496	0.792831	1
GO:0072348	sulfur compound transport	BP	54.5038	0.465183	1
GO:0032403	protein complex binding	BP	14.4391	0.0717882	1
GO:0032403	protein complex binding	MF	14.4391	0.0717882	1
GO:0051010	microtubule plus-end binding	MF	9.64238	0.48757	1
GO:0044767	single-organism developmental process	BP	5.20842	0.313587	1
GO:0004151	dihydroorotase activity	MF	26.0549	0.906825	1
GO:0044218	other organism cell membrane	CC	348.854	0.0852407	1
GO:0009148	pyrimidine nucleoside triphosphate biosynthetic process	BP	79.4944	0.784855	1
GO:0032787	monocarboxylic acid metabolic process	BP	47.2094	0.0199005	1
GO:0043604	amide biosynthetic process	BP	44.155	0.270737	1
GO:0004590	orotidine-5'-phosphate decarboxylase activity	MF	339.738	0.129673	1
GO:0003924	GTPase activity	MF	35.2415	0.00548989	1
GO:0005850	eukaryotic translation initiation factor 2 complex	CC	356.299	0.0476335	1
GO:0019799	tubulin N-acetyltransferase activity	MF	13.1499	0.635241	1
GO:0006421	asparaginyl-tRNA aminoacylation	BP	106.502	0.126559	1
GO:0005730	nucleolus	CC	46.1725	0.0457294	1
GO:0020036	Maurer's cleft	CC	478.809	0.0671124	1
GO:0070201	regulation of establishment of protein localization	BP	24.709	0.972493	1
GO:0042054	histone methyltransferase activity	MF	31.616	0.859925	1
GO:0000152	nuclear ubiquitin ligase complex	CC	4312.24	0.0864785	1
GO:0008094	DNA-dependent ATPase activity	MF	29.449	0.250294	1
GO:0030983	mismatched DNA binding	MF	22.5186	0.965926	1
GO:0005930	axoneme	CC	15.7208	0.742868	1
GO:0009142	nucleoside triphosphate biosynthetic process	BP	216.074	0.00145859	1
GO:0016530	metallochaperone activity	MF	231.946	0.153199	1
GO:0033218	amide binding	MF	83.4031	0.0394453	1
GO:0004816	asparagine-tRNA ligase activity	MF	106.502	0.126559	1
GO:0006665	sphingolipid metabolic process	BP	66.658	0.387046	1
GO:0005767	secondary lysosome	CC	68.161	0.580567	1
GO:1903311	regulation of mRNA metabolic process	BP	95.4177	0.281183	1
GO:0051716	cellular response to stimulus	BP	32.31	0.00533638	1
GO:0004553	hydrolase activity, hydrolyzing O-glycosyl compounds	BP	9.30181	0.301548	1
GO:0004553	hydrolase activity, hydrolyzing O-glycosyl compounds	MF	9.30181	0.301548	1
GO:0043264	extracellular non-membrane-bounded organelle	CC	122.081	0.234159	1
GO:1901879	regulation of protein depolymerization	BP	23.6632	0.98242	1
GO:0046933	proton-transporting ATP synthase activity, rotational mechanism	MF	251.583	0.00207549	1
GO:0031514	motile cilium	CC	11.5021	0.403543	1
GO:0003993	acid phosphatase activity	MF	15.0824	0.716584	1
GO:0007127	meiosis I	BP	24.4557	0.696485	1
GO:0000350	generation of catalytic spliceosome for second transesterification step	BP	77.0169	0.340827	1
GO:0010035	response to inorganic substance	BP	135.259	0.216862	1
GO:0006406	mRNA export from nucleus	BP	188.118	0.17389	1
GO:0030682	evasion or tolerance of host defense response	BP	177.656	0.179375	1
GO:0043233	organelle lumen	CC	48.9207	0.0029066	1
GO:0006481	C-terminal protein methylation	BP	82.4911	0.316107	1
GO:0006405	RNA export from nucleus	BP	92.0344	0.120769	1
GO:0009084	glutamine family amino acid biosynthetic process	BP	33.6147	0.698048	1
GO:0006850	mitochondrial pyruvate transport	BP	197.932	0.0526355	1
GO:0016769	transferase activity, transferring nitrogenous groups	BP	32.2668	0.711919	1
GO:0016769	transferase activity, transferring nitrogenous groups	MF	32.2668	0.711919	1
GO:0006241	CTP biosynthetic process	BP	79.4944	0.784855	1
GO:0004802	transketolase activity	MF	77.2409	0.340104	1
GO:0004813	alanine-tRNA ligase activity	MF	36.987	0.668497	1
GO:0032512	regulation of protein phosphatase type 2B activity	BP	123.72	0.232014	1
GO:0015802	basic amino acid transport	BP	17.7985	0.823792	1
GO:0015819	lysine transport	BP	17.7985	0.823792	1
GO:0006310	DNA recombination	BP	54.771	0.0468639	1
GO:0043413	macromolecule glycosylation	BP	36.9763	0.344	1
GO:0043543	protein acylation	BP	33.9329	0.257054	1
GO:0031968	organelle outer membrane	CC	64.9371	0.0508423	1
GO:0016774	phosphotransferase activity, carboxyl group as acceptor	MF	148.06	0.202267	1
GO:0032312	Obsolete	nan	55.0653	0.401729	1
GO:0042773	ATP synthesis coupled electron transport	BP	101.009	0.0430362	1
GO:0030130	clathrin coat of trans-Golgi network vesicle	CC	515.45	0.247924	1
GO:0036388	pre-replicative complex assembly	BP	22.8121	0.995824	1
GO:0043245	extraorganismal space	CC	33.3036	0.0343067	1
GO:0050662	coenzyme binding	MF	35.0539	0.0761993	1
GO:0035246	peptidyl-arginine N-methylation	BP	15.6243	0.739812	1
GO:0046470	phosphatidylcholine metabolic process	BP	36.4965	0.681361	1
GO:0009067	aspartate family amino acid biosynthetic process	BP	61.8936	0.274245	1
GO:0032984	macromolecular complex disassembly	BP	108.525	0.00923423	1
GO:0043242	negative regulation of protein complex disassembly	BP	23.6632	0.98242	1
GO:0000287	magnesium ion binding	MF	61.3802	0.0561385	1
GO:0016829	lyase activity	MF	43.7091	0.234058	1
GO:0006576	cellular biogenic amine metabolic process	BP	44.0139	0.227805	1
GO:0071900	regulation of protein serine/threonine kinase activity	BP	55.0165	0.484302	1
GO:1902589	single-organism organelle organization	BP	31.3247	0.268261	1
GO:0044744	protein targeting to nucleus	BP	101.886	0.0273311	1
GO:0046812	host cell surface binding	MF	12.7148	0.435903	1
GO:0032508	DNA duplex unwinding	BP	28.1833	0.736525	1
GO:0008175	tRNA methyltransferase activity	BP	54.5831	0.144151	1
GO:0008175	tRNA methyltransferase activity	MF	54.5831	0.144151	1
GO:0004587	ornithine-oxo-acid transaminase activity	MF	32.2668	0.75875	1
GO:0071806	protein transmembrane transport	BP	59.7678	0.0849175	1
GO:0010675	regulation of cellular carbohydrate metabolic process	BP	43.8903	0.574178	1
GO:0006448	regulation of translational elongation	BP	480.697	0.115177	1
GO:0008757	S-adenosylmethionine-dependent methyltransferase activity	MF	49.0482	0.0359083	1
GO:0023021	termination of signal transduction	BP	244.004	0.14947	1
GO:0019203	carbohydrate phosphatase activity	MF	43.8903	0.574178	1
GO:0030126	COPI vesicle coat	CC	35.1882	0.620741	1
GO:0005672	transcription factor TFIIA complex	CC	336.748	0.0329508	1
GO:0051302	regulation of cell division	BP	26.2999	0.899665	1
GO:0009112	nucleobase metabolic process	BP	87.6328	0.118499	1
GO:0043022	ribosome binding	MF	229.17	0.0216052	1
GO:0000172	ribonuclease MRP complex	CC	49.302	0.514816	1
GO:0070838	divalent metal ion transport	BP	21.9098	0.839102	1
GO:0009228	thiamine biosynthetic process	BP	16.5538	0.684089	1
GO:0009220	pyrimidine ribonucleotide biosynthetic process	BP	29.3271	0.726195	1
GO:0070064	proline-rich region binding	MF	172.643	0.182322	1
GO:0032550	purine ribonucleoside binding	MF	25.4925	0.00127807	1
GO:0046049	UMP metabolic process	BP	29.3271	0.825644	1
GO:0020005	symbiont-containing vacuole membrane	CC	41.5582	0.678724	1
GO:0033865	nucleoside bisphosphate metabolic process	BP	25.3734	0.694816	1
GO:0004149	dihydrolipoyllysine-residue succinyltransferase activity	MF	326.8	0.131489	1
GO:0031012	extracellular matrix	CC	315.831	0.133202	1
GO:0097526	spliceosomal tri-snRNP complex	CC	61.691	0.0608137	1
GO:0044798	nuclear transcription factor complex	CC	59.1296	0.0507947	1
GO:0009065	glutamine family amino acid catabolic process	BP	34.1132	0.721209	1
GO:0006487	protein N-linked glycosylation	BP	24.6776	0.946513	1
GO:0008144	drug binding	MF	123.72	0.232014	1
GO:0019888	protein phosphatase regulator activity	MF	63.6113	0.40909	1
GO:0004402	histone acetyltransferase activity	MF	21.5614	0.93779	1
GO:0045744	negative regulation of G-protein coupled receptor protein signaling pathway	BP	244.004	0.14947	1
GO:0070069	cytochrome complex	CC	101.009	0.0430362	1
GO:0005685	U1 snRNP	CC	218.573	0.0132253	1
GO:0005654	nucleoplasm	CC	49.8321	0.0354684	1
GO:0030234	enzyme regulator activity	MF	51.9767	0.00162752	1
GO:0030488	tRNA methylation	BP	54.3096	0.104398	1
GO:0003714	transcription corepressor activity	MF	39.2232	0.638977	1
GO:0015682	ferric iron transport	BP	43.9085	0.574016	1
GO:0008661	1-deoxy-D-xylulose-5-phosphate synthase activity	MF	5.47232	0.322813	1
GO:0006122	mitochondrial electron transport, ubiquinol to cytochrome c	BP	101.009	0.0430362	1
GO:0043484	regulation of RNA splicing	BP	57.5165	0.500204	1
GO:0005786	signal recognition particle, endoplasmic reticulum targeting	CC	42.0558	0.599063	1
GO:0000354	cis assembly of pre-catalytic spliceosome	BP	10.0493	0.503824	1
GO:0031351	integral component of plastid membrane	CC	30.3052	0.80809	1
GO:0010033	response to organic substance	BP	12.6179	0.426452	1
GO:0006638	neutral lipid metabolic process	BP	8.56248	0.439991	1
GO:0000288	nuclear-transcribed mRNA catabolic process, deadenylation-dependent decay	BP	48.8882	0.519432	1
GO:0008295	spermidine biosynthetic process	BP	44.0139	0.572397	1
GO:0010181	FMN binding	BP	13.2852	0.558069	1
GO:0010181	FMN binding	MF	13.2852	0.558069	1
GO:0048500	signal recognition particle	CC	102.758	0.124652	1
GO:0006166	purine ribonucleoside salvage	BP	43.1134	0.678168	1
GO:0016567	protein ubiquitination	BP	65.647	0.0619678	1
GO:0015887	pantothenate transmembrane transport	BP	5.03948	0.307571	1
GO:0017183	peptidyl-diphthamide biosynthetic process from peptidyl-histidine	BP	17.5116	0.653085	1
GO:0016755	transferase activity, transferring amino-acyl groups	BP	46.2499	0.464047	1
GO:0016755	transferase activity, transferring amino-acyl groups	MF	46.2499	0.464047	1
GO:1901659	glycosyl compound biosynthetic process	BP	53.4068	0.0178027	1
GO:0008270	zinc ion binding	MF	26.5796	0.193991	1
GO:0016053	organic acid biosynthetic process	BP	44.155	0.118698	1
GO:0008242	omega peptidase activity	MF	108.086	0.0630414	1
GO:0006499	N-terminal protein myristoylation	BP	33.9329	0.724418	1
GO:0046134	pyrimidine nucleoside biosynthetic process	BP	29.3271	0.726195	1
GO:0009742	brassinosteroid mediated signaling pathway	BP	12.3039	0.593948	1
GO:0030838	positive regulation of actin filament polymerization	BP	4.49748	0.13221	1
GO:0030832	regulation of actin filament length	BP	16.3672	0.711678	1
GO:0010648	negative regulation of cell communication	BP	244.004	0.14947	1
GO:0032988	ribonucleoprotein complex disassembly	BP	108.394	0.25548	1
GO:0044724	single-organism carbohydrate catabolic process	BP	48.0572	0.0040627	1
GO:0032259	methylation	BP	51.8008	0.0178329	1
GO:0004659	prenyltransferase activity	MF	55.0843	0.281573	1
GO:0002179	homodimeric serine palmitoyltransferase complex	CC	66.658	0.387046	1
GO:0004731	purine-nucleoside phosphorylase activity	MF	1809.89	0.0916653	1
GO:0019216	regulation of lipid metabolic process	BP	43.8903	0.574178	1
GO:0016849	phosphorus-oxygen lyase activity	BP	6.46453	0.101786	1
GO:0016849	phosphorus-oxygen lyase activity	MF	6.46453	0.101786	1
GO:0005097	Obsolete	nan	34.5411	0.649047	1
GO:0004702	signal transducer, downstream of receptor, with serine/threonine kinase activity	MF	15.2638	0.617377	1
GO:0010822	positive regulation of mitochondrion organization	BP	91.8607	0.289225	1
GO:0007010	cytoskeleton organization	BP	21.5535	0.917302	1
GO:0006090	pyruvate metabolic process	BP	148.06	0.00244196	1
GO:0070585	protein localization to mitochondrion	BP	81.5221	0.00869686	1
GO:0003860	3-hydroxyisobutyryl-CoA hydrolase activity	MF	20.1154	0.874367	1
GO:0046051	UTP metabolic process	BP	79.4944	0.784855	1
GO:0004392	heme oxygenase (decyclizing) activity	MF	99.3859	0.274233	1
GO:0004672	protein kinase activity	MF	14.7557	0.0294332	1
GO:0050793	regulation of developmental process	BP	91.8607	0.289225	1
GO:0043043	peptide biosynthetic process	BP	30.3206	0.596618	1
GO:0005852	eukaryotic translation initiation factor 3 complex	CC	102.299	0.00776488	1
GO:0006281	DNA repair	BP	33.3617	0.0137838	1
GO:0006220	pyrimidine nucleotide metabolic process	BP	102.548	0.0153267	1
GO:0000725	recombinational repair	BP	106.516	0.18005	1
GO:0005576	extracellular region	CC	34.0917	0.0191843	1
GO:0030119	AP-type membrane coat adaptor complex	CC	27.5427	0.825064	1
GO:1901264	carbohydrate derivative transport	BP	19.788	0.906071	1
GO:1901682	sulfur compound transmembrane transporter activity	MF	54.5038	0.465183	1
GO:0004197	cysteine-type endopeptidase activity	MF	12.8284	0.326557	1
GO:0048475	coated membrane	CC	35.1882	0.314916	1
GO:0016892	endoribonuclease activity, producing 3'-phosphomonoesters	MF	60.8716	0.302572	1
GO:0032299	ribonuclease H2 complex	CC	36.2562	0.686952	1
GO:0071929	alpha-tubulin acetylation	BP	13.1499	0.635241	1
GO:1901617	organic hydroxy compound biosynthetic process	BP	43.8855	0.131015	1
GO:0046365	monosaccharide catabolic process	BP	43.8855	0.343275	1
GO:0015986	ATP synthesis coupled proton transport	BP	287.092	0.000533226	1
GO:0048469	cell maturation	BP	5.20842	0.313587	1
GO:0051805	evasion or tolerance of immune response of other organism involved in symbiotic interaction	BP	177.656	0.179375	1
GO:0009678	hydrogen-translocating pyrophosphatase activity	MF	45.3216	0.963374	1
GO:0038032	termination of G-protein coupled receptor signaling pathway	BP	244.004	0.14947	1
GO:1901361	organic cyclic compound catabolic process	BP	57.1759	0.00065299	1
GO:0007126	meiotic nuclear division	BP	24.4557	0.696485	1
GO:0009262	deoxyribonucleotide metabolic process	BP	74.2075	0.00729505	1
GO:0072527	pyrimidine-containing compound metabolic process	BP	40.1778	0.0455854	1
GO:0090151	establishment of protein localization to mitochondrial membrane	BP	81.5221	0.319796	1
GO:0020037	heme binding	MF	58.4375	0.0248092	1
GO:0009200	deoxyribonucleoside triphosphate metabolic process	BP	1786.11	0.0918486	1
GO:0005319	lipid transporter activity	BP	19.788	0.863163	1
GO:0005319	lipid transporter activity	MF	19.788	0.863163	1
GO:0008603	cAMP-dependent protein kinase regulator activity	MF	59.1775	0.433399	1
GO:0007165	signal transduction	BP	23.6871	0.184692	1
GO:0008216	spermidine metabolic process	BP	44.0139	0.572397	1
GO:0005849	mRNA cleavage factor complex	CC	88.1233	0.379834	1
GO:0006438	valyl-tRNA aminoacylation	BP	64.7709	0.276244	1
GO:0016879	ligase activity, forming carbon-nitrogen bonds	MF	57.6439	0.00150546	1
GO:0043603	cellular amide metabolic process	BP	44.155	0.0854311	1
GO:0046112	nucleobase biosynthetic process	BP	87.6328	0.118499	1
GO:1901701	cellular response to oxygen-containing compound	BP	12.3039	0.593948	1
GO:0015079	potassium ion transmembrane transporter activity	MF	8.10623	0.423273	1
GO:0015074	DNA integration	BP	64.1781	0.40532	1
GO:0019948	SUMO activating enzyme activity	MF	74.8591	0.243749	1
GO:0071367	cellular response to brassinosteroid stimulus	BP	12.3039	0.593948	1
GO:0006418	tRNA aminoacylation for protein translation	BP	46.0569	0.00282176	1
GO:0005787	signal peptidase complex	CC	99.0113	0.184502	1
GO:0036265	RNA (guanine-N7)-methylation	BP	50.2695	0.504431	1
GO:0006207	'de novo' pyrimidine nucleobase biosynthetic process	BP	145.938	0.0827359	1
GO:0016840	carbon-nitrogen lyase activity	MF	26.7313	0.889881	1
GO:0016289	CoA hydrolase activity	MF	20.1154	0.874367	1
GO:0016813	hydrolase activity, acting on carbon-nitrogen (but not peptide) bonds, in linear amidines	BP	16.8707	0.658457	1
GO:0016813	hydrolase activity, acting on carbon-nitrogen (but not peptide) bonds, in linear amidines	MF	16.8707	0.658457	1
GO:0051224	negative regulation of protein transport	BP	24.709	0.972493	1
GO:0004611	phosphoenolpyruvate carboxykinase activity	MF	26.8393	0.938861	1
GO:0051187	cofactor catabolic process	BP	73.8615	0.221829	1
GO:0031590	wybutosine metabolic process	BP	9.94837	0.501095	1
GO:0005764	lysosome	CC	68.161	0.580567	1
GO:0019747	regulation of isoprenoid metabolic process	BP	43.8903	0.574178	1
GO:1902911	protein kinase complex	CC	59.1775	0.433399	1
GO:0006102	isocitrate metabolic process	BP	202.544	0.165246	1
GO:0004819	glutamine-tRNA ligase activity	MF	42.2973	0.488621	1
GO:0097014	ciliary plasm	CC	15.7208	0.742868	1
GO:0046961	proton-transporting ATPase activity, rotational mechanism	MF	106.645	0.00920257	1
GO:0031965	nuclear membrane	CC	188.118	0.17389	1
GO:0043086	negative regulation of catalytic activity	BP	123.72	0.232014	1
GO:0042168	heme metabolic process	BP	35.5437	0.932143	1
GO:0004735	pyrroline-5-carboxylate reductase activity	MF	33.6147	0.729776	1
GO:0051119	sugar transmembrane transporter activity	MF	53.8368	0.471897	1
GO:0015693	magnesium ion transport	BP	14.7623	0.570928	1
GO:1902850	microtubule cytoskeleton organization involved in mitosis	BP	31.7298	0.721268	1
GO:0008565	protein transporter activity	MF	60.7727	0.00860821	1
GO:0031365	N-terminal protein amino acid modification	BP	33.9329	0.724418	1
GO:0043142	single-stranded DNA-dependent ATPase activity	MF	39.0105	0.641019	1
GO:0004523	RNA-DNA hybrid ribonuclease activity	MF	142.269	0.209602	1
GO:0071025	RNA surveillance	BP	26.9612	0.88368	1
GO:0006422	aspartyl-tRNA aminoacylation	BP	39.3963	0.633885	1
GO:0031981	nuclear lumen	CC	43.6652	0.0342318	1
GO:0000280	nuclear division	BP	31.9485	0.416638	1
GO:0016638	oxidoreductase activity, acting on the CH-NH2 group of donors	MF	47.2679	0.647745	1
GO:0030117	membrane coat	CC	35.1882	0.314916	1
GO:0030131	clathrin adaptor complex	CC	32.7456	0.903923	1
GO:0006848	pyruvate transport	BP	197.932	0.0526355	1
GO:1901566	organonitrogen compound biosynthetic process	BP	36.5255	0.00287074	1
GO:0031418	L-ascorbic acid binding	MF	242.81	0.149806	1
GO:0000041	transition metal ion transport	BP	49.1772	0.168157	1
GO:0010498	proteasomal protein catabolic process	BP	88.9397	0.12368	1
GO:0016854	racemase and epimerase activity	MF	38.0374	0.653669	1
GO:0004830	tryptophan-tRNA ligase activity	MF	24.7841	0.943483	1
GO:0070013	intracellular organelle lumen	CC	48.9207	0.0029066	1
GO:0009176	pyrimidine deoxyribonucleoside monophosphate metabolic process	BP	102.548	0.268428	1
GO:0005509	calcium ion binding	MF	54.0714	0.00617565	1
GO:0016307	phosphatidylinositol phosphate kinase activity	MF	15.1595	0.610994	1
GO:0009265	2'-deoxyribonucleotide biosynthetic process	BP	72.3108	0.2482	1
GO:0050657	nucleic acid transport	BP	92.0344	0.120769	1
GO:0051806	entry into cell of other organism involved in symbiotic interaction	BP	5.46881	0.0915538	1
GO:0009187	cyclic nucleotide metabolic process	BP	4.14417	0.0259821	1
GO:0051338	regulation of transferase activity	BP	55.0165	0.484302	1
GO:0071010	prespliceosome	CC	10.0493	0.503824	1
GO:0051301	cell division	BP	31.9485	0.508894	1
GO:0005682	U5 snRNP	CC	294.063	0.136993	1
GO:0030125	clathrin vesicle coat	CC	515.45	0.247924	1
GO:0015238	drug transmembrane transporter activity	MF	43.9085	0.574016	1
GO:0070569	uridylyltransferase activity	BP	20.7371	0.763347	1
GO:0070569	uridylyltransferase activity	MF	20.7371	0.763347	1
GO:0003883	CTP synthase activity	MF	38.2824	0.649384	1
GO:0044415	evasion or tolerance of host defenses	BP	177.656	0.179375	1
GO:0043140	ATP-dependent 3'-5' DNA helicase activity	MF	20.9659	0.938183	1
GO:0016651	oxidoreductase activity, acting on NAD(P)H	MF	27.5174	0.205887	1
GO:1902580	single-organism cellular localization	BP	73.8373	0.000776488	1
GO:0018342	protein prenylation	BP	73.191	0.167747	1
GO:0004532	exoribonuclease activity	MF	4.06962	0.271113	1
GO:0031669	cellular response to nutrient levels	BP	227.021	0.154435	1
GO:0005802	trans-Golgi network	CC	304.816	0.19381	1
GO:0009221	pyrimidine deoxyribonucleotide biosynthetic process	BP	72.3108	0.2482	1
GO:0000214	tRNA-intron endonuclease complex	CC	126.211	0.229054	1
GO:0016415	octanoyltransferase activity	MF	10.8576	0.534035	1
GO:0006188	IMP biosynthetic process	BP	30.7701	0.718751	1
GO:0006465	signal peptide processing	BP	114.303	0.0530197	1
GO:0023051	regulation of signaling	BP	36.5286	0.165987	1
GO:0045239	tricarboxylic acid cycle enzyme complex	CC	326.8	0.131489	1
GO:0008443	phosphofructokinase activity	MF	23.0561	0.760527	1
GO:0005216	ion channel activity	MF	18.2555	0.666387	1
GO:0005892	acetylcholine-gated channel complex	CC	94.7002	0.33169	1
GO:1901070	guanosine-containing compound biosynthetic process	BP	105.866	0.382959	1
GO:0002098	tRNA wobble uridine modification	BP	34.4267	0.247888	1
GO:0007154	cell communication	BP	23.858	0.127188	1
GO:0044421	extracellular region part	CC	34.0917	0.0191843	1
GO:0046903	secretion	BP	26.1555	0.934696	1
GO:0051103	DNA ligation involved in DNA repair	BP	133.172	0.219799	1
GO:0018149	peptide cross-linking	BP	36.1579	0.690105	1
GO:0060089	molecular transducer activity	BP	15.2638	0.537095	1
GO:0060089	molecular transducer activity	MF	15.2638	0.537095	1
GO:0009892	negative regulation of metabolic process	BP	24.029	0.447795	1
GO:0016273	arginine N-methyltransferase activity	MF	15.6243	0.739812	1
GO:0003678	DNA helicase activity	MF	28.8882	0.349558	1
GO:0030837	negative regulation of actin filament polymerization	BP	30.9592	0.452205	1
GO:0015711	organic anion transport	BP	21.354	0.596225	1
GO:0061024	membrane organization	BP	54.1042	0.0501176	1
GO:0008235	metalloexopeptidase activity	MF	41.9669	0.320187	1
GO:0005768	endosome	CC	1417.67	0.0211143	1
GO:0051225	spindle assembly	BP	31.7298	0.721268	1
GO:0042823	pyridoxal phosphate biosynthetic process	BP	53.7612	0.36398	1
GO:0005669	transcription factor TFIID complex	CC	54.0017	0.312862	1
GO:0009263	deoxyribonucleotide biosynthetic process	BP	74.2075	0.0440939	1
GO:0070258	inner membrane complex	CC	25.8815	0.886857	1
GO:0004618	phosphoglycerate kinase activity	MF	148.06	0.202267	1
GO:0006473	protein acetylation	BP	127.531	0.202708	1
GO:0008017	microtubule binding	BP	14.4391	0.0987553	1
GO:0008017	microtubule binding	MF	14.4391	0.0987553	1
GO:0051220	cytoplasmic sequestering of protein	BP	24.709	0.972493	1
GO:0008483	transaminase activity	BP	32.2668	0.711919	1
GO:0008483	transaminase activity	MF	32.2668	0.711919	1
GO:0031248	protein acetyltransferase complex	CC	127.531	0.226121	1
GO:0009225	nucleotide-sugar metabolic process	BP	55.0884	0.383128	1
GO:0022625	cytosolic large ribosomal subunit	CC	1598.48	0.00440506	1
GO:0006729	tetrahydrobiopterin biosynthetic process	BP	70.9623	0.364231	1
GO:0046872	metal ion binding	MF	30.6906	0.00121691	1
GO:0090484	drug transporter activity	MF	43.9085	0.574016	1
GO:0016875	ligase activity, forming carbon-oxygen bonds	MF	46.0569	0.00282176	1
GO:0006891	intra-Golgi vesicle-mediated transport	BP	24.4082	0.994229	1
GO:0080009	mRNA methylation	BP	20.3684	0.925134	1
GO:0045292	mRNA cis splicing, via spliceosome	BP	10.0493	0.503824	1
GO:0014070	response to organic cyclic compound	BP	12.3039	0.593948	1
GO:0019901	protein kinase binding	MF	55.0165	0.484302	1
GO:0050658	RNA transport	BP	92.0344	0.120769	1
GO:0044419	interspecies interaction between organisms	BP	9.34142	0.294894	1
GO:0006098	pentose-phosphate shunt	BP	43.8855	0.343275	1
GO:0004888	transmembrane signaling receptor activity	MF	19.9228	0.909087	1
GO:0018065	protein-cofactor linkage	BP	33.731	0.727631	1
GO:0043492	ATPase activity, coupled to movement of substances	MF	36.7856	0.0422059	1
GO:0045935	positive regulation of nucleobase-containing compound metabolic process	BP	106.553	0.259579	1
GO:0032561	guanyl ribonucleotide binding	MF	34.4267	0.00262776	1
GO:0035461	vitamin transmembrane transport	BP	5.03948	0.307571	1
GO:0044743	intracellular protein transmembrane import	BP	81.5221	0.0792929	1
GO:0071396	cellular response to lipid	BP	12.3039	0.593948	1
GO:0004357	glutamate-cysteine ligase activity	MF	54.955	0.461701	1
GO:0004482	mRNA (guanine-N7-)-methyltransferase activity	MF	64.8278	0.399971	1
GO:0008138	protein tyrosine/serine/threonine phosphatase activity	MF	132.585	0.0763034	1
GO:0005798	Golgi-associated vesicle	CC	35.1882	0.265315	1
GO:0042623	ATPase activity, coupled	MF	29.3785	0.0208477	1
GO:0006270	DNA replication initiation	BP	45.7735	0.358033	1
GO:0046835	carbohydrate phosphorylation	BP	47.2094	0.536384	1
GO:0016301	kinase activity	MF	18.3517	0.272411	1
GO:0000796	condensin complex	CC	32.2068	0.760561	1
GO:1990351	transporter complex	CC	101.009	0.0269511	1
GO:0009229	thiamine diphosphate biosynthetic process	BP	11.2061	0.547416	1
GO:0080090	regulation of primary metabolic process	BP	32.832	0.0154404	1
GO:0071439	clathrin complex	CC	22.3308	0.984816	1
GO:0046873	metal ion transmembrane transporter activity	MF	20.0809	0.981857	1
GO:0051248	negative regulation of protein metabolic process	BP	23.4214	0.979882	1
GO:0035891	exit from host cell	BP	5.03948	0.611657	1
GO:0006626	protein targeting to mitochondrion	BP	81.5221	0.00869686	1
GO:0004540	ribonuclease activity	MF	43.6145	0.248222	1
GO:0070272	proton-transporting ATP synthase complex biogenesis	BP	46.6645	0.420704	1
GO:0048523	negative regulation of cellular process	BP	27.4941	0.250745	1
GO:0005088	Ras guanyl-nucleotide exchange factor activity	MF	21.2172	0.946513	1
GO:0004315	3-oxoacyl-[acyl-carrier-protein] synthase activity	MF	59.3061	0.43284	1
GO:0051596	methylglyoxal catabolic process	BP	30.3206	0.807168	1
GO:0044413	avoidance of host defenses	BP	177.656	0.179375	1
GO:0030677	ribonuclease P complex	CC	49.302	0.514816	1
GO:0043547	positive regulation of GTPase activity	BP	21.2172	0.946513	1
GO:0042724	thiamine-containing compound biosynthetic process	BP	16.5538	0.684089	1
GO:0019674	NAD metabolic process	BP	70.8054	0.337503	1
GO:0030014	CCR4-NOT complex	CC	6.72074	0.200411	1
GO:0016772	transferase activity, transferring phosphorus-containing groups	MF	22.7874	0.603519	1
GO:0030258	lipid modification	BP	12.2406	0.784949	1
GO:0031262	Ndc80 complex	CC	41.3981	0.492325	1
GO:0004359	glutaminase activity	MF	34.1132	0.721209	1
GO:0007007	inner mitochondrial membrane organization	BP	81.5221	0.319796	1
GO:0016279	protein-lysine N-methyltransferase activity	MF	31.616	0.859925	1
GO:0044599	AP-5 adaptor complex	CC	13.2197	0.639657	1
GO:0004047	aminomethyltransferase activity	BP	20.2746	0.841878	1
GO:0004047	aminomethyltransferase activity	MF	20.2746	0.841878	1
GO:0030623	U5 snRNA binding	MF	15.0332	0.713388	1
GO:1901476	carbohydrate transporter activity	MF	53.8368	0.471897	1
GO:0030662	coated vesicle membrane	CC	40.2307	0.119204	1
GO:0004809	tRNA (guanine-N2-)-methyltransferase activity	MF	54.5831	0.464311	1
GO:0016820	hydrolase activity, acting on acid anhydrides, catalyzing transmembrane movement of substances	MF	38.1299	0.0173114	1
GO:0072657	protein localization to membrane	BP	54.1042	0.0860387	1
GO:0032515	negative regulation of phosphoprotein phosphatase activity	BP	123.72	0.232014	1
GO:0004148	dihydrolipoyl dehydrogenase activity	MF	27.5174	0.868866	1
GO:0030136	clathrin-coated vesicle	CC	515.45	0.247924	1
GO:0006790	sulfur compound metabolic process	BP	30.3206	0.417174	1
GO:0006611	protein export from nucleus	BP	60.7727	0.123924	1
GO:0042357	thiamine diphosphate metabolic process	BP	11.2061	0.547416	1
GO:0004751	ribose-5-phosphate isomerase activity	MF	43.8855	0.574502	1
GO:0009052	pentose-phosphate shunt, non-oxidative branch	BP	43.8855	0.574502	1
GO:0061505	DNA topoisomerase II activity	MF	50.4229	0.262757	1
GO:0000808	origin recognition complex	CC	24.7306	0.924835	1
GO:0017070	U6 snRNA binding	MF	15.0332	0.713388	1
GO:0009986	cell surface	CC	35.1624	0.214562	1
GO:0008080	N-acetyltransferase activity	MF	63.3561	0.117121	1
GO:0052025	modification by symbiont of host cell membrane	BP	55.889	0.454208	1
GO:0018904	ether metabolic process	BP	1524.01	0.0614449	1
GO:0071004	U2-type prespliceosome	CC	10.0493	0.503824	1
GO:0051536	iron-sulfur cluster binding	MF	68.3039	0.000488839	1
GO:0051087	chaperone binding	MF	61.2755	0.0477619	1
GO:0031124	mRNA 3'-end processing	BP	88.1233	0.379834	1
GO:0006520	cellular amino acid metabolic process	BP	45.2173	0.000470751	1
GO:0005326	neurotransmitter transporter activity	BP	5.42746	0.149437	1
GO:0005326	neurotransmitter transporter activity	MF	5.42746	0.149437	1
GO:0015093	ferrous iron transmembrane transporter activity	MF	49.1772	0.36132	1
GO:0000387	spliceosomal snRNP assembly	BP	180.442	0.0276079	1
GO:0003909	DNA ligase activity	MF	133.172	0.219799	1
GO:0000154	rRNA modification	BP	174.84	0.0216119	1
GO:0008534	oxidized purine nucleobase lesion DNA N-glycosylase activity	MF	63.7859	0.40855	1
GO:0043101	purine-containing compound salvage	BP	34.8089	0.580338	1
GO:0048583	regulation of response to stimulus	BP	36.5286	0.165987	1
GO:0004725	protein tyrosine phosphatase activity	MF	317.965	0.0375688	1
GO:0015450	P-P-bond-hydrolysis-driven protein transmembrane transporter activity	MF	795.302	0.103139	1
GO:0006664	glycolipid metabolic process	BP	26.0334	0.488996	1
GO:0022884	macromolecule transmembrane transporter activity	MF	81.5221	0.0760355	1
GO:1901663	quinone biosynthetic process	BP	99.085	0.123489	1
GO:0009201	ribonucleoside triphosphate biosynthetic process	BP	216.074	0.00145859	1
GO:0008540	proteasome regulatory particle, base subcomplex	CC	166.626	0.025047	1
GO:0008452	RNA ligase activity	MF	29.4071	0.942207	1
GO:0005527	macrolide binding	MF	123.72	0.232014	1
GO:0016620	oxidoreductase activity, acting on the aldehyde or oxo group of donors, NAD or NADP as acceptor	MF	3793.02	0.0870038	1
GO:0032261	purine nucleotide salvage	BP	34.8089	0.710905	1
GO:0031122	cytoplasmic microtubule organization	BP	128.557	0.224302	1
GO:0070283	radical SAM enzyme activity	MF	79.3787	0.329141	1
GO:0002181	cytoplasmic translation	BP	1827.35	0.0914367	1
GO:0016802	trialkylsulfonium hydrolase activity	MF	80.658	0.323396	1
GO:0010677	negative regulation of cellular carbohydrate metabolic process	BP	43.8903	0.574178	1
GO:0004435	phosphatidylinositol phospholipase C activity	MF	17.1619	0.796868	1
GO:2001141	regulation of RNA biosynthetic process	BP	25.6381	0.210995	1
GO:0006302	double-strand break repair	BP	44.2952	0.506169	1
GO:0004784	superoxide dismutase activity	MF	1677.12	0.0348172	1
GO:0006784	heme a biosynthetic process	BP	66.0508	0.392422	1
GO:0004515	nicotinate-nucleotide adenylyltransferase activity	MF	657.575	0.107278	1
GO:0004017	adenylate kinase activity	MF	825.581	0.027989	1
GO:0000027	ribosomal large subunit assembly	BP	38.579	0.726504	1
GO:0046416	D-amino acid metabolic process	BP	670.018	0.106967	1
GO:0004177	aminopeptidase activity	BP	54.3495	0.187226	1
GO:0004177	aminopeptidase activity	MF	54.3495	0.187226	1
GO:0009967	positive regulation of signal transduction	BP	198.87	0.167284	1
GO:0048870	cell motility	BP	15.2051	0.785366	1
GO:0015718	monocarboxylic acid transport	BP	197.932	0.0526355	1
GO:0005635	nuclear envelope	CC	188.118	0.17389	1
GO:0000151	ubiquitin ligase complex	CC	48.007	0.190337	1
GO:0071949	FAD binding	MF	10.0324	0.326521	1
GO:0046116	queuosine metabolic process	BP	10.9516	0.393607	1
GO:0019211	phosphatase activator activity	MF	93.2766	0.286097	1
GO:0051056	regulation of small GTPase mediated signal transduction	BP	34.5411	0.560414	1
GO:0004671	protein C-terminal S-isoprenylcysteine carboxyl O-methyltransferase activity	MF	82.4911	0.316107	1
GO:0070403	NAD+ binding	BP	39.2953	0.88299	1
GO:0070403	NAD+ binding	MF	39.2953	0.88299	1
GO:0005853	eukaryotic translation elongation factor 1 complex	CC	471.524	0.013894	1
GO:0000184	nuclear-transcribed mRNA catabolic process, nonsense-mediated decay	BP	39.262	0.637957	1
GO:0046073	dTMP metabolic process	BP	102.548	0.268428	1
GO:0046146	tetrahydrobiopterin metabolic process	BP	70.9623	0.364231	1
GO:0015980	energy derivation by oxidation of organic compounds	BP	53.9157	0.00907804	1
GO:0004325	ferrochelatase activity	MF	5.03654	0.307007	1
GO:0044802	single-organism membrane organization	BP	66.1526	0.0383135	1
GO:0046460	neutral lipid biosynthetic process	BP	8.56248	0.439991	1
GO:0008252	nucleotidase activity	MF	15.9677	0.754589	1
GO:0004408	holocytochrome-c synthase activity	BP	25.9988	0.999732	1
GO:0004408	holocytochrome-c synthase activity	MF	25.9988	0.999732	1
GO:0016255	attachment of GPI anchor to protein	BP	83.0712	0.224015	1
GO:0051015	actin filament binding	MF	2.3191	0.206851	1
GO:0001510	RNA methylation	BP	54.0362	0.0838046	1
GO:0072588	box H/ACA RNP complex	CC	589.906	0.109686	1
GO:0090501	RNA phosphodiester bond hydrolysis	BP	191.411	0.169837	1
GO:0006904	vesicle docking involved in exocytosis	BP	26.1555	0.934696	1
GO:0009132	nucleoside diphosphate metabolic process	BP	55.6858	0.246581	1
GO:0005057	signal transducer activity, downstream of receptor	MF	15.2638	0.617377	1
GO:0044310	osmiophilic body	CC	51.0856	0.432825	1
GO:0090482	vitamin transmembrane transporter activity	MF	5.03948	0.307571	1
GO:0042256	mature ribosome assembly	BP	146.765	0.203364	1
GO:0003880	protein C-terminal carboxyl O-methyltransferase activity	MF	82.4911	0.316107	1
GO:0035556	intracellular signal transduction	BP	48.7009	0.0350632	1
GO:0071383	cellular response to steroid hormone stimulus	BP	12.3039	0.593948	1
GO:0052111	modification by symbiont of host structure	BP	55.889	0.454208	1
GO:0015095	magnesium ion transmembrane transporter activity	BP	14.7623	0.570928	1
GO:0015095	magnesium ion transmembrane transporter activity	MF	14.7623	0.570928	1
GO:0030137	COPI-coated vesicle	CC	35.1882	0.620741	1
GO:0000781	chromosome, telomeric region	CC	15.0883	0.265068	1
GO:0046385	deoxyribose phosphate biosynthetic process	BP	72.3108	0.2482	1
GO:0009405	pathogenesis	BP	34.5436	0.669696	1
GO:0004758	serine C-palmitoyltransferase activity	MF	66.658	0.387046	1
GO:0004579	dolichyl-diphosphooligosaccharide-protein glycotransferase activity	MF	16.549	0.652985	1
GO:0010647	positive regulation of cell communication	BP	198.87	0.167284	1
GO:0005524	ATP binding	MF	24.7373	0.0271531	1
GO:0046890	regulation of lipid biosynthetic process	BP	43.8903	0.574178	1
GO:0045010	actin nucleation	BP	4.49748	0.13221	1
GO:0012506	vesicle membrane	CC	40.2307	0.119204	1
GO:0004857	enzyme inhibitor activity	MF	63.6113	0.40909	1
GO:0044435	plastid part	CC	30.3052	0.80809	1
GO:0003896	DNA primase activity	MF	46.9935	0.220633	1
GO:0016747	transferase activity, transferring acyl groups other than amino-acyl groups	MF	26.1037	0.22797	1
GO:0004108	citrate (Si)-synthase activity	MF	48.3371	0.525931	1
GO:0052185	modification of structure of other organism involved in symbiotic interaction	BP	55.889	0.454208	1
GO:0040007	growth	BP	10.9127	0.535601	1
GO:0005047	signal recognition particle binding	MF	66.1526	0.392027	1
GO:0016857	racemase and epimerase activity, acting on carbohydrates and derivatives	MF	38.0374	0.653669	1
GO:0033176	proton-transporting V-type ATPase complex	CC	42.8782	0.0509855	1
GO:0000301	retrograde transport, vesicle recycling within Golgi	BP	15.3009	0.723348	1
GO:0001678	cellular glucose homeostasis	BP	47.2094	0.536384	1
GO:0016903	oxidoreductase activity, acting on the aldehyde or oxo group of donors	MF	78.2789	0.121159	1
GO:0007264	small GTPase mediated signal transduction	BP	105.854	0.000954095	1
GO:0006401	RNA catabolic process	BP	31.6087	0.617145	1
GO:0019673	GDP-mannose metabolic process	BP	55.0884	0.383128	1
GO:0070001	aspartic-type peptidase activity	MF	19.3808	0.9816	1
GO:0006190	inosine salvage	BP	15.9677	0.754589	1
GO:0006900	membrane budding	BP	22.3308	0.984816	1
GO:0006545	glycine biosynthetic process	BP	135.406	0.0856947	1
GO:0009190	cyclic nucleotide biosynthetic process	BP	4.14417	0.0259821	1
GO:0006536	glutamate metabolic process	BP	10.1398	0.506103	1
GO:0004003	ATP-dependent DNA helicase activity	MF	23.453	0.863369	1
GO:0000003	reproduction	BP	24.4557	0.696485	1
GO:0003779	actin binding	MF	30.9592	0.683271	1
GO:0042083	5,10-methylenetetrahydrofolate-dependent methyltransferase activity	MF	102.548	0.268428	1
GO:0006656	phosphatidylcholine biosynthetic process	BP	36.4965	0.681361	1
GO:0043207	response to external biotic stimulus	BP	177.656	0.179375	1
GO:0072510	trivalent inorganic cation transmembrane transporter activity	MF	43.9085	0.574016	1
GO:0006637	acyl-CoA metabolic process	BP	62.8091	0.261248	1
GO:0044164	host cell cytosol	CC	16.572	0.561201	1
GO:0004674	protein serine/threonine kinase activity	MF	15.3848	0.867336	1
GO:0004109	coproporphyrinogen oxidase activity	MF	80.7953	0.322581	1
GO:0004512	inositol-3-phosphate synthase activity	MF	105.14	0.262304	1
GO:0044389	ubiquitin-like protein ligase binding	BP	48.007	0.502345	1
GO:0044389	ubiquitin-like protein ligase binding	MF	48.007	0.502345	1
GO:0005375	copper ion transmembrane transporter activity	MF	73.6995	0.602413	1
GO:0018393	internal peptidyl-lysine acetylation	BP	127.531	0.202708	1
GO:0031354	intrinsic component of plastid outer membrane	CC	30.3052	0.80809	1
GO:0015174	basic amino acid transmembrane transporter activity	MF	17.7985	0.823792	1
GO:0051817	modification of morphology or physiology of other organism involved in symbiotic interaction	BP	55.889	0.454208	1
GO:0003777	microtubule motor activity	BP	8.03087	0.00121871	1
GO:0003777	microtubule motor activity	MF	8.03087	0.00121871	1
GO:0006997	nucleus organization	BP	188.118	0.17389	1
GO:0017089	glycolipid transporter activity	MF	19.788	0.906071	1
GO:0072528	pyrimidine-containing compound biosynthetic process	BP	38.2824	0.107922	1
GO:0030867	rough endoplasmic reticulum membrane	CC	51.2534	0.372035	1
GO:0016556	mRNA modification	BP	20.3684	0.925134	1
GO:0031072	heat shock protein binding	MF	362.803	0.0694296	1
GO:0003682	chromatin binding	BP	22.9442	0.958898	1
GO:0003682	chromatin binding	MF	22.9442	0.958898	1
GO:0051606	detection of stimulus	BP	1.69158	0.183025	1
GO:0032012	regulation of ARF protein signal transduction	BP	38.488	0.703711	1
GO:0042493	response to drug	BP	43.9085	0.394445	1
GO:0016310	phosphorylation	BP	16.682	0.124065	1
GO:0008290	F-actin capping protein complex	CC	23.6632	0.98242	1
GO:0019236	response to pheromone	BP	14.1393	0.550532	1
GO:0044273	sulfur compound catabolic process	BP	48.3371	0.525931	1
GO:0005801	cis-Golgi network	CC	25.3199	0.926	1
GO:1903008	organelle disassembly	BP	108.394	0.25548	1
GO:0009298	GDP-mannose biosynthetic process	BP	79.3604	0.329376	1
GO:0006855	drug transmembrane transport	BP	43.9085	0.574016	1
GO:0016603	glutaminyl-peptide cyclotransferase activity	MF	63.3267	0.411253	1
GO:0015002	heme-copper terminal oxidase activity	MF	240.462	0.00133933	1
GO:0016272	prefoldin complex	CC	136.492	0.00302431	1
GO:0004817	cysteine-tRNA ligase activity	MF	31.0858	0.787884	1
GO:0016868	intramolecular transferase activity, phosphotransferases	MF	73.7221	0.115968	1
GO:1990426	mitotic recombination-dependent replication fork processing	BP	44.2952	0.567551	1
GO:0015075	ion transmembrane transporter activity	MF	42.8782	0.000613404	1
GO:0000956	nuclear-transcribed mRNA catabolic process	BP	39.262	0.466454	1
GO:0032392	DNA geometric change	BP	28.1833	0.736525	1
GO:0006433	prolyl-tRNA aminoacylation	BP	24.9775	0.937048	1
GO:0004418	hydroxymethylbilane synthase activity	MF	17.7223	0.821571	1
GO:0036440	citrate synthase activity	MF	48.3371	0.525931	1
GO:0015103	inorganic anion transmembrane transporter activity	MF	54.5038	0.465183	1
GO:0016410	N-acyltransferase activity	MF	33.9329	0.116011	1
GO:0046939	nucleotide phosphorylation	BP	79.4944	0.784855	1
GO:0046942	carboxylic acid transport	BP	25.1695	0.479116	1
GO:0000724	double-strand break repair via homologous recombination	BP	106.516	0.18005	1
GO:1901072	glucosamine-containing compound catabolic process	BP	11.5761	0.56417	1
GO:0051345	positive regulation of hydrolase activity	BP	21.2172	0.946513	1
GO:0004663	Rab geranylgeranyltransferase activity	MF	80.8973	0.165383	1
GO:0006435	threonyl-tRNA aminoacylation	BP	131.128	0.221412	1
GO:0044463	cell projection part	CC	15.7208	0.742868	1
GO:0004594	pantothenate kinase activity	BP	20.5875	0.838722	1
GO:0004594	pantothenate kinase activity	MF	20.5875	0.838722	1
GO:0032469	endoplasmic reticulum calcium ion homeostasis	BP	28.4047	0.848689	1
GO:0051321	meiotic cell cycle	BP	24.4557	0.696485	1
GO:0016568	Obsolete	nan	62.2893	0.119382	1
GO:0006596	polyamine biosynthetic process	BP	44.0139	0.572397	1
GO:0004775	succinate-CoA ligase (ADP-forming) activity	MF	77.2811	0.339863	1
GO:0042559	pteridine-containing compound biosynthetic process	BP	40.9829	0.79104	1
GO:0046080	dUTP metabolic process	BP	1786.11	0.0918486	1
GO:0000045	autophagosome assembly	BP	227.021	0.154435	1
GO:0034067	protein localization to Golgi apparatus	BP	15.3009	0.723348	1
GO:0009527	plastid outer membrane	CC	30.3052	0.80809	1
GO:0016901	oxidoreductase activity, acting on the CH-OH group of donors, quinone or similar compound as acceptor	BP	132.328	0.0838414	1
GO:0016901	oxidoreductase activity, acting on the CH-OH group of donors, quinone or similar compound as acceptor	MF	132.328	0.0838414	1
GO:0005854	nascent polypeptide-associated complex	CC	202.46	0.165463	1
GO:0019357	nicotinate nucleotide biosynthetic process	BP	112.878	0.248781	1
GO:0005763	mitochondrial small ribosomal subunit	CC	18.4781	0.853164	1
GO:0051920	peroxiredoxin activity	MF	155.952	0.0142054	1
GO:0042555	MCM complex	CC	50.3033	0.0956721	1
GO:0042626	ATPase activity, coupled to transmembrane movement of substances	MF	36.7856	0.0422059	1
GO:0016652	oxidoreductase activity, acting on NAD(P)H, NAD(P) as acceptor	MF	17.1732	0.797786	1
GO:0006743	ubiquinone metabolic process	BP	99.085	0.123489	1
GO:0009177	pyrimidine deoxyribonucleoside monophosphate biosynthetic process	BP	102.548	0.268428	1
GO:0051185	coenzyme transporter activity	MF	20.94	0.67239	1
GO:0019478	D-amino acid catabolic process	BP	670.018	0.106967	1
GO:0051540	metal cluster binding	MF	68.3039	0.000488839	1
GO:0004112	cyclic-nucleotide phosphodiesterase activity	BP	6.09801	0.130779	1
GO:0004112	cyclic-nucleotide phosphodiesterase activity	MF	6.09801	0.130779	1
GO:0006749	glutathione metabolic process	BP	30.3206	0.596618	1
GO:0008061	chitin binding	MF	11.5761	0.56417	1
GO:0006213	pyrimidine nucleoside metabolic process	BP	29.3271	0.726195	1
GO:0004417	hydroxyethylthiazole kinase activity	MF	18.1291	0.83845	1
GO:0009147	pyrimidine nucleoside triphosphate metabolic process	BP	152.181	0.23164	1
GO:0006284	base-excision repair	BP	48.8025	0.266595	1
GO:0002189	ribose phosphate diphosphokinase complex	CC	147.352	0.202773	1
GO:0006614	SRP-dependent cotranslational protein targeting to membrane	BP	66.1526	0.0790674	1
GO:0046496	nicotinamide nucleotide metabolic process	BP	43.8855	0.18006	1
GO:0042578	phosphoric ester hydrolase activity	MF	22.7858	0.541133	1
GO:0005694	chromosome	CC	35.9739	0.0176603	1
GO:0019201	nucleotide kinase activity	MF	139.061	0.0482596	1
GO:0008440	inositol-1,4,5-trisphosphate 3-kinase activity	BP	15.3492	0.452122	1
GO:0008440	inositol-1,4,5-trisphosphate 3-kinase activity	MF	15.3492	0.452122	1
GO:0004707	MAP kinase activity	MF	15.2638	0.617377	1
GO:0042325	regulation of phosphorylation	BP	59.1775	0.306127	1
GO:0008079	translation termination factor activity	MF	93.7172	0.052145	1
GO:0008134	transcription factor binding	BP	54.0108	0.460174	1
GO:0008134	transcription factor binding	MF	54.0108	0.460174	1
GO:0018344	protein geranylgeranylation	BP	80.8973	0.165383	1
GO:0034504	protein localization to nucleus	BP	101.886	0.0273311	1
GO:0008299	isoprenoid biosynthetic process	BP	59.0661	0.088857	1
GO:0006228	UTP biosynthetic process	BP	79.4944	0.784855	1
GO:0022610	biological adhesion	BP	31.6454	0.685448	1
GO:0034220	ion transmembrane transport	BP	105.106	0.000962594	1
GO:0032592	integral component of mitochondrial membrane	CC	29.6858	0.819166	1
GO:0019773	proteasome core complex, alpha-subunit complex	CC	272.158	0.000432834	1
GO:0009109	coenzyme catabolic process	BP	48.3371	0.525931	1
GO:0004661	protein geranylgeranyltransferase activity	MF	80.8973	0.165383	1
GO:1902554	serine/threonine protein kinase complex	CC	59.1775	0.433399	1
GO:0003951	NAD+ kinase activity	BP	22.2489	0.788858	1
GO:0003951	NAD+ kinase activity	MF	22.2489	0.788858	1
GO:0044657	pore formation in membrane of other organism during symbiotic interaction	BP	55.889	0.454208	1
GO:0016791	phosphatase activity	MF	43.8903	0.0747096	1
GO:0051172	negative regulation of nitrogen compound metabolic process	BP	21.8052	0.95426	1
GO:0042775	mitochondrial ATP synthesis coupled electron transport	BP	101.009	0.0430362	1
GO:0004070	aspartate carbamoyltransferase activity	MF	145.938	0.204295	1
GO:0016799	hydrolase activity, hydrolyzing N-glycosyl compounds	BP	54.5358	0.285018	1
GO:0016799	hydrolase activity, hydrolyzing N-glycosyl compounds	MF	54.5358	0.285018	1
GO:0004450	isocitrate dehydrogenase (NADP+) activity	MF	202.544	0.165246	1
GO:0017171	serine hydrolase activity	MF	22.3218	0.578365	1
GO:0043230	extracellular organelle	CC	30.4744	0.196676	1
GO:0044228	host cell surface	CC	34.8797	0.709842	1
GO:0005371	tricarboxylate secondary active transmembrane transporter activity	MF	25.1695	0.93194	1
GO:0003713	transcription coactivator activity	MF	50.8393	0.497771	1
GO:0052646	alditol phosphate metabolic process	BP	82.8887	0.0677059	1
GO:0048518	positive regulation of biological process	BP	99.207	0.218553	1
GO:0008179	adenylate cyclase binding	MF	55.1188	0.460255	1
GO:0042995	cell projection	CC	15.2051	0.383483	1
GO:0019001	guanyl nucleotide binding	MF	34.4267	0.00262776	1
GO:0016676	oxidoreductase activity, acting on a heme group of donors, oxygen as acceptor	MF	240.462	0.00133933	1
GO:0070897	DNA-templated transcriptional preinitiation complex assembly	BP	63.0328	0.247168	1
GO:0016485	protein processing	BP	51.0802	0.0952159	1
GO:0016579	protein deubiquitination	BP	34.1473	0.296252	1
GO:0043565	sequence-specific DNA binding	MF	12.4974	0.278782	1
GO:0070682	proteasome regulatory particle assembly	BP	166.626	0.025047	1
GO:0006740	NADPH regeneration	BP	43.8855	0.343275	1
GO:0048487	beta-tubulin binding	MF	108.458	0.131391	1
GO:0016757	transferase activity, transferring glycosyl groups	MF	36.5819	0.256288	1
GO:0023052	signaling	BP	23.6871	0.184692	1
GO:0006357	regulation of transcription from RNA polymerase II promoter	BP	44.0336	0.261636	1
GO:0004551	nucleotide diphosphatase activity	MF	21.7619	0.965844	1
GO:0016814	hydrolase activity, acting on carbon-nitrogen (but not peptide) bonds, in cyclic amidines	MF	34.8089	0.710905	1
GO:0032513	negative regulation of protein phosphatase type 2B activity	BP	123.72	0.232014	1
GO:0000220	vacuolar proton-transporting V-type ATPase, V0 domain	CC	14.6795	0.698891	1
GO:0010322	regulation of isopentenyl diphosphate biosynthetic process, methylerythritol 4-phosphate pathway	BP	43.8903	0.574178	1
GO:0004345	glucose-6-phosphate dehydrogenase activity	MF	44.7334	0.562404	1
GO:0004356	glutamate-ammonia ligase activity	MF	81.333	0.321418	1
GO:0016744	transferase activity, transferring aldehyde or ketonic groups	BP	41.3566	0.980542	1
GO:0016744	transferase activity, transferring aldehyde or ketonic groups	MF	41.3566	0.980542	1
GO:0042816	vitamin B6 metabolic process	BP	43.8855	0.574502	1
GO:0016435	rRNA (guanine) methyltransferase activity	MF	50.2695	0.504431	1
GO:0031350	intrinsic component of plastid membrane	CC	30.3052	0.80809	1
GO:0010605	negative regulation of macromolecule metabolic process	BP	23.7252	0.570212	1
GO:0005746	mitochondrial respiratory chain	CC	101.009	0.0430362	1
GO:0035383	thioester metabolic process	BP	62.8091	0.261248	1
GO:0044432	endoplasmic reticulum part	CC	37.978	0.0194993	1
GO:0006778	porphyrin-containing compound metabolic process	BP	41.7661	0.813192	1
GO:0006081	cellular aldehyde metabolic process	BP	53.7612	0.152839	1
GO:0005885	Arp2/3 protein complex	CC	4.83176	0.298856	1
GO:0032264	IMP salvage	BP	34.8089	0.710905	1
GO:0070475	rRNA base methylation	BP	50.2695	0.504431	1
GO:0044822	poly(A) RNA binding	MF	72.0683	0.000759753	1
GO:0042393	histone binding	MF	22.9442	0.536133	1
GO:0016717	oxidoreductase activity, acting on paired donors, with oxidation of a pair of donors resulting in the reduction of molecular oxygen to two molecules of water	MF	90.1135	0.295439	1
GO:0008537	proteasome activator complex	CC	476.832	0.115617	1
GO:0009145	purine nucleoside triphosphate biosynthetic process	BP	216.074	0.00145859	1
GO:0035601	protein deacylation	BP	91.0716	0.291395	1
GO:0006165	nucleoside diphosphate phosphorylation	BP	79.4944	0.784855	1
GO:0051236	establishment of RNA localization	BP	92.0344	0.120769	1
GO:0000042	protein targeting to Golgi	BP	15.3009	0.723348	1
GO:0006424	glutamyl-tRNA aminoacylation	BP	80.1193	0.191913	1
GO:0006733	oxidoreduction coenzyme metabolic process	BP	45.9713	0.0452212	1
GO:0051168	nuclear export	BP	60.7727	0.0742182	1
GO:0008174	mRNA methyltransferase activity	MF	64.8278	0.399971	1
GO:0004448	isocitrate dehydrogenase activity	MF	202.544	0.165246	1
GO:0032051	clathrin light chain binding	MF	22.3308	0.984816	1
GO:0008536	Ran GTPase binding	MF	60.7727	0.0617347	1
GO:0005674	transcription factor TFIIF complex	CC	21.0159	0.940265	1
GO:0030120	vesicle coat	CC	40.2307	0.119204	1
GO:0031498	chromatin disassembly	BP	276.759	0.141381	1
GO:0052126	movement in host environment	BP	5.25414	0.0932655	1
GO:0033566	gamma-tubulin complex localization	BP	512.38	0.113649	1
GO:0001883	purine nucleoside binding	MF	25.4925	0.00127807	1
GO:0034032	purine nucleoside bisphosphate metabolic process	BP	25.3734	0.694816	1
GO:0035821	modification of morphology or physiology of other organism	BP	55.889	0.454208	1
GO:0003333	amino acid transmembrane transport	BP	5.03948	0.307571	1
GO:0048037	cofactor binding	MF	35.7792	0.0506167	1
GO:0008277	regulation of G-protein coupled receptor protein signaling pathway	BP	244.004	0.14947	1
GO:0043235	receptor complex	CC	94.7002	0.33169	1
GO:0051537	2 iron, 2 sulfur cluster binding	MF	66.2423	0.0186781	1
GO:0019208	phosphatase regulator activity	MF	78.4439	0.180871	1
GO:0006974	cellular response to DNA damage stimulus	BP	33.3617	0.0137838	1
GO:0015985	energy coupled proton transport, down electrochemical gradient	BP	287.092	0.000533226	1
GO:0008193	tRNA guanylyltransferase activity	MF	9.18806	0.467513	1
GO:0003690	double-stranded DNA binding	MF	29.6536	0.534544	1
GO:1901071	glucosamine-containing compound metabolic process	BP	11.5761	0.56417	1
GO:0005657	replication fork	CC	42.6808	0.48725	1
GO:0048268	clathrin coat assembly	BP	22.3308	0.984816	1
GO:0020026	merozoite dense granule	CC	14.0884	0.674048	1
GO:0042802	identical protein binding	BP	61.2755	0.258207	1
GO:0042802	identical protein binding	MF	61.2755	0.258207	1
GO:0006436	tryptophanyl-tRNA aminoacylation	BP	24.7841	0.943483	1
GO:0046490	isopentenyl diphosphate metabolic process	BP	171.351	0.183103	1
GO:0006836	neurotransmitter transport	BP	5.42746	0.149437	1
GO:0009435	NAD biosynthetic process	BP	70.8054	0.337503	1
GO:0043130	ubiquitin binding	MF	78.2804	0.334593	1
GO:0010314	phosphatidylinositol-5-phosphate binding	MF	21.2172	0.946513	1
GO:0008654	phospholipid biosynthetic process	BP	51.8406	0.0101817	1
GO:0034212	peptide N-acetyltransferase activity	MF	13.1499	0.635241	1
GO:0008963	phospho-N-acetylmuramoyl-pentapeptide-transferase activity	MF	78.1398	0.334832	1
GO:0016778	diphosphotransferase activity	MF	36.2932	0.665534	1
GO:0070476	rRNA (guanine-N7)-methylation	BP	50.2695	0.504431	1
GO:0055070	copper ion homeostasis	BP	20.8854	0.936669	1
GO:0006561	proline biosynthetic process	BP	33.6147	0.729776	1
GO:0098518	polynucleotide phosphatase activity	MF	22.1345	0.978364	1
GO:0019365	pyridine nucleotide salvage	BP	112.878	0.248781	1
GO:0030811	regulation of nucleotide catabolic process	BP	34.5411	0.463243	1
GO:0046184	aldehyde biosynthetic process	BP	53.7612	0.36398	1
GO:0006793	phosphorus metabolic process	BP	30.5664	0.000664673	1
GO:0046943	carboxylic acid transmembrane transporter activity	BP	17.7985	0.503975	1
GO:0046943	carboxylic acid transmembrane transporter activity	MF	17.7985	0.503975	1
GO:0047623	adenosine-phosphate deaminase activity	MF	34.8089	0.710905	1
GO:1902531	regulation of intracellular signal transduction	BP	34.5411	0.560414	1
GO:0006140	regulation of nucleotide metabolic process	BP	34.5411	0.463243	1
GO:0015181	arginine transmembrane transporter activity	MF	17.7985	0.823792	1
GO:0045905	positive regulation of translational termination	BP	480.697	0.115177	1
GO:0031597	cytosolic proteasome complex	CC	94.9028	0.128492	1
GO:0051020	GTPase binding	MF	60.7727	0.0617347	1
GO:1901265	nucleoside phosphate binding	MF	25.7333	0.000644619	1
GO:0008137	NADH dehydrogenase (ubiquinone) activity	MF	16.7872	0.783676	1
GO:0006887	exocytosis	BP	26.1555	0.934696	1
GO:0033180	proton-transporting V-type ATPase, V1 domain	CC	29.4496	0.637361	1
GO:0042800	histone methyltransferase activity (H3-K4 specific)	MF	33.5069	0.731923	1
GO:0003697	single-stranded DNA binding	MF	65.6177	0.257341	1
GO:0015991	ATP hydrolysis coupled proton transport	BP	92.0762	0.00367261	1
GO:0004311	farnesyltranstransferase activity	MF	4.1079	0.272358	1
GO:0043461	proton-transporting ATP synthase complex assembly	BP	46.6645	0.420704	1
GO:0006351	transcription, DNA-templated	BP	47.2314	0.00155302	1
GO:0043094	cellular metabolic compound salvage	BP	52.534	0.291223	1
GO:0046040	IMP metabolic process	BP	30.7701	0.718751	1
GO:0006505	GPI anchor metabolic process	BP	26.0334	0.488996	1
GO:0006575	cellular modified amino acid metabolic process	BP	48.9963	0.240711	1
GO:0019856	pyrimidine nucleobase biosynthetic process	BP	87.6328	0.118499	1
GO:0016117	carotenoid biosynthetic process	BP	104.648	0.263724	1
GO:0016782	transferase activity, transferring sulfur-containing groups	MF	79.3787	0.329141	1
GO:0032446	protein modification by small protein conjugation	BP	65.647	0.0277901	1
GO:0004075	biotin carboxylase activity	MF	10.2185	0.508694	1
GO:0030276	clathrin binding	MF	22.3308	0.984816	1
GO:0046394	carboxylic acid biosynthetic process	BP	44.155	0.118698	1
GO:0044093	positive regulation of molecular function	BP	35.0527	0.683348	1
GO:0009249	protein lipoylation	BP	33.731	0.727631	1
GO:0050483	IMP 5'-nucleotidase activity	MF	15.9677	0.754589	1
GO:1902593	single-organism nuclear import	BP	101.886	0.0273311	1
GO:0006099	tricarboxylic acid cycle	BP	46.0958	0.0774062	1
GO:0004129	cytochrome-c oxidase activity	MF	240.462	0.00133933	1
GO:0006739	NADP metabolic process	BP	43.8855	0.343275	1
GO:0005838	proteasome regulatory particle	CC	166.626	0.025047	1
GO:0046658	anchored component of plasma membrane	CC	26.9357	0.884431	1
GO:0006437	tyrosyl-tRNA aminoacylation	BP	50.6544	0.499582	1
GO:0005667	transcription factor complex	CC	59.1296	0.0507947	1
GO:0051834	evasion or tolerance of defenses of other organism involved in symbiotic interaction	BP	177.656	0.179375	1
GO:0016668	oxidoreductase activity, acting on a sulfur group of donors, NAD(P) as acceptor	MF	103.987	0.144448	1
GO:0016925	protein sumoylation	BP	74.8591	0.243749	1
GO:0015036	disulfide oxidoreductase activity	MF	209.221	0.00145417	1
GO:0033558	protein deacetylase activity	MF	91.0716	0.291395	1
GO:0006497	protein lipidation	BP	27.0314	0.322475	1
GO:0016051	carbohydrate biosynthetic process	BP	69.6649	0.0816055	1
GO:0001522	pseudouridine synthesis	BP	38.5414	0.167354	1
GO:0031355	integral component of plastid outer membrane	CC	30.3052	0.80809	1
GO:0001682	tRNA 5'-leader removal	BP	16.5055	0.773459	1
GO:0008124	4-alpha-hydroxytetrahydrobiopterin dehydratase activity	MF	70.9623	0.364231	1
GO:0000793	condensed chromosome	CC	40.2831	0.506426	1
GO:0009101	glycoprotein biosynthetic process	BP	36.9763	0.344	1
GO:0031974	membrane-enclosed lumen	CC	48.9207	0.00144237	1
GO:0015977	carbon fixation	BP	10.2744	0.510221	1
GO:0022624	proteasome accessory complex	CC	218.772	0.00639078	1
GO:0046160	heme a metabolic process	BP	66.0508	0.392422	1
GO:0030976	thiamine pyrophosphate binding	BP	29.6355	0.879805	1
GO:0030976	thiamine pyrophosphate binding	MF	29.6355	0.879805	1
GO:0051173	positive regulation of nitrogen compound metabolic process	BP	106.553	0.259579	1
GO:0046839	phospholipid dephosphorylation	BP	11.536	0.412118	1
GO:0016835	carbon-oxygen lyase activity	MF	55.6857	0.131071	1
GO:0004807	triose-phosphate isomerase activity	MF	125.078	0.182964	1
GO:0007018	microtubule-based movement	BP	8.23572	0.00341524	1
GO:0006901	vesicle coating	BP	22.3308	0.984816	1
GO:0016884	carbon-nitrogen ligase activity, with glutamine as amido-N-donor	BP	61.8936	0.197457	1
GO:0016884	carbon-nitrogen ligase activity, with glutamine as amido-N-donor	MF	61.8936	0.197457	1
GO:0004045	aminoacyl-tRNA hydrolase activity	MF	104.543	0.0971818	1
GO:0008194	UDP-glycosyltransferase activity	MF	41.6283	0.265211	1
GO:0031301	integral component of organelle membrane	CC	29.6858	0.286602	1
GO:0005261	cation channel activity	MF	18.2555	0.666387	1
GO:0016407	acetyltransferase activity	MF	63.3561	0.117121	1
GO:0045145	single-stranded DNA 5'-3' exodeoxyribonuclease activity	MF	498.14	0.114302	1
GO:0004013	adenosylhomocysteinase activity	MF	80.658	0.323396	1
GO:0004347	glucose-6-phosphate isomerase activity	MF	69.6649	0.371826	1
GO:0045934	negative regulation of nucleobase-containing compound metabolic process	BP	21.8052	0.95426	1
GO:0006400	tRNA modification	BP	36.0679	0.269521	1
GO:0016615	malate dehydrogenase activity	MF	115.905	0.243068	1
GO:0008964	phosphoenolpyruvate carboxylase activity	MF	10.2744	0.510221	1
GO:0042181	ketone biosynthetic process	BP	99.085	0.123489	1
GO:0006560	proline metabolic process	BP	33.6147	0.729776	1
GO:0015630	microtubule cytoskeleton	CC	14.6528	0.575606	1
GO:0042558	pteridine-containing compound metabolic process	BP	70.9623	0.407178	1
GO:0018410	C-terminal protein amino acid modification	BP	82.4911	0.316107	1
GO:0005741	mitochondrial outer membrane	CC	91.8607	0.0422915	1
GO:0006813	potassium ion transport	BP	8.10623	0.423273	1
GO:0051205	protein insertion into membrane	BP	13.1758	0.637278	1
GO:0006662	glycerol ether metabolic process	BP	1524.01	0.0614449	1
GO:0046474	glycerophospholipid biosynthetic process	BP	36.4965	0.226494	1
GO:0005785	signal recognition particle receptor complex	CC	66.1526	0.392027	1
GO:0004824	lysine-tRNA ligase activity	MF	75.2285	0.194446	1
GO:0042451	purine nucleoside biosynthetic process	BP	91.7578	0.00155413	1
GO:0005663	DNA replication factor C complex	CC	42.6808	0.48725	1
GO:0000996	core DNA-dependent RNA polymerase binding promoter specificity activity	MF	48.4754	0.525	1
GO:0071822	protein complex subunit organization	BP	49.7259	0.00119158	1
GO:0016639	oxidoreductase activity, acting on the CH-NH2 group of donors, NAD or NADP as acceptor	MF	47.2679	0.647745	1
GO:0043244	regulation of protein complex disassembly	BP	30.9592	0.372783	1
GO:0018195	peptidyl-arginine modification	BP	15.6243	0.739812	1
GO:0004314	[acyl-carrier-protein] S-malonyltransferase activity	MF	7.04211	0.3772	1
GO:0046653	tetrahydrofolate metabolic process	BP	168.263	0.185619	1
GO:0030580	quinone cofactor methyltransferase activity	MF	180.487	0.177992	1
GO:0070071	proton-transporting two-sector ATPase complex assembly	BP	46.6645	0.420704	1
GO:0004516	nicotinate phosphoribosyltransferase activity	MF	112.878	0.248781	1
GO:0016573	histone acetylation	BP	202.145	0.0579802	1
GO:0051049	regulation of transport	BP	24.709	0.972493	1
GO:0000323	lytic vacuole	CC	68.161	0.580567	1
GO:0034472	snRNA 3'-end processing	BP	38.6395	0.644428	1
GO:0000315	organellar large ribosomal subunit	CC	48.9675	0.518199	1
GO:0046131	pyrimidine ribonucleoside metabolic process	BP	29.3271	0.726195	1
GO:0015937	coenzyme A biosynthetic process	BP	25.3734	0.694816	1
GO:0043169	cation binding	MF	30.8818	0.000926563	1
GO:0072512	trivalent inorganic cation transport	BP	43.9085	0.574016	1
GO:0016749	N-succinyltransferase activity	MF	26.1037	0.906071	1
GO:0019783	ubiquitin-like protein-specific protease activity	MF	58.4916	0.133384	1
GO:0006644	phospholipid metabolic process	BP	31.764	0.142411	1
GO:0019219	regulation of nucleobase-containing compound metabolic process	BP	30.8293	0.0642786	1
GO:0006875	cellular metal ion homeostasis	BP	28.4047	0.627738	1
GO:0006732	coenzyme metabolic process	BP	48.0572	0.0171048	1
GO:0003922	GMP synthase (glutamine-hydrolyzing) activity	MF	105.866	0.260586	1
GO:0043173	nucleotide salvage	BP	73.8435	0.28117	1
GO:0016776	phosphotransferase activity, phosphate group as acceptor	MF	97.1271	0.0767121	1
GO:0030975	thiamine binding	MF	11.2061	0.547416	1
GO:0008649	rRNA methyltransferase activity	MF	50.2695	0.0529876	1
GO:0004615	phosphomannomutase activity	MF	79.3604	0.329376	1
GO:0008186	RNA-dependent ATPase activity	MF	30.1032	0.402403	1
GO:0019842	vitamin binding	MF	29.6355	0.598808	1
GO:0070966	nuclear-transcribed mRNA catabolic process, no-go decay	BP	26.9612	0.88368	1
GO:0016671	oxidoreductase activity, acting on a sulfur group of donors, disulfide as acceptor	MF	27.1565	0.879175	1
GO:0010038	response to metal ion	BP	135.259	0.216862	1
GO:0007076	mitotic chromosome condensation	BP	32.2068	0.760561	1
GO:0009594	detection of nutrient	BP	1.69158	0.183025	1
GO:0016896	exoribonuclease activity, producing 5'-phosphomonoesters	MF	4.06962	0.271113	1
GO:0071203	WASH complex	CC	23.6632	0.98242	1
GO:0006542	glutamine biosynthetic process	BP	81.333	0.321418	1
GO:0045892	negative regulation of transcription, DNA-templated	BP	21.8052	0.95426	1
GO:0043656	intracellular region of host	CC	30.4744	0.0621091	1
GO:0070567	cytidylyltransferase activity	MF	30.1206	0.752213	1
GO:0016881	acid-amino acid ligase activity	MF	63.933	0.00199825	1
GO:0004529	exodeoxyribonuclease activity	MF	498.14	0.114302	1
GO:0009593	detection of chemical stimulus	BP	1.69158	0.183025	1
GO:0031399	regulation of protein modification process	BP	41.2994	0.368685	1
GO:0038023	signaling receptor activity	MF	19.9228	0.909087	1
GO:0005952	cAMP-dependent protein kinase complex	CC	59.1775	0.433399	1
GO:0032272	negative regulation of protein polymerization	BP	30.9592	0.452205	1
GO:0051031	tRNA transport	BP	31.0231	0.789898	1
GO:0004066	asparagine synthase (glutamine-hydrolyzing) activity	MF	61.8936	0.274245	1
GO:0004407	histone deacetylase activity	MF	91.0716	0.291395	1
GO:0004333	fumarate hydratase activity	MF	65.7232	0.395722	1
GO:0006275	regulation of DNA replication	BP	337.301	0.0404704	1
GO:0009607	response to biotic stimulus	BP	177.656	0.179375	1
GO:0004252	serine-type endopeptidase activity	MF	21.8658	0.843212	1
GO:0004872	receptor activity	MF	40.7954	0.216706	1
GO:0043401	steroid hormone mediated signaling pathway	BP	12.3039	0.593948	1
GO:0043412	macromolecule modification	BP	26.3823	0.0195449	1
GO:0031591	wybutosine biosynthetic process	BP	9.94837	0.501095	1
GO:0009174	pyrimidine ribonucleoside monophosphate biosynthetic process	BP	29.3271	0.825644	1
GO:0008253	5'-nucleotidase activity	MF	15.9677	0.754589	1
GO:0005753	mitochondrial proton-transporting ATP synthase complex	CC	216.074	0.15903	1
GO:0006461	protein complex assembly	BP	49.7259	0.00152218	1
GO:0008525	phosphatidylcholine transporter activity	MF	19.6533	0.903809	1
GO:0019318	hexose metabolic process	BP	46.3953	0.0247923	1
GO:0003918	DNA topoisomerase type II (ATP-hydrolyzing) activity	MF	50.4229	0.262757	1
GO:0006434	seryl-tRNA aminoacylation	BP	112.451	0.168429	1
GO:0006606	protein import into nucleus	BP	101.886	0.0273311	1
GO:0065004	protein-DNA complex assembly	BP	174.407	0.00885601	1
GO:0034030	ribonucleoside bisphosphate biosynthetic process	BP	25.3734	0.694816	1
GO:0006370	7-methylguanosine mRNA capping	BP	83.2738	0.169367	1
GO:0001067	regulatory region nucleic acid binding	MF	22.9442	0.99032	1
GO:0016149	translation release factor activity, codon specific	BP	60.0431	0.266116	1
GO:0016149	translation release factor activity, codon specific	MF	60.0431	0.266116	1
GO:0003684	damaged DNA binding	MF	63.7859	0.341295	1
GO:0019363	pyridine nucleotide biosynthetic process	BP	70.8054	0.337503	1
GO:0015629	actin cytoskeleton	CC	10.6672	0.113922	1
GO:0097506	deaminated base DNA N-glycosylase activity	MF	54.5358	0.464747	1
GO:0005328	neurotransmitter:sodium symporter activity	BP	5.42746	0.149437	1
GO:0005328	neurotransmitter:sodium symporter activity	MF	5.42746	0.149437	1
GO:0004774	succinate-CoA ligase activity	MF	77.2811	0.339863	1
GO:0009891	positive regulation of biosynthetic process	BP	293.625	0.0559847	1
GO:0016116	carotenoid metabolic process	BP	104.648	0.263724	1
GO:0015269	calcium-activated potassium channel activity	MF	8.10623	0.423273	1
GO:0004190	aspartic-type endopeptidase activity	MF	19.3808	0.9816	1
GO:0003689	DNA clamp loader activity	MF	30.3802	0.806063	1
GO:1901505	carbohydrate derivative transporter activity	MF	19.788	0.906071	1
GO:0044262	cellular carbohydrate metabolic process	BP	105.14	0.0364848	1
GO:0048285	organelle fission	BP	32.2068	0.263174	1
GO:0035915	pore formation in membrane of other organism	BP	55.889	0.454208	1
GO:0001047	core promoter binding	MF	22.9442	0.99032	1
GO:0017119	Golgi transport complex	CC	59.1469	0.335558	1
GO:0016570	histone modification	BP	91.0716	0.0930462	1
GO:0000309	nicotinamide-nucleotide adenylyltransferase activity	MF	657.575	0.107278	1
GO:0016987	sigma factor activity	MF	48.4754	0.525	1
GO:0031982	vesicle	CC	35.1882	0.149503	1
GO:0031982	vesicle	CC	35.1882	0.149503	1
GO:0018394	peptidyl-lysine acetylation	BP	127.531	0.202708	1
GO:1901700	response to oxygen-containing compound	BP	12.3039	0.593948	1
GO:0005758	mitochondrial intermembrane space	CC	132.944	0.207659	1
GO:0006072	glycerol-3-phosphate metabolic process	BP	86.0976	0.0856298	1
GO:0020031	polar ring of apical complex	CC	90.5728	0.293249	1
GO:0010921	regulation of phosphatase activity	BP	93.6657	0.153031	1
GO:0046467	membrane lipid biosynthetic process	BP	34.3299	0.227265	1
GO:0004812	aminoacyl-tRNA ligase activity	MF	46.0569	0.00282176	1
GO:0010923	negative regulation of phosphatase activity	BP	123.72	0.232014	1
GO:0044212	transcription regulatory region DNA binding	MF	22.9442	0.99032	1
GO:0050746	regulation of lipoprotein metabolic process	BP	23.4214	0.979882	1
GO:0005483	soluble NSF attachment protein activity	MF	43.5427	0.579376	1
GO:0016681	oxidoreductase activity, acting on diphenols and related substances as donors, cytochrome as acceptor	BP	101.009	0.15197	1
GO:0016681	oxidoreductase activity, acting on diphenols and related substances as donors, cytochrome as acceptor	MF	101.009	0.15197	1
GO:0005048	signal sequence binding	MF	83.4031	0.0394453	1
GO:0002094	polyprenyltransferase activity	MF	29.6858	0.819166	1
GO:0008409	5'-3' exonuclease activity	MF	251.105	0.735166	1
GO:0000209	protein polyubiquitination	BP	1332.09	0.0947263	1
GO:0060590	ATPase regulator activity	MF	59.4238	0.103765	1
GO:0004222	metalloendopeptidase activity	MF	37.06	0.279741	1
GO:0052200	response to host defenses	BP	177.656	0.179375	1
GO:0005093	Rab GDP-dissociation inhibitor activity	MF	135.205	0.216951	1
GO:0009165	nucleotide biosynthetic process	BP	55.6858	0.00144883	1
GO:0006423	cysteinyl-tRNA aminoacylation	BP	31.0858	0.787884	1
GO:0046497	nicotinate nucleotide metabolic process	BP	112.878	0.248781	1
GO:0042364	water-soluble vitamin biosynthetic process	BP	23.2846	0.928835	1
GO:0016832	aldehyde-lyase activity	MF	294.408	0.0775665	1
GO:0030134	ER to Golgi transport vesicle	CC	43.7994	0.268346	1
GO:0004814	arginine-tRNA ligase activity	BP	81.8716	0.768611	1
GO:0004814	arginine-tRNA ligase activity	MF	81.8716	0.768611	1
GO:0004549	tRNA-specific ribonuclease activity	BP	37.9271	0.499429	1
GO:0004549	tRNA-specific ribonuclease activity	MF	37.9271	0.499429	1
GO:0071310	cellular response to organic substance	BP	12.3039	0.593948	1
GO:0034061	DNA polymerase activity	BP	17.5543	0.265603	1
GO:0034061	DNA polymerase activity	MF	17.5543	0.265603	1
GO:0009628	response to abiotic stimulus	BP	647.895	0.107589	1
GO:0098588	bounding membrane of organelle	CC	40.2307	0.00127968	1
GO:0020039	pellicle	CC	25.8815	0.886857	1
GO:0009452	7-methylguanosine RNA capping	BP	57.5487	0.492595	1
GO:0016866	intramolecular transferase activity	MF	38.5414	0.170163	1
GO:0004143	diacylglycerol kinase activity	BP	33.3398	0.730228	1
GO:0004143	diacylglycerol kinase activity	MF	33.3398	0.730228	1
GO:0016705	oxidoreductase activity, acting on paired donors, with incorporation or reduction of molecular oxygen	MF	99.3859	0.0387514	1
GO:0006402	mRNA catabolic process	BP	39.262	0.466454	1
GO:0009394	2'-deoxyribonucleotide metabolic process	BP	102.548	0.0553614	1
GO:0051223	regulation of protein transport	BP	24.709	0.972493	1
GO:0015405	P-P-bond-hydrolysis-driven transmembrane transporter activity	MF	37.0166	0.0270516	1
GO:0044451	nucleoplasm part	CC	50.7903	0.0187123	1
GO:0046905	phytoene synthase activity	MF	104.648	0.263724	1
GO:0055065	metal ion homeostasis	BP	28.4047	0.627738	1
GO:0008033	tRNA processing	BP	36.1875	0.121494	1
GO:0016109	tetraterpenoid biosynthetic process	BP	104.648	0.263724	1
GO:0042221	response to chemical	BP	20.4886	0.999799	1
GO:0009438	methylglyoxal metabolic process	BP	30.3206	0.807168	1
GO:0019915	lipid storage	BP	20.514	0.928347	1
GO:0006869	lipid transport	BP	19.788	0.863163	1
GO:0010639	negative regulation of organelle organization	BP	30.9592	0.452205	1
GO:0015294	solute:cation symporter activity	BP	8.45529	0.446361	1
GO:0015294	solute:cation symporter activity	MF	8.45529	0.446361	1
GO:0004843	thiol-dependent ubiquitin-specific protease activity	MF	58.4916	0.133384	1
GO:0015988	energy coupled proton transmembrane transport, against electrochemical gradient	BP	92.0762	0.00367261	1
GO:0033644	host cell membrane	CC	348.854	0.0852407	1
GO:0009110	vitamin biosynthetic process	BP	23.2846	0.928835	1
GO:2000112	regulation of cellular macromolecule biosynthetic process	BP	29.0382	0.0595644	1
GO:0017062	respiratory chain complex III assembly	BP	41.8797	0.601379	1
GO:0010638	positive regulation of organelle organization	BP	4.83176	0.537128	1
GO:0018345	protein palmitoylation	BP	22.1811	0.980641	1
GO:0051701	interaction with host	BP	9.34142	0.294894	1
GO:0009072	aromatic amino acid family metabolic process	BP	45.0154	0.558718	1
GO:0097354	prenylation	BP	73.191	0.167747	1
GO:0050821	protein stabilization	BP	117.312	0.240866	1
GO:0040011	locomotion	BP	10.5065	0.225279	1
GO:0008521	acetyl-CoA transporter activity	MF	36.8405	0.673006	1
GO:0009719	response to endogenous stimulus	BP	12.3039	0.593948	1
GO:0004616	phosphogluconate dehydrogenase (decarboxylating) activity	MF	48.0572	0.527951	1
GO:0000221	vacuolar proton-transporting V-type ATPase, V1 domain	CC	42.8782	0.58951	1
GO:0048033	heme o metabolic process	BP	4.1079	0.272358	1
GO:0006431	methionyl-tRNA aminoacylation	BP	85.3517	0.161671	1
GO:0009100	glycoprotein metabolic process	BP	36.9763	0.344	1
GO:0007029	endoplasmic reticulum organization	BP	163.035	0.146655	1
GO:0046103	inosine biosynthetic process	BP	15.9677	0.754589	1
GO:0097367	carbohydrate derivative binding	MF	25.3601	0.00176851	1
GO:0030132	clathrin coat of coated pit	CC	515.45	0.247924	1
GO:0019899	enzyme binding	MF	57.9457	0.0269524	1
GO:0004146	dihydrofolate reductase activity	MF	102.548	0.268428	1
GO:0045185	maintenance of protein location	BP	76.1844	0.130717	1
GO:0000228	nuclear chromosome	CC	14.0018	0.668497	1
GO:0046395	carboxylic acid catabolic process	BP	30.1569	0.399136	1
GO:0005762	mitochondrial large ribosomal subunit	CC	48.9675	0.518199	1
GO:0004037	allantoicase activity	BP	16.8707	0.658457	1
GO:0004037	allantoicase activity	MF	16.8707	0.658457	1
GO:0098573	intrinsic component of mitochondrial membrane	CC	29.6858	0.819166	1
GO:0019243	methylglyoxal catabolic process to D-lactate via S-lactoyl-glutathione	BP	30.3206	0.807168	1
GO:0006289	nucleotide-excision repair	BP	63.7859	0.101057	1
GO:0032273	positive regulation of protein polymerization	BP	4.49748	0.13221	1
GO:0052689	carboxylic ester hydrolase activity	MF	68.6821	0.108975	1
GO:0006744	ubiquinone biosynthetic process	BP	99.085	0.123489	1
GO:0008531	riboflavin kinase activity	MF	28.4401	0.847198	1
GO:0032970	regulation of actin filament-based process	BP	16.3672	0.711678	1
GO:0004584	dolichyl-phosphate-mannose-glycolipid alpha-mannosyltransferase activity	MF	12.7282	0.614024	1
GO:0048519	negative regulation of biological process	BP	30.9592	0.176006	1
GO:0034629	cellular protein complex localization	BP	512.38	0.113649	1
GO:0004140	dephospho-CoA kinase activity	MF	91.7578	0.28955	1
GO:0000428	DNA-directed RNA polymerase complex	CC	54.96	0.0192469	1
GO:0006177	GMP biosynthetic process	BP	105.866	0.260586	1
GO:0090305	nucleic acid phosphodiester bond hydrolysis	BP	33.2299	0.465392	1
GO:0004484	mRNA guanylyltransferase activity	MF	101.72	0.270595	1
GO:0007006	mitochondrial membrane organization	BP	81.5221	0.319796	1
GO:0015936	coenzyme A metabolic process	BP	25.3734	0.694816	1
GO:0008276	protein methyltransferase activity	MF	24.9843	0.749705	1
GO:0009451	RNA modification	BP	39.9106	0.0212323	1
GO:0071071	regulation of phospholipid biosynthetic process	BP	43.8903	0.574178	1
GO:0047334	diphosphate-fructose-6-phosphate 1-phosphotransferase activity	MF	39.4317	0.633546	1
GO:0031204	posttranslational protein targeting to membrane, translocation	BP	36.3541	0.684504	1
GO:0031668	cellular response to extracellular stimulus	BP	227.021	0.154435	1
GO:0004591	oxoglutarate dehydrogenase (succinyl-transferring) activity	MF	43.8545	0.575151	1
GO:0046914	transition metal ion binding	MF	28.7713	0.0167082	1
GO:0005832	chaperonin-containing T-complex	CC	122.299	0.000781683	1
GO:0005200	structural constituent of cytoskeleton	MF	34.1188	0.358452	1
GO:0015293	symporter activity	BP	8.45529	0.446361	1
GO:0015293	symporter activity	MF	8.45529	0.446361	1
GO:0000974	Prp19 complex	CC	28.4285	0.968469	1
GO:0009396	folic acid-containing compound biosynthetic process	BP	11.0036	0.827688	1
GO:0016751	S-succinyltransferase activity	MF	326.8	0.131489	1
GO:0009108	coenzyme biosynthetic process	BP	34.1132	0.090536	1
GO:0016743	carboxyl- or carbamoyltransferase activity	MF	145.938	0.204295	1
GO:0005262	calcium channel activity	MF	28.4047	0.848689	1
GO:0006007	glucose catabolic process	BP	43.8855	0.343275	1
GO:0019829	cation-transporting ATPase activity	MF	39.4884	0.0155607	1
GO:0070972	protein localization to endoplasmic reticulum	BP	71.1685	0.0252442	1
GO:0042273	ribosomal large subunit biogenesis	BP	38.579	0.484018	1
GO:0044311	exoneme	CC	22.3218	0.984057	1
GO:0002178	palmitoyltransferase complex	CC	66.658	0.387046	1
GO:0006429	leucyl-tRNA aminoacylation	BP	17.9676	0.830094	1
GO:0003952	NAD+ synthase (glutamine-hydrolyzing) activity	MF	28.7327	0.839194	1
GO:0043628	ncRNA 3'-end processing	BP	38.6395	0.644428	1
GO:0031328	positive regulation of cellular biosynthetic process	BP	293.625	0.0559847	1
GO:0010468	regulation of gene expression	BP	29.0382	0.059307	1
GO:0043243	positive regulation of protein complex disassembly	BP	480.697	0.115177	1
GO:0070971	endoplasmic reticulum exit site	CC	37.978	0.654356	1
GO:0060191	regulation of lipase activity	BP	123.72	0.232014	1
GO:0008514	organic anion transmembrane transporter activity	BP	17.7985	0.503975	1
GO:0008514	organic anion transmembrane transporter activity	MF	17.7985	0.503975	1
GO:0035890	exit from host	BP	5.03948	0.611657	1
GO:0006779	porphyrin-containing compound biosynthetic process	BP	17.4813	0.818212	1
GO:0000779	condensed chromosome, centromeric region	CC	48.3594	0.525621	1
GO:0010556	regulation of macromolecule biosynthetic process	BP	29.0382	0.0595644	1
GO:0043241	protein complex disassembly	BP	108.657	0.0185986	1
GO:0009231	riboflavin biosynthetic process	BP	28.4401	0.847198	1
GO:0016746	transferase activity, transferring acyl groups	MF	26.6387	0.163817	1
GO:0008495	protoheme IX farnesyltransferase activity	MF	4.1079	0.272358	1
GO:0008312	7S RNA binding	MF	102.758	0.124652	1
GO:0044183	protein binding involved in protein folding	MF	24.9228	0.93894	1
GO:0043015	gamma-tubulin binding	BP	11.9296	0.315805	1
GO:0043015	gamma-tubulin binding	MF	11.9296	0.315805	1
GO:0019184	nonribosomal peptide biosynthetic process	BP	30.3206	0.596618	1
GO:0022803	passive transmembrane transporter activity	BP	33.2091	0.67698	1
GO:0022803	passive transmembrane transporter activity	MF	33.2091	0.67698	1
GO:0004832	valine-tRNA ligase activity	MF	64.7709	0.276244	1
GO:0071103	DNA conformation change	BP	39.3857	0.015586	1
GO:0004634	phosphopyruvate hydratase activity	MF	299.799	0.135741	1
GO:0015672	monovalent inorganic cation transport	BP	95.7987	0.000703796	1
GO:0035437	maintenance of protein localization in endoplasmic reticulum	BP	83.4031	0.157875	1
GO:0061630	ubiquitin protein ligase activity	MF	21.7562	0.965465	1
GO:0016872	intramolecular lyase activity	MF	105.14	0.262304	1
GO:0009755	hormone-mediated signaling pathway	BP	12.3039	0.593948	1
GO:0000940	condensed chromosome outer kinetochore	CC	48.3594	0.525621	1
GO:0004175	endopeptidase activity	MF	40.3549	0.00436574	1
GO:0004692	cGMP-dependent protein kinase activity	MF	18.2557	0.840124	1
GO:0006629	lipid metabolic process	BP	29.2627	0.191206	1
GO:0060255	regulation of macromolecule metabolic process	BP	31.8307	0.0120868	1
GO:0018193	peptidyl-amino acid modification	BP	70.6356	0.00147512	1
GO:0019319	hexose biosynthetic process	BP	69.6649	0.162644	1
GO:0016801	hydrolase activity, acting on ether bonds	MF	80.658	0.323396	1
GO:0030001	metal ion transport	BP	21.9098	0.388589	1
GO:0036094	small molecule binding	MF	25.8367	0.00043268	1
GO:0003872	6-phosphofructokinase activity	MF	23.0561	0.760527	1
GO:0032986	protein-DNA complex disassembly	BP	276.759	0.141381	1
GO:0006352	DNA-templated transcription, initiation	BP	54.0108	0.00999722	1
GO:0023056	positive regulation of signaling	BP	198.87	0.167284	1
GO:0031625	ubiquitin protein ligase binding	BP	48.007	0.502345	1
GO:0031625	ubiquitin protein ligase binding	MF	48.007	0.502345	1
GO:0042989	sequestering of actin monomers	BP	172.643	0.182322	1
GO:1901606	alpha-amino acid catabolic process	BP	30.1569	0.399136	1
GO:0006333	chromatin assembly or disassembly	BP	666.378	0.00587946	1
GO:0020012	evasion or tolerance of host immune response	BP	177.656	0.179375	1
GO:0004823	leucine-tRNA ligase activity	MF	17.9676	0.830094	1
GO:0070011	peptidase activity, acting on L-amino acid peptides	MF	36.3737	0.00257064	1
GO:0000975	regulatory region DNA binding	MF	22.9442	0.99032	1
GO:0004018	N6-(1,2-dicarboxyethyl)AMP AMP-lyase (fumarate-forming) activity	MF	26.7313	0.889881	1
GO:0007155	cell adhesion	BP	31.6454	0.685448	1
GO:0004416	hydroxyacylglutathione hydrolase activity	MF	30.3206	0.807168	1
GO:0034637	cellular carbohydrate biosynthetic process	BP	105.14	0.262304	1
GO:0016796	exonuclease activity, active with either ribo- or deoxyribonucleic acids and producing 5'-phosphomonoesters	MF	251.105	0.735166	1
GO:0003774	motor activity	BP	8.44056	0.000684496	1
GO:0003774	motor activity	MF	8.44056	0.000684496	1
GO:0003700	transcription factor activity, sequence-specific DNA binding	MF	17.6935	0.517628	1
GO:0042765	GPI-anchor transamidase complex	CC	53.604	0.280804	1
GO:0051707	response to other organism	BP	177.656	0.179375	1
GO:0072599	establishment of protein localization to endoplasmic reticulum	BP	54.1042	0.0769063	1
GO:1902680	positive regulation of RNA biosynthetic process	BP	106.553	0.259579	1
GO:0016783	sulfurtransferase activity	MF	79.3787	0.329141	1
GO:0009208	pyrimidine ribonucleoside triphosphate metabolic process	BP	79.4944	0.784855	1
GO:0005905	clathrin-coated pit	CC	515.45	0.247924	1
GO:0001786	phosphatidylserine binding	MF	21.2172	0.946513	1
GO:0090140	regulation of mitochondrial fission	BP	91.8607	0.289225	1
GO:0006811	ion transport	BP	39.7336	0.00104902	1
GO:0051745	4-hydroxy-3-methylbut-2-en-1-yl diphosphate reductase activity	MF	171.351	0.183103	1
GO:0042819	vitamin B6 biosynthetic process	BP	43.8855	0.574502	1
GO:0003998	acylphosphatase activity	MF	24.5769	0.948786	1
GO:0020011	apicoplast	CC	25.0035	0.385103	1
GO:0004332	fructose-bisphosphate aldolase activity	MF	516.817	0.113323	1
GO:0005874	microtubule	CC	48.3594	0.144677	1
GO:0017134	fibroblast growth factor binding	MF	118.264	0.238489	1
GO:0035770	ribonucleoprotein granule	CC	83.2423	0.31313	1
GO:0072337	modified amino acid transport	BP	5.03948	0.307571	1
GO:0006914	autophagy	BP	117.841	0.640664	1
GO:0048278	vesicle docking	BP	26.1555	0.934696	1
GO:0000290	deadenylation-dependent decapping of nuclear-transcribed mRNA	BP	48.8882	0.519432	1
GO:0036464	cytoplasmic ribonucleoprotein granule	CC	83.2423	0.31313	1
GO:0031297	replication fork processing	BP	44.2952	0.567551	1
GO:0003913	DNA photolyase activity	MF	53.3379	0.475716	1
GO:0071944	cell periphery	CC	48.3681	0.0652234	1
GO:0018216	peptidyl-arginine methylation	BP	15.6243	0.739812	1
GO:0008610	lipid biosynthetic process	BP	45.932	0.0147755	1
GO:0070647	protein modification by small protein conjugation or removal	BP	41.4038	0.0304536	1
GO:0022839	ion gated channel activity	MF	8.10623	0.423273	1
GO:0097305	response to alcohol	BP	12.3039	0.593948	1
GO:0030663	COPI-coated vesicle membrane	CC	35.1882	0.620741	1
GO:0032483	regulation of Rab protein signal transduction	BP	34.5411	0.649047	1
GO:0006826	iron ion transport	BP	49.1772	0.36132	1
GO:0045261	proton-transporting ATP synthase complex, catalytic core F(1)	CC	287.092	0.00142968	1
GO:0031667	response to nutrient levels	BP	114.356	0.947964	1
GO:0010563	negative regulation of phosphorus metabolic process	BP	43.8903	0.574178	1
GO:0004366	glycerol-3-phosphate O-acyltransferase activity	MF	8.81299	0.45163	1
GO:0051704	multi-organism process	BP	18.5637	0.523413	1
GO:0008213	protein alkylation	BP	33.5069	0.424424	1
GO:0003870	5-aminolevulinate synthase activity	MF	26.1037	0.906071	1
GO:0010256	endomembrane system organization	BP	188.118	0.0488227	1
GO:0034511	U3 snoRNA binding	MF	76.5752	0.34276	1
GO:0016740	transferase activity	MF	27.7979	0.00200104	1
GO:0000393	spliceosomal conformational changes to generate catalytic conformation	BP	77.0169	0.340827	1
GO:0009218	pyrimidine ribonucleotide metabolic process	BP	29.3271	0.726195	1
GO:0033108	mitochondrial respiratory chain complex assembly	BP	41.8797	0.601379	1
GO:0051247	positive regulation of protein metabolic process	BP	480.697	0.115177	1
GO:0051028	mRNA transport	BP	188.118	0.17389	1
GO:0006720	isoprenoid metabolic process	BP	59.0661	0.088857	1
GO:0004386	helicase activity	MF	25.9402	0.496306	1
GO:0050993	dimethylallyl diphosphate metabolic process	BP	171.351	0.183103	1
GO:0030686	90S preribosome	CC	17.8781	0.827127	1
GO:0046132	pyrimidine ribonucleoside biosynthetic process	BP	29.3271	0.726195	1
GO:0051766	inositol trisphosphate kinase activity	BP	15.3492	0.452122	1
GO:0051766	inositol trisphosphate kinase activity	MF	15.3492	0.452122	1
GO:0004568	chitinase activity	MF	11.5761	0.56417	1
GO:0015266	protein channel activity	MF	59.7678	0.307489	1
GO:0016614	oxidoreductase activity, acting on CH-OH group of donors	MF	89.3065	0.00318939	1
GO:0042721	mitochondrial inner membrane protein insertion complex	CC	81.5221	0.319796	1
GO:0022838	substrate-specific channel activity	MF	18.2555	0.666387	1
GO:0072595	maintenance of protein localization in organelle	BP	83.4031	0.157875	1
GO:0005886	plasma membrane	CC	50.729	0.0620508	1
GO:0030003	cellular cation homeostasis	BP	28.4047	0.627738	1
GO:0004750	ribulose-phosphate 3-epimerase activity	MF	38.0374	0.653669	1
GO:0051186	cofactor metabolic process	BP	48.0572	0.0248167	1
GO:0016575	histone deacetylation	BP	91.0716	0.291395	1
GO:0006750	glutathione biosynthetic process	BP	30.3206	0.596618	1
GO:0055088	lipid homeostasis	BP	188.118	0.17389	1
GO:0009130	pyrimidine nucleoside monophosphate biosynthetic process	BP	65.9377	0.348028	1
GO:0004367	glycerol-3-phosphate dehydrogenase [NAD+] activity	BP	57.6497	0.41375	1
GO:0004367	glycerol-3-phosphate dehydrogenase [NAD+] activity	MF	57.6497	0.41375	1
GO:0006529	asparagine biosynthetic process	BP	61.8936	0.274245	1
GO:0006261	DNA-dependent DNA replication	BP	37.0063	0.501119	1
GO:0000917	barrier septum assembly	BP	12.1966	0.415482	1
GO:0015370	solute:sodium symporter activity	BP	5.42746	0.149437	1
GO:0015370	solute:sodium symporter activity	MF	5.42746	0.149437	1
GO:0031123	RNA 3'-end processing	BP	32.8443	0.354109	1
GO:0004368	glycerol-3-phosphate dehydrogenase activity	MF	148.751	0.201427	1
GO:0000988	transcription factor activity, protein binding	MF	44.0336	0.491325	1
GO:0044454	nuclear chromosome part	CC	14.0018	0.668497	1
GO:0038024	cargo receptor activity	BP	35.5869	0.610287	1
GO:0038024	cargo receptor activity	MF	35.5869	0.610287	1
GO:0051861	glycolipid binding	MF	19.788	0.906071	1
GO:0005789	endoplasmic reticulum membrane	CC	32.3794	0.0643748	1
GO:0045275	respiratory chain complex III	CC	101.009	0.0430362	1
GO:0032040	small-subunit processome	CC	49.7681	0.0562816	1
GO:0008320	protein transmembrane transporter activity	MF	81.5221	0.0760355	1
GO:0010821	regulation of mitochondrion organization	BP	91.8607	0.289225	1
GO:0004370	glycerol kinase activity	MF	82.8887	0.315074	1
GO:0022836	gated channel activity	MF	8.10623	0.423273	1
GO:0045859	regulation of protein kinase activity	BP	55.0165	0.484302	1
GO:0052043	modification by symbiont of host cellular component	BP	55.889	0.454208	1
GO:0000070	mitotic sister chromatid segregation	BP	32.2068	0.760561	1
GO:0065002	intracellular protein transmembrane transport	BP	59.7678	0.0849175	1
GO:0023057	negative regulation of signaling	BP	244.004	0.14947	1
GO:0009173	pyrimidine ribonucleoside monophosphate metabolic process	BP	29.3271	0.825644	1
GO:0006119	oxidative phosphorylation	BP	101.009	0.0430362	1
GO:0030835	negative regulation of actin filament depolymerization	BP	23.6632	0.98242	1
GO:0006486	protein glycosylation	BP	36.9763	0.344	1
GO:0008509	anion transmembrane transporter activity	MF	21.484	0.830963	1
GO:0045263	proton-transporting ATP synthase complex, coupling factor F(o)	CC	739.35	0.10481	1
GO:0045017	glycerolipid biosynthetic process	BP	31.764	0.349761	1
GO:0007049	cell cycle	BP	25.9373	0.602581	1
GO:0006231	dTMP biosynthetic process	BP	102.548	0.268428	1
GO:0006796	phosphate-containing compound metabolic process	BP	29.8218	0.000938789	1
GO:0046391	5-phosphoribose 1-diphosphate metabolic process	BP	147.352	0.202773	1
GO:0033646	host intracellular part	CC	30.4744	0.0621091	1
GO:0019692	deoxyribose phosphate metabolic process	BP	102.548	0.0553614	1
GO:0006493	protein O-linked glycosylation	BP	36.9763	0.669537	1
GO:0052572	response to host immune response	BP	177.656	0.179375	1
GO:0016458	gene silencing	BP	122.561	0.233411	1
GO:0090595	acetyl-CoA:L-lysine N6-acetyltransferase	MF	21.5614	0.93779	1
GO:1990225	rhoptry neck	CC	15.6986	0.972934	1
GO:0004822	isoleucine-tRNA ligase activity	MF	89.9462	0.295769	1
GO:0032065	cortical protein anchoring	BP	24.709	0.972493	1
GO:0042822	pyridoxal phosphate metabolic process	BP	53.7612	0.36398	1
GO:0046486	glycerolipid metabolic process	BP	19.7537	0.970558	1
GO:0005791	rough endoplasmic reticulum	CC	51.2534	0.372035	1
GO:0030430	host cell cytoplasm	CC	30.4744	0.0621091	1
GO:0009211	pyrimidine deoxyribonucleoside triphosphate metabolic process	BP	1786.11	0.0918486	1
GO:0051184	cofactor transporter activity	MF	20.94	0.67239	1
GO:0045727	positive regulation of translation	BP	480.697	0.115177	1
GO:0010565	regulation of cellular ketone metabolic process	BP	43.8903	0.574178	1
GO:0006148	inosine catabolic process	BP	1809.89	0.0916653	1
GO:0000062	fatty-acyl-CoA binding	MF	1830.21	0.0646398	1
GO:0032555	purine ribonucleotide binding	MF	25.4925	0.00127807	1
GO:0048869	cellular developmental process	BP	5.20842	0.313587	1
GO:0052173	response to defenses of other organism involved in symbiotic interaction	BP	177.656	0.179375	1
GO:0000702	oxidized base lesion DNA N-glycosylase activity	MF	63.7859	0.40855	1
GO:0042593	glucose homeostasis	BP	47.2094	0.536384	1
GO:0036459	thiol-dependent ubiquitinyl hydrolase activity	MF	35.5116	0.209213	1
GO:0009260	ribonucleotide biosynthetic process	BP	91.7578	0.00313436	1
GO:0043648	dicarboxylic acid metabolic process	BP	10.1398	0.506103	1
GO:0048471	perinuclear region of cytoplasm	CC	177.609	0.179529	1
GO:0016645	oxidoreductase activity, acting on the CH-NH group of donors	BP	33.6147	0.709361	1
GO:0016645	oxidoreductase activity, acting on the CH-NH group of donors	MF	33.6147	0.709361	1
GO:0051807	evasion or tolerance of defense response of other organism involved in symbiotic interaction	BP	177.656	0.179375	1
GO:0008612	peptidyl-lysine modification to peptidyl-hypusine	BP	286.581	0.0620308	1
GO:0004462	lactoylglutathione lyase activity	MF	50.6637	0.49928	1
GO:0045747	positive regulation of Notch signaling pathway	BP	198.87	0.167284	1
GO:0006730	one-carbon metabolic process	BP	102.548	0.0484619	1
GO:0000819	sister chromatid segregation	BP	32.2068	0.760561	1
GO:0000030	mannosyltransferase activity	MF	12.7282	0.614024	1
GO:0005759	mitochondrial matrix	CC	56.9606	0.0181981	1
GO:0042586	peptide deformylase activity	MF	41.2506	0.610352	1
GO:0046700	heterocycle catabolic process	BP	57.1759	0.00065299	1
GO:0009894	regulation of catabolic process	BP	35.5348	0.215071	1
GO:0006865	amino acid transport	BP	11.419	0.379378	1
GO:0017087	mitochondrial processing peptidase complex	CC	51.0802	0.357616	1
GO:0007017	microtubule-based process	BP	14.0757	0.0663414	1
GO:0004514	nicotinate-nucleotide diphosphorylase (carboxylating) activity	MF	112.878	0.248781	1
GO:0019838	growth factor binding	MF	118.264	0.238489	1
GO:0045005	DNA-dependent DNA replication maintenance of fidelity	BP	44.2952	0.567551	1
GO:0009264	deoxyribonucleotide catabolic process	BP	71.9987	0.361471	1
GO:0008060	Obsolete	nan	55.0653	0.401729	1
GO:0004316	3-oxoacyl-[acyl-carrier-protein] reductase (NADPH) activity	MF	8.33176	0.430332	1
GO:0004721	phosphoprotein phosphatase activity	MF	132.585	0.0619039	1
GO:0018279	protein N-linked glycosylation via asparagine	BP	24.6776	0.946513	1
GO:0031047	gene silencing by RNA	BP	122.561	0.233411	1
GO:0031369	translation initiation factor binding	MF	154.161	0.0847184	1
GO:0050992	dimethylallyl diphosphate biosynthetic process	BP	171.351	0.183103	1
GO:0005856	cytoskeleton	CC	14.1826	0.25933	1
GO:0072593	reactive oxygen species metabolic process	BP	1677.12	0.0348172	1
GO:0006040	amino sugar metabolic process	BP	11.5761	0.56417	1
GO:0090066	regulation of anatomical structure size	BP	16.3672	0.711678	1
GO:0042255	ribosome assembly	BP	42.4618	0.167642	1
GO:0052332	modification by organism of membrane in other organism involved in symbiotic interaction	BP	55.889	0.454208	1
GO:0046463	acylglycerol biosynthetic process	BP	8.56248	0.439991	1
GO:0016073	snRNA metabolic process	BP	38.6395	0.644428	1
GO:0008092	cytoskeletal protein binding	MF	15.5454	0.384994	1
GO:0006366	transcription from RNA polymerase II promoter	BP	48.8739	0.130502	1
GO:0008238	exopeptidase activity	MF	61.9373	0.0398314	1
GO:0016726	oxidoreductase activity, acting on CH or CH2 groups, NAD or NADP as acceptor	MF	171.351	0.183103	1
GO:0071344	diphosphate metabolic process	BP	71.879	0.361972	1
GO:0030660	Golgi-associated vesicle membrane	CC	35.1882	0.265315	1
GO:0048584	positive regulation of response to stimulus	BP	198.87	0.167284	1
GO:0070469	respiratory chain	CC	101.009	0.0430362	1
GO:0006022	aminoglycan metabolic process	BP	11.5761	0.56417	1
GO:1901661	quinone metabolic process	BP	99.085	0.123489	1
GO:0006595	polyamine metabolic process	BP	44.0139	0.572397	1
GO:0005528	FK506 binding	MF	123.72	0.232014	1
GO:0005099	Obsolete	nan	34.5411	0.649047	1
GO:0016859	cis-trans isomerase activity	MF	81.0361	0.000903618	1
GO:0030943	mitochondrion targeting sequence binding	MF	570.608	0.110427	1
GO:0085026	tubovesicular membrane network	CC	122.081	0.234159	1
GO:0009889	regulation of biosynthetic process	BP	30.8293	0.0523735	1
GO:0009071	serine family amino acid catabolic process	BP	20.2746	0.841878	1
GO:0004550	nucleoside diphosphate kinase activity	MF	79.4944	0.784855	1
GO:0030148	sphingolipid biosynthetic process	BP	66.658	0.387046	1
GO:0000278	mitotic cell cycle	BP	31.6902	0.477176	1
GO:0016459	myosin complex	CC	9.73541	0.227213	1
GO:0032786	positive regulation of DNA-templated transcription, elongation	BP	106.553	0.259579	1
GO:0004519	endonuclease activity	MF	37.3679	0.244165	1
GO:0010557	positive regulation of macromolecule biosynthetic process	BP	293.625	0.0559847	1
GO:0004788	thiamine diphosphokinase activity	MF	11.2061	0.547416	1
GO:0008081	phosphoric diester hydrolase activity	BP	12.2873	0.285715	1
GO:0008081	phosphoric diester hydrolase activity	MF	12.2873	0.285715	1
GO:0006266	DNA ligation	BP	133.172	0.219799	1
GO:0004526	ribonuclease P activity	MF	16.5055	0.773459	1
GO:0044431	Golgi apparatus part	CC	37.9963	0.0427471	1
GO:0016420	malonyltransferase activity	MF	7.04211	0.3772	1
GO:0070646	protein modification by small protein removal	BP	34.1473	0.296252	1
GO:0006627	protein processing involved in protein targeting to mitochondrion	BP	51.0802	0.357616	1
GO:0006842	tricarboxylic acid transport	BP	25.1695	0.93194	1
GO:0009064	glutamine family amino acid metabolic process	BP	33.8639	0.606929	1
GO:0033124	(obsolete) regulation of GTP catabolic process	BP	34.5411	0.463243	1
GO:0016114	terpenoid biosynthetic process	BP	82.5941	0.292093	1
GO:0016592	mediator complex	CC	24.5728	0.984819	1
GO:0006364	rRNA processing	BP	45.526	0.0165635	1
GO:0032270	positive regulation of cellular protein metabolic process	BP	480.697	0.115177	1
GO:0015746	citrate transport	BP	25.1695	0.93194	1
GO:0051130	positive regulation of cellular component organization	BP	48.3462	0.800307	1
GO:0003785	actin monomer binding	MF	55.1188	0.460255	1
GO:0033014	tetrapyrrole biosynthetic process	BP	17.4813	0.377719	1
GO:1902495	transmembrane transporter complex	CC	101.009	0.0269511	1
GO:0006641	triglyceride metabolic process	BP	8.56248	0.439991	1
GO:0005686	U2 snRNP	CC	37.4582	0.2243	1
GO:0006325	chromatin organization	BP	109.301	0.0119037	1
GO:0006650	glycerophospholipid metabolic process	BP	19.9316	0.881519	1
GO:0030008	TRAPP complex	CC	47.8501	0.209351	1
GO:0016817	hydrolase activity, acting on acid anhydrides	MF	28.5177	0.00656807	1
GO:0018444	translation release factor complex	CC	41.309	0.609019	1
GO:0018208	peptidyl-proline modification	BP	79.0164	0.00189275	1
GO:0060293	germ plasm	CC	83.2423	0.31313	1
GO:0016538	cyclin-dependent protein serine/threonine kinase regulator activity	MF	26.2999	0.584766	1
GO:0044217	other organism part	CC	33.3036	0.0343067	1
GO:0004518	nuclease activity	MF	21.2702	0.652219	1
GO:0051246	regulation of protein metabolic process	BP	65.621	0.0309889	1
GO:0006427	histidyl-tRNA aminoacylation	BP	6.30532	0.352529	1
GO:0003910	DNA ligase (ATP) activity	MF	133.172	0.219799	1
GO:0005664	nuclear origin of replication recognition complex	CC	14.0018	0.668497	1
GO:0034551	mitochondrial respiratory chain complex III assembly	BP	41.8797	0.601379	1
GO:0004820	glycine-tRNA ligase activity	MF	45.2173	0.55648	1
GO:0001932	regulation of protein phosphorylation	BP	59.1775	0.306127	1
GO:0044658	pore formation in membrane of host by symbiont	BP	55.889	0.454208	1
GO:0030261	chromosome condensation	BP	32.2068	0.760561	1
GO:0042162	telomeric DNA binding	BP	5.98551	0.162231	1
GO:0042162	telomeric DNA binding	MF	5.98551	0.162231	1
GO:0006812	cation transport	BP	39.7336	0.00205734	1
GO:0016426	tRNA (adenine) methyltransferase activity	MF	94.6511	0.282886	1
GO:0005525	GTP binding	MF	34.4267	0.00262776	1
GO:0032879	regulation of localization	BP	24.709	0.972493	1
GO:0019900	kinase binding	MF	55.0165	0.484302	1
GO:0005267	potassium channel activity	MF	8.10623	0.423273	1
GO:0016895	exodeoxyribonuclease activity, producing 5'-phosphomonoesters	MF	498.14	0.114302	1
GO:0016655	oxidoreductase activity, acting on NAD(P)H, quinone or similar compound as acceptor	MF	16.7872	0.783676	1
GO:0016742	hydroxymethyl-, formyl- and related transferase activity	MF	44.2755	0.578177	1
GO:0009186	deoxyribonucleoside diphosphate metabolic process	BP	55.6858	0.203	1
GO:0030150	protein import into mitochondrial matrix	BP	304.311	0.148253	1
GO:0015491	cation:cation antiporter activity	MF	21.9098	0.972103	1
GO:0005887	integral component of plasma membrane	CC	94.7002	0.33169	1
GO:0051828	entry into other organism involved in symbiotic interaction	BP	5.04665	0.0504548	1
GO:0051568	histone H3-K4 methylation	BP	33.5069	0.731923	1
GO:0008026	ATP-dependent helicase activity	MF	23.568	0.459078	1
GO:0009890	negative regulation of biosynthetic process	BP	24.029	0.781468	1
GO:0043624	cellular protein complex disassembly	BP	93.7172	0.052145	1
GO:0019220	regulation of phosphate metabolic process	BP	43.8903	0.124206	1
GO:0008289	lipid binding	MF	21.2172	0.502188	1
GO:0004478	methionine adenosyltransferase activity	MF	83.5151	0.312446	1
GO:0042274	ribosomal small subunit biogenesis	BP	23.0359	0.833598	1
GO:0031503	protein complex localization	BP	512.38	0.113649	1
GO:0004827	proline-tRNA ligase activity	MF	24.9775	0.937048	1
GO:0072349	modified amino acid transmembrane transporter activity	MF	5.03948	0.307571	1
GO:0006766	vitamin metabolic process	BP	18.1291	0.85009	1
GO:0071824	protein-DNA complex subunit organization	BP	174.407	0.00885601	1
GO:0006518	peptide metabolic process	BP	54.955	0.0704939	1
GO:0006388	tRNA splicing, via endonucleolytic cleavage and ligation	BP	83.8161	0.124496	1
GO:0009408	response to heat	BP	647.895	0.107589	1
GO:0046429	4-hydroxy-3-methylbut-2-en-1-yl diphosphate synthase activity	MF	120.685	0.236223	1
GO:1990204	oxidoreductase complex	CC	89.3065	0.00106763	1
GO:0051499	D-aminoacyl-tRNA deacylase activity	MF	670.018	0.106967	1
GO:0006639	acylglycerol metabolic process	BP	8.56248	0.439991	1
GO:0000079	regulation of cyclin-dependent protein serine/threonine kinase activity	BP	55.0165	0.484302	1
GO:0005665	DNA-directed RNA polymerase II, core complex	CC	50.7903	0.498072	1
GO:0006537	glutamate biosynthetic process	BP	10.1398	0.506103	1
GO:0000123	histone acetyltransferase complex	CC	127.531	0.226121	1
GO:0016454	C-palmitoyltransferase activity	MF	66.658	0.387046	1
GO:0051181	cofactor transport	BP	5.03948	0.307571	1
GO:0034450	ubiquitin-ubiquitin ligase activity	MF	21.7562	0.965465	1
GO:0016887	ATPase activity	MF	28.9125	0.0301539	1
GO:0006820	anion transport	BP	25.1695	0.280139	1
GO:0050684	regulation of mRNA processing	BP	95.4177	0.281183	1
GO:0031329	regulation of cellular catabolic process	BP	34.5411	0.463243	1
GO:0006874	cellular calcium ion homeostasis	BP	28.4047	0.848689	1
GO:0002161	aminoacyl-tRNA editing activity	MF	59.3359	0.208232	1
GO:0009725	response to hormone	BP	12.3039	0.593948	1
GO:0020002	host cell plasma membrane	CC	647.895	0.107589	1
GO:0005083	Obsolete	nan	34.5411	0.306936	1
GO:0070085	glycosylation	BP	39.325	0.252513	1
GO:0046364	monosaccharide biosynthetic process	BP	69.6649	0.162644	1
GO:0006109	regulation of carbohydrate metabolic process	BP	43.8903	0.574178	1
GO:0006928	movement of cell or subcellular component	BP	8.44056	0.00861449	1
GO:0004576	oligosaccharyl transferase activity	MF	20.6133	0.896392	1
GO:0044815	DNA packaging complex	CC	292.413	0.000458383	1
GO:0031225	anchored component of membrane	CC	26.9357	0.884431	1
GO:0000989	transcription factor activity, transcription factor binding	BP	41.6284	0.62847	1
GO:0000989	transcription factor activity, transcription factor binding	MF	41.6284	0.62847	1
GO:0007059	chromosome segregation	BP	40.2831	0.339421	1
GO:0043334	2-hexaprenyl-6-methoxy-1,4-benzoquinone methyltransferase activity	MF	180.487	0.177992	1
GO:0090141	positive regulation of mitochondrial fission	BP	91.8607	0.289225	1
GO:0000049	tRNA binding	MF	42.3341	0.187665	1
GO:0004601	peroxidase activity	MF	157.539	0.192185	1
GO:0005578	proteinaceous extracellular matrix	CC	315.831	0.133202	1
GO:0044433	cytoplasmic vesicle part	CC	40.2307	0.119204	1
GO:0055029	nuclear DNA-directed RNA polymerase complex	CC	54.96	0.0192469	1
GO:0035825	reciprocal DNA recombination	BP	24.4557	0.696485	1
GO:1902555	endoribonuclease complex	CC	126.211	0.229054	1
GO:0016624	oxidoreductase activity, acting on the aldehyde or oxo group of donors, disulfide as acceptor	BP	43.8545	0.422707	1
GO:0016624	oxidoreductase activity, acting on the aldehyde or oxo group of donors, disulfide as acceptor	MF	43.8545	0.422707	1
GO:0071012	catalytic step 1 spliceosome	CC	46.8077	0.540311	1
GO:0072341	modified amino acid binding	MF	21.2172	0.946513	1
GO:0022411	cellular component disassembly	BP	108.525	0.00923423	1
GO:0006788	heme oxidation	BP	99.3859	0.274233	1
GO:0006015	5-phosphoribose 1-diphosphate biosynthetic process	BP	147.352	0.202773	1
GO:0043605	cellular amide catabolic process	BP	16.8707	0.658457	1
GO:0006101	citrate metabolic process	BP	48.3371	0.525931	1
[truncated: 708 more rows]

## Sheet: Expression_MPMP
ID	med	adj.p
Lysine acetylated proteins	31.1199	3.86e-05
Phosphoproteome	38.3539	5.13e-37
Phosphoproteome - Collins et al 2014	38.3182	2.98e-24
Phosphoproteome - Pease et al 2013	33.8362	2.73e-15
Phosphoproteome - Treeck et al 2011	37.2471	1.09e-27
Total palmitome of Plasmodium falciparum	72.1109	9.66e-35
Established and putative MaurerÃ¢â‚¬â„¢s clefts proteins	70.1556	2.01e-06
Exported proteins of Plasmodium falciparum with confirmed location	2.13978	3.32e-08
Nuclear proteome	69.7976	2.07e-69
Components of exosomes	63.3588	0.000398676
Highest expressed genes based on mRNA abundance	155.952	8.93e-31
O-GlcNAcylated proteins identified by mass spectrometry	190.704	0.00732145
Parasite encoded proteins associated with the membrane of infected erythrocytes	192.616	1.6e-06
Protein-protein associations involving proteases	65.7956	5.78e-70
Protein biosynthesis	71.2723	1.15e-05
Proteins of detergent-resistant membranes	43.6026	2e-06
Proteins with ATPase activity	90.0781	2.03e-64
S-Glutathionylated proteins	89.5878	8.46e-50
The ART proteome	130.949	2.33e-09
Transcripts translationally regulated in asexual blood stages	64.568	2.26e-21
Gene expression affected by lumefantrine	64.8554	1.72e-07
Proteins targeted by the thioredoxin superfamily enzymes	154.097	1.35e-09
S-nitrosylated proteins	98.1772	1.48e-45
Cell cycle compartment assocation between P. falciparum cell cycle perturbed transcriptomes	93.06	4.78e-26
The phosphoproteome of Plasmodium falciparum infected RBCs	31.072	1.06e-06
Chaperone-assisted protein folding	117.201	3.04e-14
Genes coding for chaperones and their regulators	71.7163	1.1e-12
Phosphoproteome of the merozoite	38.3664	1.41e-15
Genes coding for components of the proteasome degradation machinery & their timed transcription	68.9821	6.67e-11
RNA binding proteins	36.8988	1.58e-06
Food vacuole proteome	112.43	6.45e-19
Mechanism of FeÃ¢â‚¬â€œS-protein biogenesis	75.8761	0.022463
Tafenoquine - effect of drug on gene transcription	5.05733	2.25e-06
Histone acetylation	113.596	0.00190188
Genes differentially expressed in severe malaria	43.1359	1.5e-08
Genes whose expression is highly positively or negatively correlated with pfcrt or pfmdr1	55.5539	6.64e-06
Nuclear genes with apicoplast signal sequences	33.3481	0.00385446
The proteome of the apicoplast	40.7001	1.67e-07
Transcription related proteins encoding genes	32.2482	0.0340806
Subcellular localization of proteins involved in invasion	4.93872	1.06e-16
Differential proteome analysis under drug treatment	42.0732	0.000306763
Interactions between modified host cell membrane and endothelial cell	0.6763	2.11e-21
Doxycycline - effect of drug on gene transcription	1.40361	1.23e-12
Geldanamycin - effect of drug on gene transcription	2.14059	7.16e-06
Properties ofÃ‚Â proteins exported to erythrocyte	0.863135	1.26e-14
Single Gene/enzyme deletions predicted to cause impairment of metabolic networks	43.4043	4.96e-05
Exported proteins containing a PHIST domain	264.643	0.000581466
Subcellular location of exported proteins	138.51	0.000106351
Top ranked surface exposed proteins	62.2298	1.9e-11
Assembly factors and their roles in quality control during ribosome maturation	77.8949	0.00462169
Network analysis of drCDC-UNK proteins and their potential protein interactions	36.4476	0.000699423
Ribosomal structure	1117.74	2.44e-43
Parasite proteins that form complexes with natural products	94.7831	0.000219185
Proteasome-mediated proteolysis of ubiquinated proteins	70.5233	1.91e-10
Organization of chaperone pathways in the cytosol	100.373	0.000555249
Architecture, Dynamic Formation, and Processing of the 90S Pre-ribosome during Early Ribosome Biogenesis	117.32	0.0199277
Initiation of translation	81.8804	0.003281
mRNA-binding proteins in trophozoite and schizonts	53.2338	0.0461453
Predicted protein-protein interactions of plausible stress helicases	38.7823	0.0127634
Nuclear genes with mitochondrial signal sequences	53.9535	2.36e-19
Translation in prokaryotes Ã¢â‚¬â€œ a template for apicoplast and mitochondrion	51.1981	0.00895419
Plasmodium ubiquitin-protein conjugates	152.725	9.5e-17
Splicing of pre-mRNA	43.631	7.77e-05
ATP synthase complex	105.106	0.00344307
Role of histone exchange in transcription elongation	120.581	0.0129808
Oxidative protein folding in the endoplasmic reticulum	185.89	0.00418122
Posttranslational translocation in eukaryotes	118.889	1.96e-05
The chaperone cycle of Hsp90	887.724	0.0345934
Compartmentation of redox metabolism	138.511	4.42e-06
Mitochondrial antioxidant system	90.7926	0.0160761
Mitochondrial disulfide relay system	217.244	0.00166658
Redox Metabolism	128.489	3.97e-07
Thioredoxin, Glutaredoxin and Peroxiredoxin	150.437	3.98e-06
Genes coding for mitochondrial ribosome subunits	79.9612	4.54e-06
Organellar ribosomal proteins	74.6233	4.13e-06
Chromatin-associated protein degradation (CAD) regulated by CDC48Ã¢â‚¬â€œUfd1Ã¢â‚¬â€œNpl4	115.806	0.00147793
Proteasome-mediated degradation of non-native ER proteins	77.6099	0.000143538
Drug-target associations predicted for P. falciparum	36.0563	0.0203456
Models for ubiquitin (Ub) chain amputation and trimming in regulating proteasomal degradation	137.781	0.00256152
Mitochondrial electron flow	64.3978	0.000840957
Rab cycle	63.962	0.00796439
Myristoylated proteins	55.9097	0.0327879
Protein composition of affinity-purified exon and B-like complexes	62.6925	8.79e-07
Splicing and non-sense-mediated decay factors	61.1121	1.6e-06
Pyrimidine metabolism	88.3779	0.0383204
Nucleosome assembly and regulation	53.529	0.00672965
Import of proteins into the mitochondrion	52.859	0.0269478
U6 snRNP role in pre-mRNA splicing	79.3935	0.00014237
Assembly and recycling of spliceosome components with respect to Prp8	63.5934	0.0471957
Exon definition during the earliest stages of spliceosome assembly	79.3935	0.045187
Mechanisms of alternative splicing by splice site selection	87.8993	0.00165913
Regulators of alternative splicing	68.5468	0.00500876
Glycolysis	69.6649	0.00716174
Essential metabolic genes	52.8093	0.0110524
The structure of translation initiation factor 3	167.132	0.0273262
